# Supplementary material for: IMMUNOTAR - Integrative prioritization of cell surface targets for cancer immunotherapy
Source: bioRxiv. 2024 Jun 6:2024.06.04.597422. Preprint. [Version 1] doi: 10.1101/2024.06.04.597422 (PMC11185603; doi:10.1101/2024.06.04.597422)
Supplement: Supplement 2 [file media-2.xlsx]

## Sheet: S9.NBL multicancer params
Supplemental Table S9 - NBL IMMUNOTAR output using multi-cancer optimization parameter values
Gene	IMMUNOTAR score	expr_mean_percentile	expr_median_percentile	expr_numlowexpressed_percentile	expr_numhighexpressed_percentile	expr_numexpressed_percentile	gtex_maxtpm_percentile	gtex_numsamplesgt10tpm_percentile	gtex_weightednumsamplesgt10tpm_percentile	gtex_maxtpm_nobrain_percentile	gtex_numsamplesgt10tpm_nobrain_percentile	gtex_weightednumsamplesgt10tpm_nobrain_percentile	gtex_maxtissuetpm_percentile	gtex_numtissuesgt10tpm_percentile	gtex_maxtissuetpm_nobrain_percentile	gtex_numtissuesgt10tpm_nobrain_percentile	evodevo_pediatric_maxrpkm_percentile	evodevo_pediatric_numsamplesgt10rpkm_percentile	evodevo_pediatric_weightednumsamplesgt10rpkm_percentile	evodevo_pediatric_maxrpkm_nobrain_percentile	evodevo_pediatric_numsamplesgt10rpkm_nobrain_percentile	evodevo_pediatric_weightednumsamplesgt10rpkm_nobrain_percentile	evodevo_pediatric_maxtissuerpkm_percentile	evodevo_pediatric_numtissuesgt10rpkm_percentile	evodevo_pediatric_maxtissuerpkm_nobrain_percentile	evodevo_pediatric_numtissuesgt10rpkm_nobrain_percentile	healthyprot_maxabund_percentile	healthyprot_numsamplesgtneg255abund_percentile	healthyprot_weightednumsamplesgtneg255abund_percentile	healthyprot_maxabund_nobrain_percentile	healthyprot_numsamplesgtneg255abund_nobrain_percentile	healthyprot_weightednumsamplesgtneg255abund_nobrain_percentile	healthyprot_maxtissueabund_percentile	healthyprot_numtissuesgtneg255abund_percentile	healthyprot_maxtissueabund_nobrain_percentile	healthyprot_numtissuesgtneg255abund_nobrain_percentile	compartments_sp_confidence_rangemap0100	cirfess_spc_rangemap0100	uniprot_ecmtotallength_percentile	depmap_probability_rangemap0100	opentargetsurface_isopentargetsurface_rangemap0100
ALK	57.3847	74.5772	42.7744	4.00687	80.22	43.1824	4.64759	4.0622	4.28098	37.6912	4.32237	4.55298	4.38742	0	4.68307	0	5.32167	0	0	3.77281	0	0	5.81835	0	4.58846	0	80.3985	10.3063	11.5362	83.3728	10.6788	11.6071	93.7914	12.0211	94.9858	12.3403	60.8545	76.1405	99.231	95.3271	100
ITGA4	57.0626	83.1188	54.0208	0.00850612	80.22	30.8361	48.4212	16.1069	16.8046	80.1305	18.3716	17.2422	57.5686	5.55512	60.4305	19.8557	11.2701	0	0	10.8509	0	0	9.76821	0	10.3713	0	37.0211	36.9501	36.3056	41.4499	36.891	36.1164	57.4562	35.0402	61.9383	34.025	100	100	99.1109	25.1016	0
ACE	56.1665	83.2262	60.6906	0.978491	80.22	41.6864	84.9574	26.8212	28.5951	95.0932	27.9683	28.8079	67.1831	8.8741	69.7493	26.0229	20.79	0	0	20.7015	0	0	10.4778	0	11.1518	0	76.3718	58.1244	57.5922	79.7658	57.3675	56.5043	54.0563	100	58.7867	100	93.6469	100	99.6515	29.7779	0
ITGB7	55.4181	82.2503	76.4901	0.00850612	80.22	17.189	74.4678	15.9413	17.6798	91.4747	18.1291	17.9991	72.3273	5.55512	74.6807	19.8557	10.0757	0	0	9.5569	0	0	9.48439	0	10.0639	0	0	0	0	0	0	0	0	0	0	0	100	100	98.39	13.6466	0
ITGAL	55.0957	90.4164	76.5728	0.00850612	84.5887	27.9328	83.9759	20.79	23.1315	94.7786	22.9541	23.4863	66.982	6.66924	69.6074	22.0376	17.5615	0	0	17.4312	0	0	25.4257	0	26.8921	0	53.7961	43.1469	41.2606	58.4023	43.2533	41.1542	67.4728	29.6831	71.5882	28.9368	100	100	99.3632	1.79716	0
EGFR	55.064	84.6021	63.2332	6.75342	83.0437	60.6492	49.0244	46.4759	47.0672	80.4799	49.9941	47.9186	55.3808	24.6053	58.491	46.7774	55.6173	37.0388	36.0809	56.6886	39.5518	33.0195	56.4096	46.9543	58.3964	48.9357	20.6126	65.4151	54.7481	23.8351	64.3981	53.7133	21.9371	35.0402	25.6031	34.025	100	100	97.8495	65.75	100
PTPRJ	54.3944	89.0647	68.0937	0.0926658	85.747	32.2907	42.3309	28.0156	29.825	77.017	28.9853	29.9787	23.9475	10.9053	26.7266	29.0504	15.8467	0	0	15.6495	0	0	20.4234	0	21.6414	0	42.4905	54.0031	52.8441	47.0199	53.2817	51.8981	52.2114	100	57.0128	100	100	100	99.0989	0.674695	0
IGF1R	54.088	86.552	64.9716	0	80.22	100	39.0847	48.2143	50.2602	75.1292	49.5151	50.5913	33.3964	28.9929	36.3647	50.4435	31.6935	34.5553	35.8444	32.1228	33.8931	26.7103	35.4659	0	37.2517	0	37.8311	50.8396	47.4929	42.254	50.1833	46.4759	14.1202	100	16.4972	100	66.0561	100	94.415	98.3962	100
PTPRC	53.5535	94.8987	85.2294	0	85.747	27.9328	88.4106	27.1287	27.0577	96.2177	28.3467	27.2469	82.675	8.8741	84.1533	26.0229	48.9357	21.4877	21.4877	49.7073	23.3562	17.3385	34.035	0	35.7852	0	53.1989	49.935	45.7308	57.7401	52.0281	47.6585	72.3746	29.6831	76.1708	34.025	100	100	97.4411	6.49567	0
IGSF3	52.4391	82.2564	58.9877	0.0926658	80.22	57.0956	20.2342	25.1301	25.4612	61.2997	26.8803	25.745	29.1509	8.8741	32.1074	26.0229	64.676	53.6128	55.3276	45.1575	54.346	48.2658	50.7096	59.4227	52.6254	48.9357	88.6057	28.1693	27.4243	90.3146	28.1398	27.3179	46.3576	29.6831	51.4073	28.9368	88.7995	76.1405	99.4713	77.6659	0
ITGA2	52.2761	92.7833	83.9759	0.00850612	87.868	41.6864	52.0222	23.5809	24.3141	81.9961	25.1656	24.5979	16.0478	8.8741	18.342	26.0229	28.666	37.0388	39.9657	28.9334	39.5518	32.0601	31.457	0	33.1362	0	24.0953	52.7554	48.6637	27.5307	54.6062	50.2365	27.4716	35.0402	31.7999	34.025	100	100	99.4593	6.00814	0
SLC7A5	51.9794	91.7342	76.4782	0	87.868	65.4506	83.1599	48.7051	42.2777	94.5184	42.6561	40.965	75.1419	32.1734	77.3179	39.4631	72.3273	70.9437	69.3117	73.7321	66.6391	60.8701	67.2422	68.0932	62.3581	62.2457	83.9522	34.4253	34.7327	86.4889	34.1533	34.1178	91.4912	23.0783	93.0759	22.5178	83.1157	100	93.0946	93.4015	0
ITGA2B	51.0815	77.5427	40.9532	0.00850612	0	19.2585	92.3959	17.254	18.4484	97.5651	18.6909	18.6731	25.5203	4.32084	28.2285	17.3191	13.2569	0	0	12.9247	0	0	10.6552	0	11.3174	0	84.7209	32.882	31.7171	87.1097	32.7342	31.3387	79.9669	24.6748	83.0061	24.1176	93.5781	100	99.1769	40.9004	0
CD276	50.6345	91.2985	77.5899	0	83.0437	100	49.9763	49.2254	53.8907	80.9818	54.3638	55.298	48.0724	27.6655	51.2417	53.0038	38.0795	52.3711	53.0511	38.5988	53.0156	46.8343	41.0241	46.9543	42.7625	48.9357	28.7666	38.9487	40.0899	32.4858	39.2088	40.5511	19.9385	100	23.2616	100	89.4759	100	96.7565	52.5344	100
TRPV2	50.6288	95.9827	92.1831	0	88.8782	32.2907	54.1332	39.4749	39.5341	82.9653	41.4144	39.9716	57.7578	20.5818	60.6315	41.0773	14.7351	0	0	14.4301	0	0	11.7313	0	12.5355	0	40.0071	39.8238	38.2569	43.815	39.4986	37.7129	32.0542	35.0402	36.6781	34.025	71.0588	100	91.7265	15.3407	0
ABCB1	50.5699	85.4243	65.492	0.0926658	80.22	43.1824	78.2758	21.4759	25.2956	92.8488	19.1225	24.9645	76.0762	10.2514	78.1693	22.0376	23.9238	28.4177	28.2344	24.0228	30.434	24.5233	24.1131	0	25.4967	0	72.895	30.0201	28.9499	76.5492	29.7599	28.4059	70.0213	17.1121	74.0421	16.5242	93.1376	100	93.2986	13.586	0
TFRC	50.3286	99.097	97.5402	0	100	100	88.1563	66.5918	64.4513	96.1359	65.3146	64.0492	86.9678	56.9007	88.0322	77.0991	57.5922	60.2294	58.7748	58.7388	57.3557	51.5638	45.3642	68.0932	47.1381	62.2457	30.6232	100	100	34.4785	100	100	35.8089	100	40.6457	100	100	76.1405	98.1678	97.2838	0
MUC16	50.0833	95.6597	88.4934	0	92.3503	100	11.8259	4.97871	5.28619	51.3761	5.66462	5.62914	4.48202	0	4.82498	0	3.57143	0	0	3.1257	0	0	3.54778	0	3.71334	0	52.2114	16.1187	17.2185	56.7881	16.2725	17.4078	77.5485	18.6377	80.8243	19.0129	63.9745	76.1405	100	3.34828	0
ITGAV	49.5763	87.4034	66.0714	0.0926658	83.0437	100	63.2746	68.685	66.0241	87.0879	64.6405	64.9361	63.3278	56.9007	65.9532	66.4262	71.6178	71.7893	72.552	72.9702	76.1116	72.3227	63.1623	68.0932	65.22	70.4175	75.2365	100	100	78.7193	100	100	71.2985	100	75.201	100	100	100	99.1769	99.716	0
ENTPD1	49.4655	98.7646	97.2682	0	88.3436	26.3777	60.0047	41.5445	41.6627	85.6142	42.0293	41.9347	76.36	22.1209	78.4059	40.2495	8.84579	0	0	8.35975	0	0	8.27815	0	8.73936	0	61.2228	50.8396	45.2342	65.356	52.0281	46.0738	26.5137	35.0402	30.8184	34.025	68.5242	100	96.7865	2.26268	0
MME	49.1679	92.1813	83.2072	0.00850612	86.5938	30.8361	90.2673	27.5662	27.1168	96.8425	28.9735	27.3534	94.1935	10.2514	94.5246	28.128	84.78	45.1218	48.9061	85.7035	48.2912	41.8344	87.9494	46.9543	88.9073	48.9357	96.3221	44.9799	45.6717	96.8188	44.5187	44.7966	86.1873	100	88.517	100	93.9353	100	98.372	1.40905	0
CDH17	49.1213	85.7086	75.3311	0.0926658	80.22	23.0724	77.6017	8.8517	10.2294	92.6136	10.2826	10.7734	73.4626	2.98822	75.7332	14.0374	5.45175	0	0	4.86072	0	0	4.99054	0	5.23888	0	94.2526	23.6282	22.8477	95.1395	23.9298	23.3325	54.8072	10.6079	59.4667	10.7918	82.4869	76.1405	98.5823	1.95208	0
LRP8	49.0081	64.9057	36.3411	0.978491	0	24.8108	72.2682	21.0797	18.3597	90.62	18.7677	17.662	32.8761	8.18739	35.8562	17.3191	30.3453	48.232	46.6651	30.8074	48.2912	41.0309	36.9915	0	38.86	0	70.3169	18.886	19.4773	74.0066	18.9274	19.5837	88.3929	24.6748	90.421	24.1176	74.7239	100	98.6543	99.1118	0
TNFRSF8	48.9247	84.9372	63.2923	0	0	8.86944	62.7602	9.17692	6.87086	86.8842	10.4837	7.11921	60.3713	1.72602	63.1149	9.81552	5.19158	0	0	4.64835	0	0	5.58184	0	5.83018	0	31.3387	10.3063	9.34248	35.2767	10.6788	9.42526	60.0757	12.0211	64.4986	12.3403	64.4234	100	96.3482	46.4167	100
CSPG4	48.526	90.0531	80.7592	0.369778	86.5938	57.0956	82.2079	43.3184	39.8888	94.2064	44.7256	40.149	84.6381	22.9285	85.9272	43.2356	45.2578	34.5553	33.6921	45.9841	33.8931	27.7439	28.193	0	29.7777	0	64.0078	49.935	46.2985	68.0641	49.3732	45.4352	67.1239	29.6831	71.2512	28.9368	92.9997	76.1405	99.8558	31.6423	0
IL13RA2	48.498	82.8911	55.2862	0.00850612	80.22	17.189	59.4371	16.2666	16.2606	85.3522	17.5792	16.4085	40.6339	6.66924	43.815	19.8557	58.7748	28.4177	29.4052	59.9294	30.434	22.5347	39.9361	46.9543	41.7455	48.9357	0	0	0	0	0	0	0	0	0	0	79.8275	100	95.8678	1.08457	100
CD44	48.2405	91.2527	79.2928	0.0926658	86.5938	36.9678	82.8051	53.8434	52.1405	94.3878	58.4851	52.8382	83.7867	28.9929	85.0875	50.4435	65.4683	34.5553	34.0173	59.9173	33.8931	27.7439	27.7081	0	29.2514	0	32.6691	60.0461	50.272	36.7431	59.1947	49.3023	24.0539	29.6831	28.0747	28.9368	100	100	97.9035	1.32051	0
L1CAM	48.1689	95.8612	89.5459	0	91.5673	54.1213	77.992	31.2204	28.2167	92.3133	26.9749	27.3297	85.3595	18.4753	69.8912	29.9491	88.8718	70.2164	67.9991	85.815	65.4387	60.4382	87.9139	68.0932	88.8718	62.2457	78.394	36.276	32.6514	59.5731	36.0158	32.0601	91.0714	20.6244	75.3784	19.9685	100	100	99.4473	7.79518	0
PTGFRN	48.0329	86.4739	63.1031	0.00850612	83.0437	57.0956	54.8723	43.1528	44.7848	83.257	46.0028	45.1632	60.1112	22.9285	62.8903	44.3531	53.465	41.438	41.9939	54.3883	42.1239	35.7765	52.1168	46.9543	54.1036	48.9357	42.7566	48.575	45.7072	47.3333	49.3732	46.4522	40.1786	29.6831	45.2046	28.9368	91.0443	100	98.7144	12.528	0
ENPP3	47.9376	80.986	55.5937	0.00850612	80.22	19.2585	41.036	6.51608	10.1585	76.2882	7.47398	10.6788	6.83538	1.72602	7.69868	9.81552	14.3921	0	0	14.081	0	0	9.035	0	9.59082	0	74.1367	11.9797	12.5237	77.7259	12.1866	12.7247	90.8645	13.6235	92.5378	13.7364	100	51.8516	98.8345	3.89389	0
CD38	47.6873	96.0433	89.1675	0	80.22	12.3049	40.0544	15.3264	17.4432	75.6583	16.9052	17.6088	30.8775	2.98822	33.9759	14.0374	33.6566	24.0421	23.8825	34.1367	25.9816	20.0323	13.9428	0	14.9007	0	39.3862	43.6436	41.7219	34.4785	43.2533	41.0005	39.1556	26.7621	44.087	26.1134	84.9594	76.1405	95.3035	0.147916	100
ITGB5	47.6742	97.8193	94.0752	0	94.6407	100	85.1585	70.2992	73.3325	95.1662	71.263	73.7465	91.6036	60.8969	92.1712	70.9023	69.5128	66.1601	69.9385	71.0307	72.4752	67.9563	70.1987	68.0932	72.1854	70.4175	82.0719	70.0331	72.623	84.8865	69.087	71.6828	75.2365	100	78.7725	100	100	100	98.354	69.9521	0
ITGA3	47.6581	93.2513	74.3377	0.0926658	87.3035	36.9678	81.1022	56.7644	58.8813	93.8526	57.5745	59.4016	79.9787	37.2911	81.7644	56.0253	66.509	46.7124	50.7923	67.8575	49.8285	43.5171	64.9716	46.9543	66.8992	48.9357	67.5378	55.3158	52.2883	71.4049	55.9011	52.9328	58.018	35.0402	62.5	34.025	100	100	99.1589	19.7875	0
ITGB4	47.5436	92.0711	79.6476	0.00850612	87.868	40.2791	85.7379	47.4456	45.6244	95.3588	45.0686	45.1395	89.7824	35.6303	90.5274	42.1239	23.8765	24.0421	25.5322	23.9533	25.9816	17.7147	16.1246	0	17.1653	0	89.3744	54.0031	49.9645	90.9709	53.2817	49.1604	92.6561	35.0402	94.1107	34.025	100	76.1405	98.2699	23.7257	0
CDH26	47.4855	89.6872	76.3363	0.00850612	83.0437	49.5979	24.391	5.25071	6.63434	64.9211	5.91296	6.92999	5.51088	0	6.13765	0	4.38742	0	0	3.83577	0	0	4.70672	0	4.90776	0	0	0	0	0	0	0	0	0	0	0	35.0887	76.1405	97.6813	27.861	0
CDH2	47.4602	95.3112	87.5473	0.00850612	91.0198	65.4506	57.6455	32.1133	27.3297	84.5209	27.5248	26.4191	50.201	18.4753	53.4413	28.128	88.4342	81.1909	79.5057	89.2634	80.0615	76.217	90.8349	79.9502	91.5208	77.513	86.0572	30.8006	29.5293	88.2628	30.4636	29.1272	84.8628	18.6377	87.4054	18.193	94.0999	100	97.6092	25.6946	0
ITGB1	47.2795	98.5822	95.6954	0	95.9764	100	90.3619	79.1627	84.1769	96.8756	85.4186	86.0336	94.9503	67.5815	95.246	100	86.4002	70.2164	72.7058	87.3027	75.0532	70.768	89.5814	74.4854	90.3737	77.513	52.2114	58.1244	52.2292	56.7881	69.087	59.7564	45.4056	35.0402	50.4435	100	100	100	98.4141	77.4516	0
NOTCH4	47.2095	94.0546	83.4792	0	84.5887	32.2907	69.4241	41.0537	44.3236	89.557	42.1949	44.6074	52.4716	20.5818	55.6764	41.0773	37.9967	24.0421	25.1656	38.5038	25.9816	22.06	35.395	0	37.1452	0	0	0	0	0	0	0	0	0	0	0	100	76.1405	99.7477	1.53783	0
CRLF2	47.1443	91.4103	77.4598	0	0	24.8108	3.68969	3.64238	3.67786	34.3191	3.77247	3.77247	3.35856	0	3.41769	0	2.38884	0	0	2.04686	0	0	2.2824	0	2.32971	0	87.3049	10.3063	9.66769	89.2739	10.6788	10.1053	97.1145	12.0211	97.4929	12.3403	82.8382	100	94.6671	0	0
TPBG	47.1277	83.0829	54.8959	2.11866	80.22	36.9678	67.5674	34.6913	34.3543	88.7875	35.9153	34.4489	62.3344	17.1742	65.1254	36.8141	13.6471	0	0	10.319	0	0	11.8969	0	9.82734	0	73.6696	51.7739	53.4177	77.312	51.0466	52.377	70.3465	100	74.3377	100	91.7262	76.1405	95.9399	0.266352	0
CD36	47.089	88.0949	73.711	0.00850612	80.22	14.9243	92.1831	42.5497	37.228	97.4999	45.5298	37.5473	93.3302	17.8127	93.7796	37.6596	91.6746	45.1218	45.719	92.2212	48.2912	41.8344	94.4063	46.9543	94.8439	48.9357	79.1036	39.4868	35.5724	82.1961	40.4092	36.4711	73.3562	21.7833	77.105	22.5178	94.2096	100	96.5883	4.16928	0
BTNL8	46.8602	95.7113	84.8746	0	90.4116	65.4506	52.1819	11.2465	11.5421	82.0746	13.0322	12.1689	14.7824	2.98822	16.9347	14.0374	10.868	0	0	10.4075	0	0	7.78146	0	8.21902	0	95.2578	100	100	95.9733	100	100	77.8087	100	81.0371	100	79.0958	51.8516	94.9433	5.2196	0
ITGA1	46.7843	92.4259	81.3742	0.0926658	87.868	54.1213	61.9619	40.9295	43.4721	86.5025	43.5549	44.1935	63.2805	22.1209	65.9177	43.2356	53.0156	37.0388	36.0809	53.9168	39.5518	33.0195	53.536	46.9543	55.4991	48.9357	45.7545	50.8396	45.5653	50.3725	55.9011	49.929	46.4049	29.6831	51.4664	34.025	100	76.1405	99.4833	9.77876	0
IL18R1	46.7198	96.2016	90.6457	0	92.3503	65.4506	72.8595	23.2734	24.6216	90.8329	25.1301	24.9882	38.6826	7.50124	41.7692	23.6873	33.7985	28.4177	27.7377	34.2547	30.434	24.5233	26.5492	0	28.0984	0	20.1632	14.7942	15.693	23.3325	14.7883	15.5747	45.0272	19.5128	50.0828	19.0129	51.1628	100	95.8138	1.03563	0
ICAM1	46.6616	90.2765	61.755	0.00850612	83.0437	24.8108	95.6362	45.7959	46.2867	98.581	48.9652	46.9489	82.6041	28.9929	84.0823	56.0253	82.8997	34.5553	34.9338	83.9327	36.9324	30.7087	62.3108	46.9543	64.3803	48.9357	67.5378	51.7739	51.6497	71.4049	54.6062	56.185	78.8198	35.0402	82.0009	100	95.5614	100	96.8406	0.384328	0
TNFRSF10A	46.654	53.8937	18.5549	0.369778	0	17.189	15.285	22.6999	23.7465	55.9917	24.6097	24.1012	8.3964	6.66924	9.48439	22.0376	10.9981	0	0	10.5737	0	0	11.9324	0	12.6774	0	0	0	0	0	0	0	0	0	0	0	100	100	94.7872	19.7981	0
CLDN6	46.6513	96.5908	90.6339	0	80.22	8.86944	3.52412	3.56552	3.74882	33.7527	3.68377	3.8316	3.63056	0	3.66604	0	7.95885	0	0	6.81402	0	0	5.17975	0	5.1088	0	0	0	0	0	0	0	0	0	0	0	47.5562	51.8516	92.5065	37.779	0
CDH3	46.4873	91.9256	84.4371	0.00850612	83.0437	23.0724	57.1961	22.2682	26.8212	84.307	24.1485	27.1287	40.0781	11.4747	43.141	29.9491	21.9844	24.0421	26.2299	22.0015	25.9816	20.0323	23.6873	0	25.0591	0	68.5726	100	100	72.3746	100	100	48.6105	100	53.601	100	55.8471	100	97.375	2.75017	0
CD70	46.3802	82.831	62.4409	0.0926658	83.0437	21.1802	79.5293	6.39782	5.81835	93.2976	7.34981	6.10218	89.1202	1.72602	89.948	9.81552	3.61873	0	0	3.16725	0	0	3.86708	0	4.04447	0	99.5033	13.9309	13.9309	99.5151	13.5584	13.5407	99.9172	15.35	99.9172	14.8148	63.3232	76.1405	93.9828	3.38844	100
ITGB3	46.0047	77.062	54.6712	0.0926658	0	23.0724	69.6724	31.6225	29.7895	89.6346	33.29	30.0378	45.6481	13.5599	48.8056	32.1665	13.7181	0	0	13.3844	0	0	10.9035	0	11.5776	0	60.8798	40.764	36.6249	65.0485	42.0234	37.9494	50.3903	21.7833	55.3335	22.5178	100	100	98.33	4.01581	0
CXADR	45.975	88.7986	72.4338	0	83.0437	60.6492	47.351	25.272	25.8988	79.5957	26.6734	26.1353	26.2417	10.2514	29.0326	27.1168	57.9943	48.232	47.4929	28.5009	39.5518	33.0195	43.6968	46.9543	39.268	0	16.6805	49.935	55.1206	19.4123	49.3732	54.0977	19.9208	35.0402	23.2439	34.025	58.3343	100	94.8352	11.7285	0
ITGA8	45.9615	61.898	33.0061	0.0926658	0	14.9243	92.5733	29.1154	31.6225	97.6221	31.0312	31.93	94.7493	14.188	95.0568	32.8347	18.3538	0	0	18.2517	0	0	20.8728	0	22.1263	0	92.7566	37.3758	36.2228	93.8328	38.0854	37.2517	88.6175	23.0783	90.628	24.1176	100	100	99.207	16.7697	0
NCAM1	45.8565	97.4885	94.6665	0	92.7953	65.4506	67.1712	36.7195	35.6197	88.6265	31.5043	34.6854	60.4659	24.6053	59.2833	34.3188	88.86	73.9357	71.2039	78.9901	69.7966	65.1709	84.7564	68.0932	82.1902	62.2457	82.8288	36.7136	34.9219	43.815	36.4298	34.4489	88.5407	19.5128	41.2902	19.0129	100	100	98.372	0	100
TGFBR1	45.6466	44.5401	11.1755	0.978491	0	19.2585	72.079	46.2926	47.1026	90.5488	47.9482	47.4693	38.3869	28.9929	41.4735	48.4508	31.8827	28.4177	28.6838	32.2521	30.434	24.5233	27.0695	0	28.5596	0	80.1975	19.6369	20.4707	83.1895	19.5128	20.2933	93.407	24.6748	94.6369	24.1176	100	100	92.8425	80.7561	0
ITGB6	45.6374	86.0927	68.3065	0.0926658	83.0437	36.9678	47.0908	17.4905	20.4943	79.4749	19.9267	20.8609	40.1845	5.55512	43.2829	19.8557	30.7237	24.0421	26.2299	31.2064	25.9816	20.0323	19.1462	0	20.2223	0	65.149	21.8247	21.7715	69.0989	22.014	22.1736	67.0234	26.7621	71.1566	28.9368	74.0138	76.1405	98.318	0.819713	0
CLMP	45.6307	87.0954	68.342	0	0	27.9328	76.6083	38.4934	39.333	92.2585	39.9539	39.6523	75.3666	19.8285	77.5307	39.4631	28.6187	28.4177	27.1701	17.602	0	0	13.5407	0	14.4513	0	33.1008	26.8803	26.8094	37.2221	26.9868	26.8212	36.3411	29.6831	41.2074	28.9368	89.1944	100	94.8172	17.92	0
GPA33	45.6295	94.3486	95.9792	0.00850612	83.0437	14.9243	77.9447	8.79849	10.0875	92.7313	10.2412	10.6079	66.781	2.98822	69.3709	14.0374	3.60691	0	0	3.15686	0	0	3.57143	0	3.74882	0	98.3858	25.4908	24.8108	98.5632	25.5913	25.201	75.6977	18.6377	79.1982	19.0129	48.9768	76.1405	94.7512	3.73393	0
ATP7A	45.5863	81.0672	52.7436	10.4132	83.0437	57.0956	10.7852	14.7174	10.4068	50.017	17.0057	10.9745	8.88127	4.32084	10.0639	17.3191	8.56197	0	0	8.03181	0	0	10.7852	0	11.4593	0	31.6698	49.2372	50.201	35.6019	49.3732	50.6623	23.9238	100	27.9328	100	57.5288	26.8858	93.0166	67.7642	0
PROCR	45.5664	93.9046	83.9167	0	87.3035	30.8361	88.0795	46.0856	46.9726	96.1086	50.2602	48.0132	67.9695	23.8026	70.5594	45.4884	70.7072	53.6128	54.7067	72.0983	57.3557	50.6486	62.2871	59.4227	64.3567	62.2457	57.8642	34.8273	34.5672	62.2871	35.0816	34.9811	21.5232	100	25.1301	100	93.1376	100	94.373	2.23963	0
NPHS1	45.4347	93.6422	83.6447	0	86.5938	35.4659	39.8238	7.86424	12.5591	75.5414	9.11187	13.2332	29.6003	2.98822	32.5686	14.0374	89.6523	43.3361	47.4219	90.344	46.6	40.1447	84.5199	46.9543	85.6079	48.9357	0	0	0	0	0	0	0	0	0	0	52.1461	76.1405	99.2911	28.2128	0
MPL	45.3875	42.3721	9.50804	0.00850612	0	8.86944	3.50047	3.56552	3.61873	33.6805	3.68377	3.70151	3.71334	0	3.8316	0	7.9825	0	0	3.02196	0	0	6.14948	0	4.02081	0	0	0	0	0	0	0	0	0	0	0	100	100	96.9426	3.74528	0
CD1B	45.376	56.572	20.3879	0.369778	0	17.189	72.3214	3.82569	3.68969	90.6366	4.00899	3.7843	3.21665	0	3.26395	0	4.06812	0	0	3.59474	0	0	4.1036	0	4.26916	0	0	0	0	0	0	0	0	0	0	0	93.7293	100	95.6637	6.12135	0
HLA-G	45.3638	73.2982	42.4905	0.369778	0	26.3777	47.7826	16.1779	18.4366	79.7902	18.4366	18.8269	19.5601	5.55512	22.0908	19.8557	10.7734	0	0	10.2858	0	0	9.23013	0	9.8096	0	0	0	0	0	0	0	0	0	0	0	87.5526	100	95.5676	5.94914	0
SLC2A1	45.2177	92.9759	79.0563	0	86.5938	100	94.8084	61.2938	53.122	98.3291	53.4118	51.6083	94.6902	51.686	94.9858	59.1592	77.9801	76.7029	75.5203	75.2816	74.1308	70.1237	70.991	74.4854	60.6906	70.4175	96.3221	44.1225	42.3841	96.8188	43.7382	41.5563	97.1973	29.6831	97.5757	28.9368	65.6458	100	92.5965	91.8444	0
PKHD1	45.1082	68.848	33.4437	4.00687	0	32.2907	13.8659	4.65941	6.69347	54.1463	5.26845	7.0246	8.60927	1.72602	9.76821	9.81552	33.5501	34.5553	37.2812	34.0541	36.9324	29.6452	35.2412	0	37.0033	0	0	0	0	0	0	0	0	0	0	0	100	76.1405	99.9159	39.5964	0
ITGA5	45.0361	84.943	57.4385	0.00850612	80.22	29.3992	96.5468	59.7682	64.5932	98.8872	73.3444	67.9754	96.263	33.9037	96.4049	66.4262	80.2862	48.232	48.9948	81.4347	51.496	45.3417	70.175	59.4227	72.1145	62.2457	80.7533	41.4026	37.701	83.6921	42.798	39.3685	65.965	23.0783	70.1868	24.1176	100	76.1405	99.1469	36.8135	0
EPHA5	44.9955	58.2761	21.9607	0.00850612	0	12.3049	5.54636	4.72446	4.1509	34.109	3.81977	4.1036	4.80132	0	3.98534	0	28.0866	28.4177	27.1701	5.42584	0	0	29.9551	0	6.90634	0	39.0255	19.9503	19.3236	43.4544	19.9976	19.4418	13.4816	23.0783	15.7344	22.5178	100	76.1405	97.399	17.2124	0
PDCD1LG2	44.9537	68.9141	34.5553	0	0	8.86944	18.6731	12.8903	12.0743	59.7636	14.812	12.7365	8.45553	2.98822	9.579	14.0374	5.99574	0	0	5.35101	0	0	6.25591	0	6.51608	0	0	0	0	0	0	0	0	0	0	0	88.6159	100	94.5351	0.412464	0
CPD	44.8095	91.8249	79.5057	0	85.747	100	56.3269	50.1596	51.1589	83.9174	51.9276	51.4782	40.8349	30.5457	44.0397	53.0038	71.5823	41.438	43.7204	72.9334	44.5719	37.2411	58.1954	59.4227	60.2649	62.2457	30.9721	100	100	34.8806	100	100	39.0492	100	43.9924	100	44.0476	76.1405	99.7116	70.9641	0
MET	44.751	79.8921	59.1651	0.369778	80.22	27.9328	24.663	28.6779	28.193	65.1319	30.369	28.4886	15.1372	10.2514	17.325	28.128	61.684	41.438	41.8638	62.8749	44.5719	38.1101	60.2176	46.9543	62.2635	48.9357	64.3389	19.9503	20.2105	68.3716	20.1691	20.5061	45.7959	24.6748	50.8456	26.1134	93.8941	76.1405	98.9787	0.735257	100
ALCAM	44.5982	93.7104	87.5355	0.0926658	90.7273	60.6492	80.3335	50.2129	48.6755	93.5737	45.991	47.7058	76.5255	40.285	78.5714	46.7774	76.7502	66.1601	67.4905	50.0203	57.3557	50.9343	67.5733	68.0932	57.4858	62.2457	51.3955	46.606	45.1395	55.9603	46.0088	44.4182	46.2807	29.6831	51.3186	28.9368	82.7504	100	97.1408	23.2321	0
CD84	44.4492	70.3562	36.7077	0	0	8.86944	16.8165	12.3699	14.1083	57.8037	14.1556	14.6405	13.1859	2.98822	14.8888	14.0374	7.0246	0	0	6.39258	0	0	6.64617	0	6.91816	0	49.3791	33.2427	33.2427	53.873	33.4733	33.6447	56.1377	100	60.7261	100	83.4074	100	94.5951	0.224237	0
MS4A1	44.3886	61.217	25.1064	0.00850612	0	12.3049	91.8756	14.7588	17.2895	97.3937	17.0648	17.6206	93.3775	5.55512	93.815	19.8557	6.92999	0	0	6.30632	0	0	7.55676	0	7.93519	0	78.5537	58.1244	60.2176	81.6698	57.3675	59.035	79.89	100	82.9529	100	100	100	92.1225	0.0987055	100
INSR	44.3801	82.5173	56.4215	0.00850612	0	38.653	69.4536	57.2138	64.877	89.5691	60.1171	66.6272	60.5487	38.827	63.316	66.4262	53.536	55.8597	56.8117	54.4609	59.3129	52.6351	60.4541	68.0932	62.5237	70.4175	24.0953	70.0331	68.4898	27.5307	69.087	67.2067	19.4655	100	22.7176	100	82.7358	100	99.0268	90.7959	0
F3	44.3154	92.016	75.3548	0.0926658	84.5887	23.0724	89.0492	62.6064	59.7682	96.4519	57.3262	58.6566	79.8841	48.336	81.6816	56.0253	90.5038	70.9437	72.3865	82.2134	70.719	65.6017	84.1178	79.9502	85.2412	77.513	83.9522	48.575	50.9106	50.3725	48.0605	49.8581	74.255	100	10.9153	100	94.0999	100	94.8652	43.1716	0
SPN	44.1881	52.0128	16.1779	0.0926658	0	12.3049	58.3136	13.8955	15.0189	84.8234	15.8704	15.5156	65.0544	5.55512	67.6679	19.8557	7.19016	0	0	6.58691	0	0	7.92337	0	8.3491	0	57.8642	41.4026	40.6575	62.2871	41.4262	40.5274	61.4238	35.0402	65.8231	34.025	100	100	95.1534	0.88317	0
DCC	43.9977	56.7798	24.1604	4.00687	0	23.0724	4.28098	4.55889	4.75402	36.5202	5.13836	5.1088	5.33349	0	5.98392	0	13.6353	0	0	13.3058	0	0	8.50284	0	9.02318	0	54.0799	10.3063	12.299	58.6507	10.6788	12.3817	80.1798	10.6079	83.2013	10.7918	78.7812	100	99.3812	0.0531692	0
GPR35	43.9811	93.7833	81.7881	0	84.5887	35.4659	18.8742	9.51395	12.4172	59.9469	10.9626	13.044	11.7431	2.98822	13.3751	14.0374	6.85904	0	0	6.2632	0	0	6.90634	0	7.23746	0	0	0	0	0	0	0	0	0	0	0	37.6568	76.1405	92.4405	0.670278	0
MICB	43.9103	45.4497	11.483	0.00850612	0	8.86944	35.5369	18.2415	18.1764	72.9133	20.1928	18.543	27.649	6.66924	30.5109	22.0376	10.0639	0	0	9.54588	0	0	7.81693	0	8.24267	0	0	0	0	0	0	0	0	0	0	0	93.8804	76.1405	95.6937	40.7389	0
ITGA6	43.8477	90.2662	65.8349	0.00850612	87.3035	60.6492	81.114	55.0438	56.5043	93.857	54.7185	56.6107	86.8614	45.2447	87.9376	56.0253	70.3288	62.2044	67.2067	71.6687	66.6391	61.0011	70.7072	68.0932	72.6703	70.4175	83.7926	65.4151	64.4335	86.3529	64.3981	63.2391	93.7323	100	94.9267	100	100	100	99.243	17.617	0
DSC3	43.8204	78.7128	32.7815	0.978491	80.22	23.0724	86.1755	20.7072	18.9688	95.4867	22.9778	19.3709	88.0795	6.66924	88.9901	22.0376	7.36755	0	0	6.79237	0	0	6.32687	0	6.59886	0	93.7796	30.4399	29.21	94.702	30.8006	29.5412	95.0922	16.2488	95.9555	16.5242	52.8453	76.1405	97.4951	0.924252	0
SLC3A2	43.6957	98.7602	96.5232	0	100	100	88.8955	90.3974	87.7483	96.3914	88.1682	86.7254	72.1736	100	74.5388	100	80.369	82.3498	82.2256	81.4965	80.7651	76.9864	72.2446	100	74.1604	100	65.8349	60.0461	61.5125	40.5038	59.1947	60.2945	72.4101	100	53.9794	100	100	100	96.6784	98.4481	0
ENTPD8	43.6537	97.5793	93.7796	0	92.7953	47.9364	45.3879	11.4948	16.3079	78.5673	13.2805	16.7159	19.2408	5.55512	21.7242	19.8557	14.6287	0	0	14.3062	0	0	16.5918	0	17.6443	0	43.2533	11.9797	11.891	47.8477	12.1866	11.9619	71.8247	13.6235	75.6149	13.7364	53.1566	51.8516	96.8105	3.37143	0
CD58	43.5005	65.7735	29.7658	33.0179	0	46.2275	46.8425	48.6045	47.1973	79.3225	53.9853	48.2852	62.2635	26.5181	65.0662	50.4435	55.7592	45.1218	45.5594	56.8583	48.2912	41.8344	52.0104	46.9543	53.9853	48.9357	31.6698	45.4943	47.9659	35.6019	44.974	46.9607	31.7053	100	36.3529	100	100	100	94.319	54.9024	0
ANPEP	43.3451	87.4089	61.1755	0.00850612	83.0437	33.8813	96.9016	41.6154	42.6206	98.9981	44.3827	43.2711	95.2342	19.8285	95.518	40.2495	94.8912	54.7658	57.6159	95.2215	59.3129	53.7293	91.2961	59.4227	91.9584	62.2457	82.2848	40.764	38.8127	85.0757	41.4262	39.6523	45.0272	24.6748	50.0828	26.1134	82.604	76.1405	99.0748	24.924	0
GPR132	43.3167	86.0364	70.9792	0.00850612	0	38.653	21.1211	13.0499	14.1556	62.0725	15.0603	14.6878	21.7006	4.32084	24.5033	17.3191	5.30984	0	0	4.44708	0	0	5.35714	0	4.89593	0	0	0	0	0	0	0	0	0	0	0	50.1512	100	92.9686	17.8982	0
LRRN4	43.3079	92.59	82.3439	0	80.22	19.2585	50.3134	10.2353	9.59082	81.1636	11.956	10.1939	9.16509	2.98822	10.3477	14.0374	12.6183	0	0	12.2425	0	0	6.69347	0	6.97729	0	0	0	0	0	0	0	0	0	0	0	30.9986	76.1405	98.0597	1.22256	0
ITGA10	43.2884	52.2527	12.299	0.0926658	0	14.9243	82.9588	29.5707	29.5293	94.4444	31.1377	29.7422	83.1599	10.9053	84.5553	29.0504	21.4167	0	0	21.4488	0	0	11.3647	0	12.1097	0	93.4544	21.8247	22.5047	94.4477	21.6887	22.3155	87.9612	29.6831	90.0307	28.9368	81.7084	100	99.4353	16.0534	0
NRCAM	43.2576	83.256	55.369	0.369778	80.22	60.6492	66.4499	27.986	22.9305	80.6248	20.7781	21.2985	62.8784	15.5008	40.492	22.0376	83.1244	68.4189	64.7351	70.6628	61.3233	55.955	84.3543	59.4227	77.6963	48.9357	89.8711	35.5605	34.8983	24.5092	35.2945	34.4134	92.0412	24.6748	33.7275	24.1176	100	76.1405	99.5434	4.18293	0
CD33	43.0486	58.1217	21.8307	0.00850612	0	8.86944	30.0497	16.6982	17.0175	69.1748	18.7914	17.3841	25.0473	4.32084	27.7909	17.3191	29.4702	24.0421	23.8825	29.8227	25.9816	20.0323	12.9967	0	13.8245	0	63.653	25.065	23.983	67.7152	25.1951	24.3614	54.4939	26.7621	59.1828	26.1134	100	100	95.2614	1.90087	100
AXL	43.031	77.8782	54.7185	0.978491	80.22	27.9328	75.7096	56.7349	54.21	91.9282	54.9137	53.9026	82.6987	38.827	84.1769	50.4435	43.1055	48.232	50.6977	43.8055	51.496	44.1797	47.1381	46.9543	48.9948	48.9357	37.0211	44.9799	45.9792	41.4499	44.974	45.9555	33.5265	100	38.2746	100	100	100	96.6964	3.13176	100
IGSF1	42.971	68.1815	31.2323	4.00687	80.22	29.3992	71.5232	13.6649	15.4447	90.325	14.2561	15.6812	79.8486	4.32084	81.658	14.0374	22.9659	28.4177	29.4052	22.9705	30.434	22.5347	16.4144	0	17.4787	0	96.6414	42.0116	41.7455	97.1026	41.7041	41.0241	99.2313	100	99.255	100	40.1395	100	99.6756	0.72194	0
COL17A1	42.6684	93.1629	82.8288	0	84.5887	27.9328	89.7292	23.7583	24.8108	96.6788	25.745	25.0946	92.5733	10.2514	93.0345	28.128	8.27815	0	0	7.6719	0	0	8.85762	0	9.36613	0	91.1128	46.606	43.1883	92.4905	46.6887	43.2474	93.886	29.6831	95.0568	28.9368	50.0193	51.8516	99.219	13.2342	0
CD79B	42.512	0	0	0	0	0	82.2079	27.5012	30.1088	94.2064	29.2928	30.4636	85.4896	11.4747	86.6958	29.9491	10.7971	0	0	10.3411	0	0	9.92195	0	10.5251	0	82.2848	10.3063	10.0579	85.0757	9.56126	9.48439	94.8439	12.0211	95.7841	10.7918	85.8665	100	93.6827	55.9182	100
EPCAM	42.4733	85.9631	68.1528	0	0	17.189	91.7337	29.8723	33.8813	97.3527	30.7533	34.1296	89.3921	13.5599	90.1845	32.1665	91.9229	59.1651	64.1911	92.4825	62.837	56.3877	94.7729	59.4227	95.1987	62.2457	81.6225	26.7384	26.8448	84.4667	26.9868	27.0932	65.7048	15.35	69.9149	15.6517	84.9449	100	95.2614	41.7245	0
SLC34A2	42.2592	97.0323	91.5918	0	93.3892	54.1213	93.1528	16.6509	21.2985	97.7968	18.8742	21.6651	88.5643	5.55512	89.4276	19.8557	49.6216	28.4177	30.2744	50.4779	30.434	23.2111	18.1291	0	19.2171	0	91.2606	70.0331	70.4293	92.6206	69.087	69.3531	93.957	100	95.1159	100	41.4144	76.1405	94.6311	0.196519	0
PROM1	42.2449	57.9555	23.0842	2.11866	0	23.0724	69.2526	13.8245	19.6783	89.5011	15.8053	20.0568	50.9461	5.55512	54.2455	19.8557	38.0676	24.0421	26.2299	38.5869	25.9816	20.0323	17.6916	0	18.7559	0	67.0471	26.0525	25.272	70.9319	26.1057	25.4139	73.776	35.0402	77.4421	34.025	95.4117	100	97.9035	0.598198	0
ITGB2	42.2208	68.4411	34.9338	0.0926658	0	17.189	92.9754	38.2569	37.6774	97.74	39.0374	37.7602	93.141	16.6363	93.5904	35.0461	75.5676	24.0421	23.8825	76.6974	25.9816	20.0323	48.5986	46.9543	50.5085	48.9357	65.149	51.7739	47.9423	69.0989	52.0281	48.0842	64.2857	35.0402	68.6377	34.025	100	100	98.2339	3.20004	0
TPO	42.2204	60.8715	24.5388	0.00850612	0	8.86944	97.0553	17.4551	17.597	99.0495	19.8853	17.9281	96.4286	2.98822	96.5587	14.0374	5.08515	0	0	4.55295	0	0	4.77767	0	4.96689	0	95.5712	26.0525	23.2379	96.2571	26.2476	23.4745	97.5402	12.0211	97.8595	12.3403	100	76.1405	98.7805	0.258939	0
DSG2	42.2202	85.6519	59.1887	0.00850612	83.0437	29.3992	52.4421	29.8486	31.457	82.1935	31.7408	31.7763	34.6381	14.188	37.7483	32.8347	66.982	55.8597	59.8628	68.396	61.3233	55.3295	68.685	59.4227	70.6717	62.2457	55.0497	41.0596	38.588	59.5731	42.0234	39.9716	67.2185	24.6748	71.334	26.1134	92.1979	51.8516	97.5612	30.8932	0
SDC1	42.158	78.5221	54.5766	2.11866	0	57.0956	91.7159	31.6462	36.211	97.3466	33.2131	36.7195	94.359	16.6363	94.6665	35.868	97.0553	54.7658	57.6159	97.1539	59.3129	53.7293	96.5823	59.4227	96.8543	62.2457	70.0509	31.8236	33.4792	73.7465	31.8354	33.6093	80.9011	19.5128	83.8517	19.0129	100	100	95.1174	30.8759	0
ITGAM	42.0968	50.1071	13.245	0.978491	0	17.189	89.3094	25.4494	24.5624	96.5353	27.0518	24.8463	75.0118	7.50124	77.1641	23.6873	25.6504	24.0421	23.8825	25.6813	25.9816	20.0323	15.3264	0	16.2843	0	68.3775	55.3158	51.6083	72.1973	55.9011	52.2055	58.9404	35.0402	63.3278	34.025	100	100	99.4112	2.46037	0
CD40	42.0411	59.1988	22.8595	0.00850612	0	8.86944	76.0466	48.0014	50.544	92.0501	51.5847	51.3245	82.5804	32.1734	84.0587	56.0253	18.7796	0	0	18.6969	0	0	24.5388	0	25.9816	0	57.5035	49.2372	47.1618	61.9619	49.3732	47.1854	18.2947	100	21.464	100	95.4798	100	94.2229	21.6105	100
SLAMF7	41.9382	46.2637	12.0506	0.00850612	0	8.86944	81.1613	16.4853	19.702	93.8658	18.7382	20.1041	88.3042	6.66924	89.2148	22.0376	8.3018	0	0	7.70458	0	0	10.2767	0	10.9035	0	0	0	0	0	0	0	0	0	0	0	85.0604	100	94.5951	5.56223	0
PCDHGB7	41.766	80.039	53.122	0.369778	80.22	41.6864	10.0875	19.6961	20.3879	46.398	20.6776	20.5535	7.26112	5.55512	8.00615	17.3191	16.2488	0	0	16.0118	0	0	13.0558	0	13.8836	0	0	0	0	0	0	0	0	0	0	0	28.8491	76.1405	98.0597	0.72903	0
CD274	41.7557	61.1968	25.071	0.00850612	0	12.3049	60.9804	14.8061	15.9532	86.0673	17.0293	16.3671	46.0147	4.32084	49.1958	17.3191	24.8463	24.0421	24.8758	24.8687	25.9816	20.0323	25.1064	0	26.5728	0	57.8642	19.1757	19.0279	62.2871	19.2053	19.0397	67.8571	24.6748	71.9607	24.1176	91.0443	100	94.9133	0.031314	100
IL27RA	41.749	42.4481	9.55535	0.00850612	0	8.86944	25.5085	23.4508	24.2431	65.8888	25.3784	24.5506	25.9342	8.18739	28.6897	24.9231	35.1466	24.0421	22.7472	18.3544	0	0	17.9399	0	18.9688	0	0	0	0	0	0	0	0	0	0	0	81.9291	100	97.0327	6.75753	0
DPP4	41.7281	90.8336	81.8472	0.00850612	80.22	21.1802	68.9451	23.6873	25.5085	89.3842	25.6031	25.816	39.0255	9.55111	42.1121	27.1168	75.2247	49.7517	52.2647	76.4018	53.0156	46.8343	68.141	59.4227	70.175	62.2457	75.0414	50.8396	44.5719	78.5478	54.6062	47.1381	80.9011	26.7621	83.8517	28.9368	100	51.8516	98.5102	0.5021	0
CD5	41.6295	0	0	0	0	0	65.5274	12.1275	14.0374	87.9915	13.9782	14.6168	10.7734	2.98822	12.1925	14.0374	4.05629	0	0	3.58428	0	0	4.44655	0	4.62394	0	52.2114	27.85	28.8789	56.7881	27.8087	28.8198	59.851	29.6831	64.2621	28.9368	82.7943	100	96.144	35.6441	0
ERBB2	41.5673	87.3595	73.8647	0.0926658	80.22	26.3777	86.14	55.2684	59.8865	95.4739	61.0336	61.4357	71.3458	32.1734	73.7819	62.6123	76.088	62.2044	66.8815	77.2024	68.7441	63.7824	78.9499	68.0932	80.4399	70.4175	44.1757	47.9305	50.2838	48.7287	47.351	49.32	50.1478	100	55.1325	100	75.584	100	97.9216	17.3148	100
KCNH1	41.5501	93.5155	84.8155	0	87.3035	51.6675	4.54115	5.02602	4.16272	36.0703	4.00899	3.74882	5.28619	0	3.65421	0	18.7441	0	0	18.6626	0	0	11.5658	0	12.3463	0	0	0	0	0	0	0	0	0	0	0	67.3446	26.8858	93.0166	1.31721	0
LDLR	41.5268	80.0709	52.8146	0.369778	0	57.0956	88.5584	47.2446	49.7044	96.2617	48.9061	50.1951	60.8089	32.1734	63.5525	53.0038	47.0199	39.2621	40.1904	47.7717	42.1239	35.7765	47.1913	46.9543	49.048	48.9357	75.5676	45.4943	45.1987	79.009	45.447	45.1632	45.0272	100	50.0828	100	100	100	98.6003	24.6971	0
NOTCH2	41.4797	76.5692	55.641	0.00850612	0	23.0724	39.7292	50.0769	50.7096	75.4793	54.6239	51.5255	54.6831	24.6053	57.7933	46.7774	54.1982	31.6935	33.6684	55.2715	33.8931	26.7103	34.4016	0	36.1637	0	51.9158	70.0331	69.093	56.4688	69.087	67.9044	59.7978	100	64.2088	100	100	100	99.8198	3.81823	0
TACSTD2	41.4624	90.8182	76.9513	0.00850612	83.0437	33.8813	97.5875	29.2987	31.9536	99.2269	31.114	32.2375	97.1145	12.8425	97.1854	31.4274	96.3813	48.232	52.6313	96.5178	51.496	45.3417	93.0937	59.4227	93.6022	62.2457	74.3496	31.6698	32.2966	77.9151	32.0423	33.1008	78.3349	19.5128	81.5397	19.9685	64.6224	76.1405	95.2915	11.8315	100
LRRC15	41.4155	81.5576	56.587	0	0	8.86944	75.3666	9.11187	6.27956	91.7899	10.596	6.56339	4.26916	0	4.55298	0	3.52412	0	0	3.08418	0	0	3.45317	0	3.60691	0	93.4544	20.2933	20.9792	94.4477	20.3406	21.0147	88.4875	26.7621	90.5215	26.1134	40.4968	76.1405	97.2009	37.5878	100
CDCP1	41.348	81.8408	56.9655	0.00850612	0	17.189	53.9499	25.0946	24.5033	82.8942	26.9158	24.8581	39.3685	8.8741	42.4669	26.0229	6.76443	0	0	6.17703	0	0	5.77105	0	6.04305	0	78.394	20.7841	19.5246	81.522	20.8373	19.702	53.5833	23.0783	58.3314	22.5178	55.615	100	97.9696	0.846326	0
ITGA11	41.3314	54.2939	25.6859	14.9288	0	29.3992	75.343	20.3642	23.2143	91.7783	22.6466	23.64	77.448	8.18739	79.4465	24.9231	12.571	0	0	12.1866	0	0	13.6589	0	14.5695	0	82.8288	39.8238	39.5459	85.4955	39.8179	39.4513	80.9839	100	83.9404	100	82.3696	76.1405	99.5074	22.9391	0
FLVCR1	41.2986	79.1635	52.6135	0.978491	0	54.1213	12.2162	12.027	13.7299	51.9175	11.5125	13.9309	11.211	4.32084	12.7838	14.0374	13.8127	0	0	13.4966	0	0	17.4432	0	18.5076	0	0	0	0	0	0	0	0	0	0	0	46.2906	100	92.3685	10.0038	0
HLA-DRB1	41.1244	97.046	93.5785	0	84.5887	17.189	96.7597	81.0904	86.2819	98.9546	81.7112	87.1334	97.7412	67.5815	97.8359	77.0991	93.0818	40.4683	40.894	93.5527	40.7167	33.8711	93.4721	39.6217	93.9215	39.8593	84.372	54.0031	52.1168	86.8141	55.9011	54.5175	58.3373	35.0402	62.843	100	100	100	94.475	2.79462	0
ENTPD3	41.0554	82.165	57.6041	0	0	8.86944	33.8399	16.8992	16.982	69.8005	12.6951	16.237	21.6178	6.66924	24.4442	9.81552	26.1944	31.6935	30.7119	12.5107	0	0	29.6476	0	10.5842	0	35.4127	25.3134	25.473	34.8806	25.1951	25.2838	57.3202	26.7621	61.8141	26.1134	50.8828	100	96.8105	0.105972	0
BTN3A3	40.8777	76.043	55.5109	0.369778	0	23.0724	58.6743	42.3486	45.4234	84.9833	43.8623	45.8018	52.4125	24.6053	55.6173	44.3531	15.5393	0	0	15.3668	0	0	16.3553	0	17.4078	0	33.4674	51.7739	51.36	37.636	52.0281	51.9158	34.5317	100	39.3803	100	80.0806	100	94.8652	1.87902	0
HLA-A	40.8343	89.0116	72.2209	0.369778	87.3035	57.0956	98.1906	100	100	99.4233	100	100	98.5336	100	98.5809	100	96.2394	42.4137	41.5149	96.3932	40.758	34.1261	97.1026	39.5745	97.2919	39.812	59.9574	70.0331	72.623	64.2561	69.087	71.6828	44.2467	100	49.3437	100	100	100	95.5676	50.7498	0
PCDHB4	40.7045	91.7897	78.8434	0	84.5887	57.0956	8.24858	13.2096	16.3434	40.413	14.1556	16.5326	6.82356	2.98822	7.68685	14.0374	11.2465	0	0	10.8398	0	0	9.9929	0	10.6079	0	0	0	0	0	0	0	0	0	0	0	0	76.1405	98.0957	5.67787	0
CD300E	40.6732	87.3814	67.5615	0	80.22	43.1824	83.9404	16.917	17.0648	94.7613	19.1343	17.4196	45.0331	4.32084	48.1788	17.3191	68.2001	24.0421	23.8825	69.6576	25.9816	20.0323	30.3926	0	32.0719	0	0	0	0	0	0	0	0	0	0	0	40.7063	76.1405	94.0189	0	0
SDK2	40.6582	59.9615	29.6358	0.978491	0	19.2585	7.03642	8.32545	10.395	43.6693	9.60265	10.9508	13.5407	1.72602	15.35	9.81552	17.9163	0	0	17.8184	0	0	12.9849	0	13.8127	0	74.5211	31.6698	31.5279	78.0807	31.3269	30.8775	35.6847	35.0402	40.5156	34.025	35.3587	76.1405	99.8438	48.6965	0
SLC6A3	40.6378	81.7486	62.3936	0.00850612	0	33.8813	81.4451	5.22114	4.41107	37.4601	4.28098	4.1509	27.4007	1.72602	3.99716	0	3.77247	0	0	3.30248	0	0	3.64238	0	3.80795	0	0	0	0	0	0	0	0	0	0	0	100	51.8516	92.5245	0.139057	0
IL2RB	40.5944	48.6742	13.6235	0.00850612	0	8.86944	80.4458	16.509	17.7034	93.6181	18.7559	18.0345	71.7479	5.55512	74.1604	19.8557	37.4763	31.6935	31.0608	38.0053	33.8931	27.7439	36.3765	0	38.1623	0	98.1788	12.8252	13.8955	98.3798	12.8252	14.0728	57.9648	14.6523	62.435	14.8148	100	100	94.7512	0.844539	0
ADAM10	40.5618	86.9131	67.4432	0	0	100	20.246	37.7602	38.5998	61.3103	37.9789	38.6116	29.3165	21.3672	32.2611	39.4631	44.3236	62.2044	62.2517	45.0856	68.7441	63.7824	43.2237	68.0932	45.0095	70.4175	61.4889	65.4151	65.9827	65.622	64.3981	64.9539	67.3191	100	71.4227	100	100	100	98.0177	19.4309	0
FOLH1	40.5105	68.3241	33.8813	0.00850612	0	12.3049	79.3283	16.6864	15.8822	93.2216	11.8969	15.1017	46.5705	8.18739	43.6968	14.0374	72.8004	39.2621	38.0795	30.7604	36.9324	30.7087	32.131	0	33.8103	0	85.0106	30.4399	31.587	87.3581	30.4636	31.5161	95.8964	35.0402	96.606	34.025	94.0176	76.1405	98.4021	22.9607	100
PVR	40.3876	87.5402	69.4891	0	80.22	100	61.548	61.7195	65.0426	86.2959	62.5296	65.8349	42.1239	43.6133	45.2696	70.9023	67.4196	63.1563	65.8704	68.7756	66.6391	61.6895	61.7786	68.0932	63.8363	70.4175	38.6649	58.1244	59.9219	43.1173	57.3675	58.7275	32.2079	100	36.8437	100	93.5093	100	95.9279	3.60095	0
ANTXR1	40.3697	64.3252	23.6045	54.7488	80.22	51.6675	90.7048	57.4149	53.6069	96.9871	54.7599	52.9683	88.3278	41.8534	89.2266	50.4435	57.6159	54.7658	55.7119	58.7509	59.3129	52.6351	60.052	59.4227	62.0979	62.2457	64.9066	62.3463	62.5177	68.8742	61.3647	61.2051	62.5296	100	66.8579	100	100	100	95.7297	5.57687	0
SLC4A7	40.3183	78.1913	49.0658	0.978491	0	65.4506	43.9924	34.9338	35.667	77.8972	37.0624	36.1282	19.8675	18.4753	22.5166	38.5584	11.9205	0	0	11.5066	0	0	9.43709	0	10.0166	0	27.4894	25.6031	26.9986	31.1495	25.5913	27.0577	30.3867	100	35.0047	100	39.6535	76.1405	98.7384	55.1233	0
CDH6	40.309	70.396	35.6433	0.978491	0	24.8108	26.9454	14.333	13.6944	66.9609	16.1956	14.2384	11.3765	2.98822	12.9494	14.0374	55.641	24.0421	26.2299	56.7007	25.9816	20.0323	22.623	0	23.8884	0	71.2689	100	100	74.9704	100	100	61.2583	100	65.6339	100	48.2115	100	97.5852	19.0963	0
F11R	40.187	90.6383	81.4333	0.00850612	83.0437	17.189	72.7472	50.408	62.2753	90.7951	55.6942	64.8652	73.0605	32.1734	75.3903	62.6123	52.992	55.8597	59.0054	53.8926	61.3233	55.955	64.8888	59.4227	66.8165	62.2457	26.3836	60.0461	58.3373	29.9728	69.087	69.3531	39.8415	100	44.7848	100	59.8425	100	94.7212	13.6785	0
ICAM3	40.123	89.5927	73.5809	0	0	8.86944	88.8836	17.0766	18.8742	96.3851	19.3649	19.2763	82.3912	5.55512	83.8813	19.8557	71.8425	39.2621	38.7122	73.1914	42.1239	35.7765	66.9465	46.9543	69.0279	48.9357	70.8432	38.4165	36.3647	74.5447	38.3751	36.1991	79.1686	29.6831	82.2848	28.9368	63.0719	100	96.8646	8.43452	0
IGDCC4	40.0877	87.6986	70.7545	0	0	43.1824	21.334	13.5584	19.6547	62.2678	15.1904	19.9503	15.0307	4.32084	17.1594	17.3191	15.7758	0	0	14.915	0	0	9.6263	0	10.2176	0	0	0	0	0	0	0	0	0	0	0	33.0058	76.1405	99.0568	30.0606	0
DPP10	40.0714	86.63	66.781	0	0	29.3992	10.3122	9.22422	5.68827	35.6248	4.55889	4.88411	10.9508	2.98822	5.7474	0	29.8013	39.2621	37.7247	6.50051	0	0	33.4319	0	8.25449	0	94.5305	100	100	9.76821	100	100	62.1038	100	9.9456	100	43.2601	76.1405	98.5222	15.7315	0
PTK7	39.9887	95.5234	87.4527	0	91.0198	100	64.6641	33.3668	38.6471	87.6324	34.9811	39.0965	68.1883	17.1742	70.8018	36.8141	49.9882	51.0821	52.8619	50.8634	54.346	47.7124	45.8964	46.9543	47.7294	48.9357	49.0303	54.0031	54.3519	53.536	54.6062	55.2507	69.3827	100	73.4449	100	57.2473	76.1405	98.1978	1.34883	0
IL17RA	39.7848	81.4463	58.1599	0.00850612	0	24.8108	74.9645	37.5887	36.9915	91.6326	38.7535	37.1689	54.482	17.1742	57.5922	36.8141	20.6008	0	0	20.4948	0	0	15.8231	0	16.8046	0	16.4439	13.9309	15.0899	19.1521	14.1734	15.1963	38.3869	17.1121	43.3302	17.3792	55.9006	100	95.7117	3.03797	0
EPHA2	39.735	75.256	45.0213	2.11866	0	30.8361	84.4607	43.5194	46.4404	94.934	46.7893	47.3983	81.0904	26.5181	82.6632	50.4435	40.492	39.2621	40.8231	41.1084	42.1239	34.6847	30.6173	0	32.2966	0	47.0849	37.9139	39.4099	51.7561	38.0854	39.7942	60.0757	100	64.4986	100	100	100	97.1768	5.58761	100
PTPRK	39.733	64.3159	25.7096	33.0179	0	44.6783	19.9799	43.4425	43.1764	61.05	43.6731	43.3065	19.087	24.6053	21.535	43.2356	47.4101	45.1218	43.141	36.5594	33.8931	27.7439	41.237	59.4227	39.4749	48.9357	14.6405	65.4151	65.8467	16.8519	64.3981	64.7942	15.4387	100	18.2297	100	100	100	98.4741	0.0291374	0
ADAM17	39.7026	60.4401	30.4044	39.9643	0	46.2275	18.277	41.7692	38.6589	59.3596	42.2895	38.7535	23.3325	19.8285	26.1235	38.5584	26.7502	31.6935	32.5154	26.9377	33.8931	26.7103	27.9269	0	29.5116	0	43.0286	70.0331	71.9667	47.6112	69.087	70.991	50.3193	100	55.2744	100	94.716	100	96.8766	2.61025	0
ADAM9	39.6673	83.6478	56.2559	0	80.22	29.3992	77.7495	61.5184	60.3359	92.6657	64.7528	60.7379	84.236	38.827	85.5014	62.6123	62.6774	63.1563	64.6405	63.9601	68.7441	63.7824	44.1343	74.4854	45.8964	77.513	24.3377	65.4151	63.789	27.785	64.3981	62.5828	11.4593	100	13.0913	100	84.7138	100	98.1318	3.11163	0
ELAPOR1	39.6343	79.7383	42.0766	0.978491	80.22	27.9328	0	0	0	0	0	0	0	0	0	0	18.9688	0	0	18.914	0	0	14.1202	0	14.404	0	63.653	26.8803	27.6135	67.7152	26.9868	27.7673	76.6615	14.2739	80.0674	14.2785	0	76.1405	98.8826	0	0
GRM5	39.5358	79.0463	53.7961	0.00850612	0	23.0724	7.51537	4.16272	3.80795	33.2034	0	0	4.17455	0	4.41107	0	48.368	43.3361	41.2725	10.4961	0	0	44.9503	46.9543	10.9153	0	93.1646	100	100	11.7964	100	100	59.4489	100	10.0284	100	54.23	76.1405	97.6933	1.94939	0
CD47	39.5288	94.9843	87.2517	0	91.0198	100	54.2219	67.9991	62.0861	79.0849	62.6892	60.7734	60.2058	51.686	50.4967	59.1592	74.184	76.0525	74.1958	75.4662	72.4752	67.9563	79.0208	74.4854	80.5109	70.4175	60.2058	70.0331	70.4293	39.7765	69.087	69.3531	77.3711	100	21.9489	100	94.4013	100	93.8568	1.10642	100
CFTR	39.5243	77.1979	55.4399	0.0926658	0	30.8361	66.237	10.9272	14.4749	88.2927	12.6537	14.9361	49.3851	2.98822	52.5781	14.0374	6.01939	0	0	5.38307	0	0	6.66982	0	6.95364	0	82.6455	100	100	85.3536	100	100	60.7912	100	65.1845	100	100	51.8516	93.1426	0.479856	0
LAYN	39.4796	41.5988	9.08231	0.0926658	0	12.3049	37.8666	31.8117	33.3373	74.383	32.267	33.4082	34.9929	14.8365	38.1031	32.8347	29.9314	24.0421	22.7472	16.2612	0	0	14.1083	0	14.8061	0	81.451	42.7093	43.7796	84.3129	42.798	43.8387	66.6391	100	70.8018	100	80.6596	100	94.7512	2.51943	0
PTPRU	39.4449	69.4874	37.0743	6.75342	0	41.6864	42.3841	44.8794	43.3893	77.0435	43.685	43.1764	61.684	25.4637	64.4513	41.0773	27.992	28.4177	27.1701	14.9375	0	0	19.3236	0	18.0582	0	39.3862	29.2396	30.2034	43.815	29.2278	30.2034	47.0908	35.0402	52.105	34.025	45.305	100	98.4861	28.4447	0
HFE	39.4438	0	0	0	0	0	5.78288	12.6774	12.7247	40.9287	14.5814	13.4165	10.6433	1.72602	12.0624	9.81552	7.87606	0	0	7.29116	0	0	11.8614	0	12.6419	0	27.4894	21.2571	20.1987	31.1495	21.0028	19.7966	31.185	21.7833	35.8325	21.1132	92.5024	100	95.5676	0.333077	0
OCLN	39.4288	64.5012	30.4872	0.369778	0	17.189	7.0719	11.1282	10.8444	43.7752	12.8607	11.4002	7.63955	1.72602	8.6684	9.81552	9.69726	0	0	9.17157	0	0	12.157	0	12.9376	0	49.3791	35.3713	38.1859	53.873	35.0816	37.6301	64.3685	21.7833	68.7145	21.1132	62.904	51.8516	92.8785	44.2672	0
CD19	39.3541	0	0	0	0	0	86.0691	14.0315	17.5024	95.4484	15.9946	17.8217	77.4953	5.55512	79.5175	19.8557	13.9546	0	0	13.6201	0	0	10.7379	0	11.412	0	75.8219	16.3198	15.9413	79.2514	16.2725	15.8586	91.7159	18.6377	93.2711	18.193	100	100	95.3875	2.74175	100
PROM2	39.3408	78.5484	60.052	0.00850612	0	21.1802	68.9037	26.289	29.3992	89.35	28.1575	29.6594	74.5151	12.8425	76.7621	31.4274	73.5691	43.3361	47.4219	74.9248	46.6	40.1447	72.5284	46.9543	74.3969	48.9357	64.3389	20.7841	21.0383	68.3716	21.0028	21.334	48.8884	20.6244	53.9026	21.1132	78.5861	100	97.8195	6.82388	0
FAS	39.302	46.0172	11.8969	0.0926658	0	12.3049	48.1788	41.1719	42.526	80.0174	43.5667	43.0464	54.3046	22.9285	57.3557	44.3531	15.7521	0	0	15.5477	0	0	15.3974	0	16.3671	0	38.2569	62.3463	64.6996	42.6916	61.3647	63.517	45.3406	100	50.4021	100	100	76.1405	93.9228	20.1925	0
SIRPA	39.1746	85.3102	57.0601	0	80.22	21.1802	77.8737	71.6769	67.1949	92.7087	65.5984	65.3146	80.2862	54.0287	61.9324	62.6123	89.3567	81.7999	80.9011	89.8844	80.0615	76.8093	91.237	79.9502	90.3146	77.513	93.4544	40.1963	39.0019	9.86282	39.8179	38.4934	96.4818	23.0783	9.59082	22.5178	94.0313	100	96.0539	24.5744	0
TGFBR2	39.1347	88.1436	73.7938	0.0926658	80.22	47.9364	86.7313	68.4307	76.561	95.6652	82.8879	81.5043	90.3737	43.6133	91.036	77.0991	86.211	67.2363	70.5889	87.129	73.3207	69.0386	86.9442	74.4854	87.8903	77.513	35.7793	44.5364	47.2446	40.1727	44.5187	47.3746	21.0383	100	24.456	100	92.9169	100	93.8328	3.60573	0
NCR2	39.0901	0	0	0	0	0	25.0177	4.19229	4.03264	65.4618	4.52342	4.25733	3.58325	0	3.72517	0	2.42431	0	0	2.05702	0	0	2.5071	0	2.58988	0	0	0	0	0	0	0	0	0	0	0	87.1968	100	94.1929	4.74212	0
ROR2	39.0116	79.3386	52.5189	0.00850612	0	23.0724	28.2876	25.7155	30.9248	67.956	27.6254	31.3269	39.8061	11.4747	42.9281	29.9491	17.2777	0	0	17.1469	0	0	15.3382	0	16.2961	0	71.0915	55.3158	51.9158	74.799	59.1947	56.5752	37.8193	100	42.7271	100	68.99	76.1405	96.3722	2.94951	100
ANTXR2	38.9726	61.0548	25.9579	78.127	0	49.5979	65.5747	40.8467	42.0057	88.0142	43.4957	42.597	64.8534	19.1218	67.4551	39.4631	21.9016	24.0421	24.8758	21.9093	25.9816	20.0323	29.2219	0	30.8775	0	50.5381	56.5989	49.456	55.0438	61.3647	52.9328	37.429	29.6831	42.3486	34.025	83.6841	100	95.6337	4.70822	0
ACE2	38.9722	37.5336	6.96547	0.00850612	0	8.86944	70.6126	16.2311	18.7441	90.004	18.478	19.1462	37.5118	2.98822	40.7285	14.0374	70.2815	45.1218	48.1906	71.6074	48.2912	40.8963	57.7578	59.4227	59.7209	62.2457	94.903	70.0331	71.9667	95.7013	69.087	70.991	89.5341	100	91.4262	100	100	100	98.4621	0.0330537	0
HLA-C	38.9652	83.6655	62.7956	6.75342	84.5887	41.6864	99.255	100	100	99.767	100	100	99.1604	100	99.184	100	96.3694	44.2763	43.6258	96.5054	43.5312	36.7117	96.9726	39.7043	97.1973	39.948	53.1989	56.5989	60.6788	57.7401	55.9011	59.4726	40.9946	100	46.0442	100	100	100	95.5676	43.4275	0
PODXL	38.8859	89.5402	70.9437	0.369778	86.5938	60.6492	80.2448	58.7394	58.3964	93.5404	53.1457	57.1192	76.8448	48.336	78.9026	56.0253	97.4693	66.1601	69.0634	97.5406	66.6391	61.6895	97.2209	68.0932	97.4101	62.2457	56.0608	70.0331	72.623	60.6138	69.087	71.6828	60.9685	100	65.3678	100	57.7395	100	96.7685	29.7385	0
NGFR	38.7488	65.4954	26.9158	0.978491	0	21.1802	90.8586	45.0686	46.1802	97.0407	46.2394	46.535	90.2436	24.6053	90.9295	43.2356	76.1708	48.232	46.9962	77.301	51.496	45.3417	45.6244	59.4227	47.4338	62.2457	91.7692	44.1225	45.3879	93.07	44.5187	46.1447	95.7308	100	96.4522	100	87.4104	100	94.9613	29.2934	0
ECE1	38.7393	88.7025	72.9186	0	80.22	49.5979	75.1064	76.8921	83.0416	91.6881	83.6743	85.123	76.8094	60.8969	78.8671	100	69.4536	67.2363	70.4707	70.9694	71.6178	66.6908	64.3803	68.0932	66.3671	70.4175	36.4061	65.4151	65.557	40.8053	64.3981	64.4276	34.2656	100	39.1261	100	92.0315	100	98.2579	17.4208	0
VASN	38.7255	79.0919	49.0421	4.00687	80.22	46.2275	90.2081	52.4834	58.2545	96.8259	56.2323	59.6736	86.1637	32.1734	87.2753	59.1592	74.5033	59.1651	63.2569	75.6877	65.4387	59.4978	76.1116	68.0932	77.7318	70.4175	71.6355	46.0028	48.5927	75.3548	45.447	47.6466	63.8955	100	68.2119	100	100	76.1405	97.4411	0.196004	0
CD6	38.6887	0	0	0	0	0	53.9853	14.1024	16.3789	82.9056	16.101	16.7573	21.6651	4.32084	24.4797	17.3191	4.29281	0	0	3.7833	0	0	4.89593	0	5.13245	0	16.9584	11.9797	12.5237	19.6902	12.1866	12.7247	39.2561	13.6235	44.1876	13.7364	84.3229	100	96.4562	9.56368	0
HAS1	38.6787	99.2734	98.1079	0	100	100	82.2611	16.0773	15.3146	94.2217	18.1942	15.8231	34.8983	2.98822	37.973	14.0374	11.14	0	0	10.7288	0	0	8.68023	0	7.01277	0	0	0	0	0	0	0	0	0	0	0	40.4968	26.8858	92.0985	3.30184	0
SEMA5B	38.6709	89.86	74.1249	0	0	8.86944	10.2767	9.11187	7.58042	49.1836	7.76963	7.60407	6.18496	0	6.46878	0	34.5199	28.4177	26.8626	23.2247	25.9816	20.0323	21.4167	0	15.7758	0	93.6554	11.9797	10.6729	94.5956	10.6788	9.7623	98.8233	13.6235	98.9179	12.3403	56.4873	76.1405	99.3151	2.12602	0
LY75	38.667	0	0	0	0	0	65.965	16.5681	18.342	88.1775	18.7796	18.7796	65.4447	4.32084	68.0109	17.3191	4.35194	0	0	3.82527	0	0	4.75402	0	4.94324	0	26.3836	58.1244	55.1561	29.9728	61.3647	58.9995	36.1518	100	40.9946	100	86.7259	100	99.8077	3.11721	0
SLAMF1	38.6038	0	0	0	0	0	69.4891	8.97588	8.64475	89.5788	10.3713	9.05866	78.536	1.72602	80.4518	9.81552	4.02081	0	0	3.56336	0	0	4.68307	0	4.87228	0	0	0	0	0	0	0	0	0	0	0	87.8368	100	94.8172	4.00785	0
ROR1	38.5434	60.0347	21.263	0.978491	0	23.0724	14.6878	16.6686	14.948	55.2491	18.9215	15.421	12.7956	4.32084	14.4513	17.3191	8.95222	0	0	8.48017	0	0	8.6684	0	9.18874	0	44.4891	30.6114	31.0785	49.0303	30.6114	31.1022	34.3661	35.0402	39.2148	34.025	71.7522	76.1405	96.3962	0.174278	100
MCAM	38.4691	85.3216	59.7446	0.369778	83.0437	54.1213	95.2815	68.1646	65.3974	98.4772	63.9191	64.4158	97.7767	51.686	97.8595	59.1592	84.5908	71.7893	71.9371	85.5425	76.1116	72.3227	75.3903	79.9502	77.0341	100	63.0854	44.9799	39.3508	67.1949	44.5187	38.8718	63.0795	24.6748	67.3959	24.1176	100	100	97.297	1.32338	0
SLC1A5	38.4392	97.4431	93.0464	0	94.6407	100	82.3439	56.6343	63.8836	94.2349	67.0057	66.8401	86.8377	33.9037	87.9139	66.4262	74.8699	55.8597	59.4844	76.057	61.3233	54.7052	63.2569	68.0932	65.3027	70.4175	37.8311	46.606	47.6585	42.254	46.6887	47.8595	52.7436	100	57.4976	100	52.7169	76.1405	93.6827	25.9915	0
EPHB2	38.4372	71.8185	35.0284	6.75342	0	33.8813	10.9863	6.59886	7.74598	50.3044	7.52129	8.05345	5.49905	0	6.12583	0	44.0516	34.5553	32.3912	44.7864	30.434	24.5233	23.8529	0	18.3538	0	88.0617	38.4165	37.0861	89.8593	38.0854	36.6249	74.6807	35.0402	78.2521	34.025	76.1495	76.1405	97.2369	0.760917	0
KREMEN2	38.4365	43.5248	10.5369	0.369778	0	14.9243	16.3553	8.37867	5.88931	57.2432	9.6736	6.13765	5.26254	0	5.90114	0	5.38079	0	0	4.80758	0	0	4.42289	0	4.60028	0	0	0	0	0	0	0	0	0	0	0	44.128	100	96.0239	6.70264	0
XPR1	38.3972	81.7978	56.2323	0.0926658	80.22	33.8813	12.7602	28.5005	27.8382	52.7373	28.7606	27.8027	9.46074	8.8741	10.7143	24.9231	64.877	48.232	46.7715	33.2997	46.6	40.1447	44.3117	46.9543	32.2493	0	44.8143	22.8654	24.4678	49.3791	22.6585	24.2195	33.8458	35.0402	38.6471	34.025	43.3614	76.1405	91.8465	6.5566	0
HAVCR1	38.3748	0	0	0	0	0	10.3772	4.02081	4.82498	49.3906	4.32237	5.23888	3.93803	0	4.17455	0	5.83018	0	0	5.20153	0	0	5.4754	0	5.73557	0	0	0	0	0	0	0	0	0	0	0	82.7797	100	95.4596	0.116302	0
MST1R	38.2737	0	0	0	0	0	39.9539	23.6991	23.5218	75.6068	25.6977	23.8884	28.2285	9.55111	31.0667	27.1168	7.29659	0	0	6.72745	0	0	8.19536	0	8.65658	0	74.7635	23.4272	23.4626	78.2994	23.7878	23.8174	60.5842	26.7621	64.9834	28.9368	91.8928	100	99.0568	1.33272	0
ASGR2	38.2393	93.408	82.3794	0	0	8.86944	83.4674	12.6301	13.7535	94.6357	14.54	14.333	90.8704	2.98822	91.4735	14.0374	96.2867	39.2621	38.7122	96.443	42.1239	35.7765	97.7767	46.9543	97.9423	48.9357	89.741	52.7554	55.5582	91.2902	52.0281	54.553	96.5468	100	97.0908	100	79.0509	76.1405	95.1174	0.493389	0
FAP	38.1244	72.0178	39.7351	0	0	8.86944	72.9896	22.3392	22.3273	90.8895	24.1958	22.7649	66.9111	8.18739	69.5364	24.9231	11.0927	0	0	10.6623	0	0	11.0336	0	11.7668	0	76.5255	41.7041	41.5681	79.9078	42.0234	42.2185	71.6296	100	75.4612	100	92.4747	51.8516	98.4982	1.85935	0
MUC1	38.1105	67.1344	30.5937	0.0926658	0	14.9243	91.5918	35.6552	40.2673	97.3036	37.8193	40.8704	89.7942	19.8285	90.5393	40.2495	88.0676	51.0821	55.369	88.9158	54.346	47.4864	90.8704	59.4227	91.5563	62.2457	62.1275	38.4165	39.1793	66.2547	38.9546	40.1727	65.1017	35.0402	69.3354	100	70.235	100	99.5314	30.5078	0
DSG3	38.0585	76.293	46.7124	0	0	8.86944	88.8186	18.8387	15.8704	96.358	20.9674	16.3316	92.6206	5.55512	93.07	19.8557	5.59366	0	0	2.09765	0	0	4.87228	0	2.62535	0	92.1121	30.9957	28.0629	93.342	30.8006	27.5662	94.0102	17.1121	95.1691	16.5242	59.2034	76.1405	97.6213	0.592077	0
TRPC3	37.9934	88.3808	72.8832	0.00850612	0	57.0956	11.956	6.14948	7.47398	51.588	6.63434	7.72233	7.55676	1.72602	8.57379	9.81552	39.1793	34.5553	31.93	39.7277	36.9324	30.7087	23.8884	0	25.272	0	98.1374	13.2864	13.0558	98.3444	13.5584	13.316	92.4787	14.6523	93.9747	14.8148	49.1481	76.1405	93.3827	25.9426	0
SLC26A3	37.9623	83.6123	53.7015	0.0926658	0	17.189	95.9082	10.2886	11.3411	98.6727	12.0033	11.956	79.1391	2.98822	81.0194	14.0374	13.5407	0	0	13.2049	0	0	7.52129	0	7.89972	0	96.7479	65.4151	56.3742	97.2032	64.3981	55.3217	21.2039	100	24.6925	100	54.3386	76.1405	93.4367	0.755976	0
MYOF	37.9414	94.1753	87.299	0.369778	90.0635	57.0956	75.0946	46.8543	47.3746	91.6835	51.3009	48.5336	83.6684	24.6053	84.9693	46.7774	48.9475	39.2621	40.622	49.7193	42.1239	34.6847	40.7521	46.9543	42.4787	48.9357	50.5381	62.3463	59.372	55.0438	100	100	50.2483	35.0402	55.2152	100	46.7014	76.1405	91.6485	3.54024	0
TNFRSF4	37.9162	0	0	0	0	0	67.4787	20.7308	21.3281	88.7454	23.0014	21.7479	16.9229	5.55512	19.2171	19.8557	11.6249	0	0	11.1951	0	0	12.7365	0	13.5289	0	0	0	0	0	0	0	0	0	0	0	88.1347	100	94.295	3.8338	100
CD99	37.8399	91.1049	77.9683	0.00850612	85.747	47.9364	81.7881	38.9191	36.7077	93.9936	37.5118	36.4238	89.7469	21.3672	90.5038	36.3529	38.0085	46.7124	48.3207	38.5157	49.8285	42.5911	41.4735	59.4227	43.2119	62.2457	51.9158	63.5998	62.0979	56.4688	66.2606	64.8652	63.381	100	67.6975	100	55.1313	76.1405	93.0586	0.545589	0
PECAM1	37.7352	72.0637	49.2431	0.00850612	0	14.9243	87.3522	61.483	62.1452	95.879	66.1542	63.1031	88.1504	37.2911	89.0965	62.6123	0	0	0	0	0	0	0	0	0	0	0	0	0	0	0	0	0	0	0	0	74.4464	100	97.6633	0	0
ENPEP	37.6896	76.6448	47.3273	0.00850612	0	12.3049	65.6516	18.4366	22.9896	88.0443	20.6126	23.3562	27.7673	7.50124	30.6291	23.6873	75.2956	49.7517	52.8441	76.451	53.0156	46.8343	78.0984	59.4227	79.7422	62.2457	90.7935	44.9799	42.053	92.189	46.6887	44.0279	84.1769	26.7621	86.8023	28.9368	93.1651	76.1405	99.0148	5.97029	0
RET	37.6578	82.6684	58.7867	0.0926658	0	38.653	40.5747	6.40965	6.84721	75.9763	6.49243	6.95364	5.25071	0	5.1561	0	17.2658	0	0	17.1355	0	0	10.3004	0	10.9508	0	0	0	0	0	0	0	0	0	0	0	59.6184	51.8516	97.7774	12.1781	100
GGT1	37.6052	0	0	0	0	0	53.2048	24.456	28.1693	82.5454	25.8101	28.3822	32.0956	11.4747	35.0757	29.9491	65.7403	39.2621	41.3493	67.0868	42.1239	35.7765	52.1287	46.9543	54.1154	48.9357	60.5251	50.8396	52.3415	64.7292	50.1833	51.3836	48.7346	100	53.737	100	49.072	100	97.357	82.2129	0
MUC13	37.5478	38.7865	7.6632	0.00850612	0	8.86944	91.6332	10.0106	12.3108	97.3179	11.7018	12.9494	74.3496	2.98822	76.6202	14.0374	12.0506	0	0	11.6068	0	0	7.28477	0	7.65137	0	89.8711	23.7938	24.0539	91.3966	23.9298	24.3969	65.3205	14.2739	69.5542	14.2785	53.9944	100	96.5283	0	0
SELPLG	37.524	64.7224	29.2692	0.0926658	0	12.3049	94.7138	29.417	28.7015	98.301	29.4347	28.5833	94.158	11.4747	94.5009	28.128	48.1788	28.4177	27.4243	48.9494	25.9816	20.0323	23.7938	0	25.1892	0	36.1045	17.6738	18.6022	40.5038	17.3013	17.9281	55.3158	20.6244	59.9929	19.9685	64.0744	100	95.7658	0.224259	0
SLAMF6	37.5232	0	0	0	0	0	55.9189	15.1254	17.3841	83.7449	17.4255	17.7152	66.8638	5.55512	69.4655	19.8557	7.03642	0	0	6.40337	0	0	8.40823	0	8.90492	0	13.9842	10.3063	9.93377	16.0182	10.6788	10.4778	32.8169	10.6079	37.4645	10.7918	85.0315	100	94.6191	2.87983	0
TMEM123	37.4611	92.6991	78.4295	0.00850612	89.7562	65.4506	79.9196	79.6003	81.6343	93.4314	79.754	81.8354	81.5161	60.8969	83.0771	77.0991	89.7942	76.7029	78.5833	90.4807	78.4709	74.3163	93.141	79.9502	93.6495	77.513	16.2311	11.9797	10.6729	18.8683	10.6788	9.7623	37.9376	13.6235	42.8749	12.3403	100	100	93.7548	0.977965	0
IL1RAP	37.4484	67.9456	40.5984	0.369778	0	23.0724	26.3009	12.4882	11.8614	66.4584	14.3744	12.5946	9.02318	1.72602	10.2058	9.81552	45.5653	34.5553	33.8517	46.3557	36.9324	30.7087	49.0539	46.9543	50.9816	48.9357	58.4378	35.1585	36.1518	62.8784	35.4778	36.7431	41.0419	100	46.0915	100	52.7903	100	96.102	1.74561	0
UNC5C	37.43	53.5902	20.4943	14.9288	0	29.3992	7.78146	12.3581	10.9153	45.2839	13.4165	11.2938	7.7105	1.72602	8.78666	9.81552	37.2635	34.5553	31.93	37.78	36.9324	30.7087	24.9527	0	26.4546	0	68.5726	17.0589	16.166	72.3746	16.5326	15.3027	66.8342	17.8867	70.9851	17.3792	79.1557	76.1405	96.0359	13.3051	0
NRP2	37.3841	82.602	57.3675	0.369778	0	41.6864	52.5189	34.0823	35.2649	82.2225	35.5605	35.596	54.7185	17.1742	57.8288	36.8141	20.3524	0	0	20.2079	0	0	13.5289	0	14.4395	0	59.2479	44.9799	42.7507	63.6057	45.447	43.3893	46.5941	35.0402	51.6438	34.025	54.5554	76.1405	98.8225	8.42328	0
VTCN1	37.3487	0	0	0	0	0	74.728	10.732	16.2843	91.5583	12.4586	16.6746	20.79	2.98822	23.5336	14.0374	45.8728	24.0421	26.2299	46.6435	25.9816	20.0323	27.9092	0	29.4939	0	99.7635	15.0544	14.4986	99.7635	15.0012	14.404	99.7753	17.8867	99.7871	17.3792	100	76.1405	95.1774	31.4772	0
SLC19A1	37.2977	63.6411	29.4939	20.1962	0	40.2791	27.8855	22.8299	24.3377	67.6809	24.0244	24.5624	13.9428	8.8741	15.8113	26.0229	8.55014	0	0	8.00997	0	0	9.01135	0	9.15326	0	0	0	0	0	0	0	0	0	0	0	40.2448	100	92.7345	2.45804	0
DCBLD1	37.2429	84.2763	47.7294	0.0926658	80.22	17.189	29.4939	24.6748	25.6623	68.8263	26.3836	25.9106	23.1552	10.2514	25.9697	28.128	8.92857	0	0	8.45827	0	0	12.4645	0	13.2214	0	12.9316	11.9797	10.9685	14.7824	12.1866	11.2405	30.097	12.0211	34.715	12.3403	0	76.1405	96.6784	0.132648	0
CD22	37.228	0	0	0	0	0	87.4468	24.6984	24.8226	95.9128	21.5823	24.3023	85.8444	12.0894	86.9915	23.6873	70.719	28.4177	27.1701	9.90993	0	0	27.5307	0	11.7195	0	81.6225	100	100	84.4667	100	100	48.7346	100	53.737	100	88.3613	100	98.1138	3.02143	100
CHL1	37.203	79.4873	71.0974	0.00850612	0	17.189	64.676	27.986	22.2564	87.6374	24.391	21.3458	48.1552	12.0894	51.3482	19.8557	77.4243	59.1651	55.7829	58.3139	48.2912	41.8344	73.912	59.4227	49.4324	48.9357	83.6743	43.6436	40.2791	86.2405	43.2533	39.6287	90.9295	26.7621	92.597	26.1134	64.8377	100	99.3512	0.901593	0
CD86	37.1811	0	0	0	0	0	35.5605	16.6686	16.4262	72.9318	18.3538	16.7159	39.2148	5.55512	42.325	19.8557	49.8344	24.0421	23.8825	50.6827	25.9816	20.0323	19.2999	0	20.4352	0	0	0	0	0	0	0	0	0	0	0	95.9556	100	95.0213	5.91146	0
CACNA2D1	37.1798	91.7392	80.4754	0.0926658	88.8782	100	40.9	35.9272	30.9603	76.2071	34.3425	30.5818	29.9728	17.8127	33.0002	32.1665	44.8675	54.7658	51.9808	45.6246	42.1239	35.7765	48.0369	59.4227	43.5312	48.9357	59.5376	50.8396	51.0762	63.8718	50.1833	50.0946	60.8562	35.0402	65.2436	34.025	41.0819	26.8858	99.3331	48.8987	0
SLC6A16	37.1328	83.4286	59.8746	0.369778	80.22	57.0956	59.5967	17.1831	21.3458	85.4219	19.4714	21.7242	70.6362	5.55512	73.1315	19.8557	75.9224	34.5553	36.4061	77.03	36.9324	28.8533	61.5776	46.9543	63.6826	48.9357	0	0	0	0	0	0	0	0	0	0	24.3101	76.1405	93.7368	0.121881	0
PCDH7	37.0686	72.406	44.3827	0.0926658	0	24.8108	42.4432	23.368	22.8477	77.0798	24.4205	23.0487	45.4352	10.2514	48.6045	27.1168	43.4721	43.3361	42.0293	44.2001	30.434	24.5233	34.0823	0	29.754	0	76.0525	48.575	43.7618	79.4584	48.0605	43.0877	58.1362	29.6831	62.6183	28.9368	42.9552	100	98.8466	9.38998	0
LRP2	37.0596	81.5823	56.6225	0.00850612	0	12.3049	35.3004	12.6537	13.517	72.7685	13.1149	13.9191	20.6362	4.32084	23.368	14.0374	61.755	37.0388	40.2909	62.9481	39.5518	33.0195	51.3245	46.9543	53.264	48.9357	97.4811	62.3463	62.6005	97.8359	64.3981	65.8763	89.6405	100	91.5208	100	92.613	51.8516	99.9519	7.38108	0
DCBLD2	37.0579	69.2181	41.1424	4.00687	0	35.4659	73.9298	40.7758	41.3079	91.2719	42.0412	41.7692	63.2332	22.1209	65.8822	41.0773	24.3377	28.4177	28.8139	24.3818	30.434	23.2111	28.4413	0	30.0851	0	75.0414	17.869	19.1107	78.5478	18.0641	19.4536	73.64	20.6244	77.3356	21.1132	100	76.1405	96.9126	0.390768	0
ITGB8	36.9948	52.5827	21.1566	0.369778	0	17.189	79.8841	25.5381	27.5426	93.4225	23.6518	27.1996	71.2157	11.4747	73.6873	24.9231	32.5686	31.6935	33.6684	32.9582	33.8931	26.7103	22.3037	0	23.5572	0	92.9458	100	100	94.0102	100	100	89.676	100	91.5563	100	100	76.1405	97.9816	0.46502	0
THBD	36.9122	64.0643	28.6069	0.00850612	0	12.3049	94.0811	52.7909	52.992	98.102	60.188	54.3638	67.0885	30.5457	69.702	59.1592	36.6722	39.2621	40.5866	37.1753	42.1239	35.7765	41.9229	46.9543	43.6377	48.9357	59.2479	60.0461	60.3713	63.6057	64.3981	67.5497	71.1034	100	75.0177	100	93.8667	100	97.0808	4.35322	0
GJA5	36.901	74.2229	43.2829	0	0	8.86944	57.0601	27.72	27.6549	84.2602	29.6476	27.856	31.386	10.9053	34.4726	29.0504	0	0	0	0	0	0	0	0	0	0	92.8571	14.6996	13.6589	93.9333	14.7883	13.8482	40.9354	15.35	45.9851	15.6517	47.4788	76.1405	92.1705	18.2941	0
CD300A	36.796	58.2541	21.9134	0.00850612	0	8.86944	86.2819	22.6466	22.552	95.5165	23.8351	22.8595	81.1731	6.66924	82.746	22.0376	63.789	24.0421	23.8825	65.1927	25.9816	20.0323	39.8415	46.9543	41.6272	48.9357	67.2718	21.8247	21.9607	71.1566	21.5468	21.606	87.228	26.7621	89.4276	26.1134	56.6291	100	94.1149	2.16547	0
GP1BB	36.7783	0	0	0	0	0	0	0	0	0	0	0	0	0	0	0	0	0	0	0	0	0	0	0	0	0	77.3829	15.4801	16.6509	80.6291	15.0012	16.1187	84.9338	17.1121	87.4763	16.5242	45.7203	100	93.4787	23.884	0
ULBP2	36.7535	52.8702	10.1703	0.0926658	0	14.9243	10.5487	9.38978	6.66982	49.6773	10.6374	6.91816	6.71712	0	7.52129	0	13.9191	0	0	6.91147	0	0	11.9205	0	8.28997	0	93.951	14.469	13.1031	94.8557	14.1734	12.6892	97.4101	15.35	97.7531	14.8148	93.2478	100	0	50.6217	0
ISLR2	36.7529	68.9965	35.324	10.4132	0	44.6783	10.1821	10.939	9.63813	48.9497	8.00615	8.99953	16.0005	1.72602	18.3065	9.81552	89.2266	34.5553	32.5745	31.8054	25.9816	20.0323	70.2342	46.9543	10.3477	0	0	0	0	0	0	0	0	0	0	0	88.7572	51.8516	97.6393	3.41172	0
HLA-F	36.6811	55.321	15.4328	0.978491	0	19.2585	81.9773	58.2604	62.4763	94.1209	61.9383	63.8245	84.4371	38.827	85.7498	62.6123	46.1684	26.5728	28.0274	46.9314	28.5714	22.9779	46.3576	39.2854	48.2498	39.5814	62.8016	58.1244	62.1097	66.9347	57.3675	60.9508	81.5752	100	84.5317	100	100	100	95.5676	3.95859	0
SIGLEC10	36.6357	53.9314	17.9636	0.00850612	0	8.86944	82.8761	20.8195	23.912	94.4183	22.2386	24.1367	63.6353	6.66924	66.2488	22.0376	80.097	24.0421	23.8825	81.237	25.9816	20.0323	48.368	46.9543	50.2956	48.9357	78.7133	19.4832	19.974	81.8295	19.3649	19.8321	93.0404	24.6748	94.4063	24.1176	54.3024	100	97.2729	2.79887	0
CD200R1	36.6315	0	0	0	0	0	14.3389	4.50568	4.76585	54.8201	5.07332	5.14428	4.57663	0	4.94324	0	4.69489	0	0	4.18299	0	0	5.93661	0	6.19678	0	0	0	0	0	0	0	0	0	0	0	92.8341	76.1405	95.1954	5.53203	0
SLC12A2	36.5995	78.8046	53.8434	6.75342	0	57.0956	67.6029	40.3737	37.0151	88.8073	38.2332	36.6367	37.571	25.4637	40.7994	38.5584	38.1031	28.4177	27.1701	17.8013	0	0	20.8846	0	22.1381	0	56.0608	58.1244	54.2928	60.6138	57.3675	53.2758	39.7824	100	44.7375	100	50.3957	76.1405	93.2266	28.9111	0
DPP6	36.5987	78.0184	47.1854	0.369778	80.22	33.8813	57.811	27.3297	23.439	84.6138	20.9201	22.2682	57.0128	14.8365	49.2431	19.8557	64.0492	65.1549	61.1518	52.5519	59.3129	53.7293	62.3226	59.4227	60.1112	48.9357	92.0293	34.9988	35.7498	47.3333	34.6973	35.2531	94.3472	35.0402	35.3122	34.025	53.3028	76.1405	98.5402	0	0
GPR15	36.5864	39.007	7.78146	0.0926658	0	12.3049	87.3817	10.9508	12.9139	95.8896	12.6774	13.5762	85.1466	2.98822	86.4238	14.0374	3.11022	0	0	2.7016	0	0	3.42952	0	3.57143	0	0	0	0	0	0	0	0	0	0	0	48.4226	100	93.2746	1.45941	0
PCDH9	36.5193	46.9742	13.4106	2.11866	0	19.2585	8.86944	7.21973	5.16793	36.7485	5.13836	4.74219	6.25591	0	5.09697	0	62.2162	48.232	46.062	23.5368	25.9816	20.0323	60.596	46.9543	27.0459	0	89.132	27.3888	26.4664	25.5322	26.9868	25.7096	87.8725	26.7621	17.9518	26.1134	40.2448	100	98.6784	5.49367	0
FCGR2B	36.481	0	0	0	0	0	34.7446	24.1012	23.4863	72.3871	26.0466	23.8529	30.3453	7.50124	33.4082	23.6873	22.4456	24.0421	23.8825	22.4857	25.9816	20.0323	19.2289	0	20.3524	0	59.5376	22.552	22.3155	62.8784	22.6585	22.4219	83.491	26.7621	78.6128	26.1134	89.3212	100	94.2409	10.7691	0
IL3RA	36.4621	0	0	0	0	0	71.127	28.9499	29.1982	90.184	29.9787	29.3874	41.2725	13.2411	44.43	31.0135	6.51608	0	0	5.90816	0	0	7.7105	0	8.12441	0	0	0	0	0	0	0	0	0	0	0	87.9503	100	95.6937	0.948286	100
CDH1	36.4285	71.4636	47.5284	0.0926658	0	23.0724	69.6074	32.0128	35.3359	89.6176	33.7394	35.7616	73.2971	15.5008	75.6149	34.3188	68.1764	56.9123	60.4009	69.6208	62.837	57.08	78.0393	59.4227	79.6712	62.2457	38.6649	37.1807	36.7313	43.1173	38.0854	38.044	50.6149	23.0783	55.5464	24.1176	73.2846	100	97.4951	13.9031	0
PLXNC1	36.409	73.8803	42.6443	0	0	8.86944	69.1935	22.6348	24.0776	89.4767	22.1618	24.0303	39.2739	9.55111	42.3723	24.9231	39.5873	45.1218	42.0175	40.1975	44.5719	38.1101	37.0624	0	38.9428	0	58.1717	28.3822	28.737	62.5887	28.1398	28.193	65.8822	29.6831	70.1041	28.9368	53.8855	100	98.9907	3.87656	0
HLA-DPB1	36.3838	76.2237	46.5941	0	0	8.86944	86.483	62.7956	64.4395	95.5761	63.9782	64.9598	87.4882	41.8534	88.5052	62.6123	68.9806	35.9626	35.1585	70.4911	36.9324	29.8481	65.2909	39.4447	67.2067	39.7351	72.416	46.0028	43.5549	76.1235	46.0088	43.6377	62.9257	100	67.254	100	92.4609	100	94.433	4.91194	0
PDGFRA	36.3751	63.1556	28.8434	0.369778	0	21.1802	79.0208	51.9395	51.9868	93.1052	52.5781	52.1168	82.6159	33.9037	84.0941	50.4435	54.7777	46.7124	47.7294	55.9011	42.1239	34.6847	32.2493	0	32.4149	0	40.3264	44.9799	42.4905	44.8321	47.351	45.1868	56.3683	29.6831	60.9272	34.025	79.1557	100	97.1648	19.5611	100
ABCC1	36.3232	82.9391	59.6263	0.0926658	0	100	47.1854	54.1332	56.457	79.5152	61.276	58.3018	47.1736	32.1734	50.3193	59.1592	26.017	28.4177	29.4052	26.0765	30.434	22.5347	29.7658	0	31.4806	0	35.052	65.4151	62.3285	39.3981	64.3981	61.0809	21.5468	100	25.1537	100	56.1143	100	93.8748	16.2006	0
CR2	36.294	0	0	0	0	0	80.5937	9.36613	12.1807	93.6713	10.8798	12.8666	52.9092	2.98822	56.0549	14.0374	6.14948	0	0	5.51142	0	0	5.39262	0	5.65279	0	58.8103	65.4151	59.6204	63.2273	64.3981	58.4437	48.3444	100	53.3586	100	67.0846	100	99.1349	3.33174	0
TRHDE	36.285	68.2403	44.8202	0.0926658	0	19.2585	6.88269	5.73557	6.64617	43.0884	5.26845	6.66982	6.10218	0	6.83538	0	16.7455	0	0	16.5448	0	0	16.2606	0	17.3132	0	92.3013	15.4801	14.5695	93.4898	15.0012	14.0847	95.8373	17.1121	96.5468	16.5242	31.0226	76.1405	99.195	6.99161	0
CXCR4	36.2313	64.1297	30.2034	10.4132	0	35.4659	96.6769	44.5423	48.7583	98.9268	45.7781	49.3023	91.509	27.6655	92.0648	48.4508	70.8491	48.232	47.0317	72.2702	49.8285	43.5171	52.992	59.4227	54.9669	62.2457	20.6126	15.8231	15.5038	23.8351	15.6634	15.35	38.1031	17.8867	43.07	17.3792	100	100	92.8125	0.538145	100
CD7	36.1843	0	0	0	0	0	81.4688	18.7796	20.4352	93.9583	20.9437	20.7781	46.0383	5.55512	49.2313	19.8557	10.2767	0	0	9.76643	0	0	13.3515	0	14.2029	0	0	0	0	0	0	0	0	0	0	0	64.7384	100	93.9828	15.1039	100
HLA-DQA1	36.1464	42.5428	9.61447	0.0926658	0	12.3049	90.3855	36.5421	35.7734	96.8838	38.2569	36.14	92.1239	18.4753	92.6561	37.6596	15.5629	0	0	15.3894	0	0	13.6708	0	14.5814	0	54.0799	22.552	22.552	58.6507	22.6585	22.6703	78.9262	24.6748	82.0837	24.1176	62.988	100	94.373	0.0549089	0
IL2RG	36.1118	0	0	0	0	0	91.9702	27.7022	29.2337	97.4264	29.6003	29.5057	91.2133	9.55111	91.7928	27.1168	25.1656	24.0421	23.8825	25.1936	25.9816	20.0323	26.3955	0	27.9328	0	0	0	0	0	0	0	0	0	0	0	100	100	95.2314	0.281566	0
CA9	36.0485	97.5657	93.2237	0	80.22	8.86944	93.0582	19.359	17.7389	97.7684	19.6547	17.6325	92.4669	6.66924	92.9281	17.3191	55.4872	37.0388	36.5953	56.5553	39.5518	31.8312	28.9026	0	30.57	0	84.514	22.552	21.9016	86.9264	22.8004	22.2682	91.9465	10.0166	93.4839	9.96189	60.3067	26.8858	96.3962	5.49803	0
CDH5	36.029	52.3719	16.5799	0.00850612	0	12.3049	80.6173	46.7479	47.8713	93.6846	49.2727	48.5572	71.0856	26.5181	73.5572	50.4435	84.2006	58.018	60.9153	85.1708	64.1734	59.0285	77.1996	68.0932	78.7606	70.4175	60.8798	65.4151	62.3285	65.0485	100	100	66.8342	100	70.9851	100	100	100	97.4411	15.543	0
TNFRSF17	35.9354	0	0	0	0	0	62.6892	10.732	13.7772	86.8532	12.4586	14.3685	69.9503	2.98822	72.4693	14.0374	7.7105	0	0	7.1283	0	0	8.08893	0	8.53832	0	0	0	0	0	0	0	0	0	0	0	58.4738	100	92.1525	17.5945	100
GPR179	35.8844	87.2166	69.7375	0.00850612	0	35.4659	3.61873	3.56552	3.50047	32.6348	0	0	4.09177	0	3.70151	0	0	0	0	0	0	0	0	0	0	0	71.4522	10.3063	10.7498	75.1596	9.56126	9.83917	89.4808	12.0211	91.373	10.7918	30.9026	51.8516	96.5463	21.308	0
ATP2B2	35.8162	91.5269	76.1826	0	80.22	14.9243	64.741	20.3288	14.605	62.3087	9.23013	11.6367	77.3061	12.0894	11.4002	9.81552	89.9598	70.9437	67.5733	88.5434	65.4387	60.4382	88.5052	68.0932	87.9612	62.2457	89.3744	23.7938	23.3325	10.2945	23.2912	22.4338	96.5882	10.6079	9.33065	10.1502	37.4171	76.1405	93.2266	6.2078	0
DDR2	35.7991	75.8056	43.1291	10.4132	0	57.0956	64.8947	43.6731	43.9096	87.7288	46.0856	44.3354	66.5799	23.8026	69.2171	44.3531	32.5449	34.5553	35.1762	32.9346	36.9324	29.6452	32.2256	0	33.9167	0	35.4127	52.7554	56.3032	39.7765	52.0281	55.2271	22.3983	100	26.1116	100	53.12	100	96.4262	13.2422	0
GPRC5A	35.6996	93.6812	83.1599	0	0	12.3049	84.1769	31.6876	33.0535	94.8391	33.3018	33.3136	83.1008	14.8365	84.4962	33.5501	17.5851	0	0	17.454	0	0	14.4749	0	15.4447	0	90.6516	26.7384	27.5071	92.0648	26.9868	27.9447	92.7389	19.5128	94.1757	19.0129	43.1383	76.1405	92.6385	2.72178	0
ABCA7	35.6267	39.3985	8.32545	6.75342	0	23.0724	74.0539	34.1178	32.8051	91.3163	33.9995	32.675	61.4711	12.8425	64.2502	29.9491	38.2923	41.438	38.245	38.8125	44.5719	38.1101	32.1783	0	33.8694	0	53.1989	12.9671	12.7838	57.7401	12.9139	12.4763	29.1627	16.2488	33.6743	15.6517	81.0149	100	98.6423	1.544	0
CACNA1F	35.5706	74.3823	54.3283	0.00850612	0	23.0724	3.48865	0	0	33.6443	0	0	4.05629	0	4.28098	0	5.03784	0	0	4.09867	0	0	5.36897	0	5.51088	0	0	0	0	0	0	0	0	0	0	0	40.1184	51.8516	96.6364	19.1881	0
SLC16A1	35.5297	71.0899	38.9664	14.9288	0	65.4506	56.3742	44.3531	38.8009	83.9396	41.8638	38.3042	48.0369	28.9929	51.2062	39.4631	75.3903	60.2294	60.3477	76.5496	62.837	56.6269	71.3931	59.4227	73.3562	62.2457	46.4286	54.0031	55.8657	51.1175	53.2817	54.8368	46.3103	100	51.3482	100	49.1291	76.1405	92.0265	88.3974	100
GPR50	35.4864	80.8421	56.1613	0.00850612	0	17.189	61.4889	6.386	8.24267	86.2671	7.23746	8.56197	20.7545	1.72602	23.4863	9.81552	2.77909	0	0	2.03671	0	0	2.47162	0	2.5544	0	0	0	0	0	0	0	0	0	0	0	34.9307	76.1405	92.7825	0.368598	0
DSC2	35.4678	83.6951	62.9612	0.00850612	0	24.8108	67.5024	15.6693	17.5142	88.7603	17.9044	17.8335	67.6798	4.32084	70.2696	17.3191	46.263	28.4177	30.2744	47.0274	30.434	23.2111	28.7015	0	30.3571	0	84.6263	38.4165	36.0691	87.0211	38.0854	35.667	79.8132	26.7621	82.8938	26.1134	51.3491	76.1405	97.5372	0.635752	0
JAM3	35.4397	91.0487	77.3652	0	83.0437	100	70.3406	62.3817	56.7053	89.8837	55.2271	55.026	73.6991	49.9668	75.9342	56.0253	78.0393	59.1651	59.5672	54.7028	55.8006	48.7761	53.122	68.0932	55.0851	62.2457	54.7304	47.3037	48.1552	59.2538	46.6887	47.1618	34.1	35.0402	38.9132	34.025	51.4607	100	94.6971	0.0140921	0
TTYH2	35.3819	89.2395	72.7531	0	0	8.86944	71.2275	32.1429	30.3335	68.4995	27.3888	29.6712	63.86	17.1742	40.3146	27.1168	88.9428	56.9123	55.3808	37.2464	55.8006	49.3062	65.5393	59.4227	44.0161	48.9357	71.2689	15.0544	15.0662	41.8638	15.0012	14.8652	89.4099	17.8867	70.4825	17.3792	34.5001	100	95.4836	27.4312	0
SCARA5	35.3766	85.9462	66.0005	0	0	26.3777	86.5776	43.4957	40.9886	95.6058	46.8661	41.7219	73.0724	21.3672	75.4021	42.1239	42.0648	37.0388	37.9494	42.7304	39.5518	32.0601	38.1386	46.9543	40.0307	48.9357	62.4763	42.7093	43.3184	66.5918	42.798	43.342	59.9338	100	64.3567	100	81.4874	76.1405	96.6244	0.38989	0
CD3E	35.3107	0	0	0	0	0	91.0596	23.3798	26.3363	97.1106	25.2838	26.561	64.5577	5.55512	67.1712	19.8557	8.18354	0	0	7.56301	0	0	9.579	0	10.1703	0	46.4286	35.3713	35.0402	51.1175	35.2945	34.8392	66.101	100	70.2992	100	100	76.1405	93.1186	1.26974	0
NINJ2	35.3043	92.6496	80.7119	0	0	12.3049	32.8288	25.6149	21.9962	70.8223	25.4494	21.9253	23.8647	9.55111	22.079	23.6873	78.5478	28.4177	27.1701	17.2151	0	0	33.2427	0	17.0648	0	45.3997	20.2933	20.5061	34.8806	20.3406	20.5653	73.776	29.6831	49.1663	28.9368	33.2842	76.1405	92.5965	0.798787	0
NRP1	35.2312	86.7023	69.8439	0.00850612	0	38.653	61.412	42.798	45.1277	86.2435	45.8136	45.7663	64.9953	23.8026	67.5851	45.4884	60.5724	54.7658	56.9182	61.8152	59.3129	52.6351	66.0123	68.0932	67.9872	70.4175	36.1045	62.3463	61.2228	40.5038	69.087	69.3531	21.9489	100	25.6149	100	66.5142	100	98.8105	3.99823	0
FAT4	35.2101	55.8106	20.719	0.0926658	0	14.9243	19.3827	22.4101	17.9991	60.452	24.3496	18.3597	15.2909	7.50124	17.5024	23.6873	15.421	0	0	15.2538	0	0	11.2228	0	11.9678	0	65.4269	23.4272	23.3444	69.3709	23.6164	23.5691	80.4104	26.7621	38.7949	26.1134	43.7254	76.1405	99.976	5.80903	100
NRG1	35.1974	38.1575	7.30842	0.00850612	0	8.86944	11.6249	5.26254	6.56339	51.1163	5.92479	6.83538	4.76585	0	5.26254	0	8.83396	0	0	8.34881	0	0	8.77483	0	9.28335	0	0	0	0	0	0	0	0	0	0	0	57.1063	76.1405	94.9853	0.230552	0
ANO1	35.1018	79.988	44.7138	0.00850612	0	17.189	66.3612	37.0565	36.4238	88.3451	39.3744	36.9678	67.5733	18.4753	70.175	38.5584	53.0866	41.438	42.3013	53.9893	44.5719	37.2411	47.0908	59.4227	48.9475	62.2457	81.6225	43.6436	41.6509	84.4667	43.7382	41.6627	74.6157	26.7621	78.1871	26.1134	48.9577	76.1405	94.433	40.9979	0
CD3D	35.0905	0	0	0	0	0	85.3122	17.5378	20.5771	95.2176	19.974	20.9201	40.8231	5.55512	44.0279	19.8557	15.3382	0	0	15.1634	0	0	12.1925	0	12.9849	0	0	0	0	0	0	0	0	0	0	0	84.8583	76.1405	92.7345	16.047	0
EVC2	35.0815	82.9631	58.6802	0.0926658	0	38.653	7.43851	17.1003	21.807	44.461	19.4004	22.28	10.1112	6.66924	11.5303	22.0376	10.6433	0	0	10.1862	0	0	9.63813	0	10.2294	0	45.0982	25.8929	25.1537	49.6925	25.7509	25.0118	23.5868	29.6831	14.1675	28.9368	29.9824	76.1405	95.4175	0.0610048	0
ABCC3	35.0642	72.8657	43.3184	0.0926658	0	19.2585	70.7427	34.4962	35.6552	90.0521	36.7136	36.1045	77.3534	16.6363	79.3638	35.868	41.1542	37.0388	36.0809	41.8116	39.5518	33.0195	51.4664	46.9543	53.4177	48.9357	67.2718	33.8754	34.236	71.1566	33.9404	34.2952	68.5371	24.6748	72.6171	26.1134	46.3102	100	93.8568	13.0574	0
CATSPER3	35.0586	95.0698	87.9494	0	88.8782	36.9678	44.8321	7.17833	8.6211	78.3314	8.25449	9.02318	51.1826	1.72602	54.4584	9.81552	51.8567	28.4177	29.4052	52.7692	30.434	22.5347	31.2441	0	32.9234	0	86.9087	16.3198	15.5393	88.9723	16.0892	15.1135	66.5622	17.8867	70.7368	17.3792	0	51.8516	92.0805	13.5919	0
ICAM5	34.9476	75.2914	41.7337	0.369778	0	23.0724	58.4733	19.0516	14.7824	68.5962	13.6116	13.2214	39.2029	9.55111	19.087	9.81552	71.3813	45.1218	42.9872	4.97773	0	0	62.4763	46.9543	5.45175	0	98.2084	70.0331	70.4293	9.58491	69.087	69.3531	76.0939	100	9.79778	100	47.0909	51.8516	98.7024	20.2618	0
NOTCH1	34.9405	59.6034	23.4508	2.11866	0	27.9328	51.0525	51.8094	50.3193	81.5364	53.7252	50.6268	38.1149	27.6655	41.2606	48.4508	21.5232	24.0421	26.2299	21.5639	25.9816	20.0323	24.6216	0	26.088	0	78.0097	24.2727	25.5913	81.1613	24.0953	25.4021	33.6388	35.0402	38.3988	34.025	89.3493	76.1405	99.8318	1.81392	100
FREM2	34.8385	47.9143	18.5667	0.369778	0	17.189	4.45837	5.01419	5.01419	37.1374	5.68827	5.40445	5.39262	0	6.03122	0	16.2961	0	0	16.0685	0	0	19.5009	0	20.6126	0	98.4804	36.0986	34.0587	98.6459	36.0158	33.6802	95.6954	26.7621	96.4286	26.1134	38.5865	76.1405	99.9039	1.55611	0
MICA	34.8224	39.8046	8.13623	0.00850612	0	8.86944	50.8396	55.4044	62.2635	81.4332	62.6005	64.7351	49.8581	32.1734	53.0866	62.6123	72.4456	38.0558	40.0071	73.8919	40.7285	33.8829	74.0539	39.6099	75.7923	40.0367	57.8642	10.3063	12.299	62.2871	10.6788	12.3817	82.5272	10.6079	85.3359	10.7918	100	100	95.5676	0.348777	0
HLA-DPA1	34.8085	76.1404	46.4522	0.00850612	0	12.3049	91.4321	67.8453	71.0265	97.2483	70.6776	71.5587	95.2223	49.9668	95.5061	70.9023	48.7938	30.2684	30.1325	49.5509	32.2966	25.6213	50.8869	39.3503	52.8027	39.6405	62.8016	58.1244	53.6306	66.9347	69.087	62.3936	60.5724	35.0402	64.9716	100	91.5317	100	94.397	0.190751	0
LNPEP	34.7845	70.3005	32.131	47.1297	0	54.1213	28.4473	43.9333	41.8046	68.0714	45.2223	42.0885	30.6883	23.8026	33.7867	43.2356	17.0766	0	0	16.8968	0	0	13.8482	0	14.7824	0	19.4536	100	100	22.487	100	100	22.28	100	25.9697	100	53.9218	76.1405	98.9307	4.75934	0
CD109	34.74	86.0139	66.7692	0.369778	83.0437	36.9678	63.8718	31.4629	26.9986	87.3214	33.1835	27.3179	68.5194	12.0894	71.0974	30.6942	15.8822	0	0	15.6948	0	0	12.3226	0	13.0913	0	53.7961	48.575	43.7086	58.4023	50.1833	45.1987	61.7786	24.6748	66.1424	26.1134	92.2394	76.1405	0	0.694496	0
LILRB4	34.6914	0	0	0	0	0	51.2122	14.8474	14.6405	81.6276	16.4262	14.9834	8.84579	2.98822	10.0166	14.0374	47.1736	24.0421	23.8825	47.9158	25.9816	20.0323	16.9584	0	17.9872	0	54.0799	10.3063	12.6005	58.6507	10.6788	12.8016	80.1798	12.0211	83.2013	12.3403	100	76.1405	95.2134	7.43234	0
SIGLEC6	34.6319	0	0	0	0	0	6.78808	4.48794	4.7895	43.2622	5.04376	5.16793	3.90255	0	4.13907	0	3.59508	0	0	3.14647	0	0	3.66604	0	3.84342	0	15.7462	10.3063	9.83325	18.2178	10.6788	10.3654	36.8437	12.0211	41.7751	12.3403	50.7519	100	95.8918	1.25011	0
BCAM	34.5606	90.0374	73.3089	0.0926658	85.747	35.4659	90.421	69.7729	76.2299	96.8962	70.7427	77.3179	92.5497	54.0287	93.0109	66.4262	95.8136	61.2405	65.9768	96.0316	67.6679	62.5108	96.6296	68.0932	96.9134	70.4175	74.5211	60.0461	61.1578	78.0807	59.1947	59.9988	65.5274	100	69.7434	100	81.3251	76.1405	97.1889	6.29637	0
ATP1B3	34.5247	95.2356	88.4106	0	91.5673	100	93.0227	86.4061	79.7126	97.7562	83.7512	78.4532	83.219	67.5815	84.6026	77.0991	81.6343	83.6684	83.6152	82.6585	82.4622	79.138	84.5908	100	85.6788	100	32.6691	65.4151	65.2318	36.7431	64.3981	64.0374	32.8169	100	37.4645	100	42.4038	100	94.9853	47.8066	0
VCAM1	34.4925	0	0	0	0	0	86.2228	34.378	36.6722	95.4995	36.14	37.0861	84.5317	16.6363	85.8207	35.868	78.6187	41.438	43.8623	79.8169	44.5719	38.1101	57.8406	46.9543	59.8155	48.9357	55.3926	56.5989	61.8023	59.9456	55.9011	60.6197	74.6157	100	78.1871	100	100	100	98.1978	10.1239	0
TNFSF8	34.4896	0	0	0	0	0	16.3434	8.35501	8.33728	57.2311	9.64404	8.65658	5.93661	0	6.64617	0	3.63056	0	0	3.00124	0	0	4.12725	0	4.29281	0	0	0	0	0	0	0	0	0	0	0	52.6618	100	94.2109	1.47542	0
AQP5	34.4651	46.1325	11.9915	0.00850612	0	12.3049	90.1963	20.9023	20.3169	96.8218	23.0724	20.7545	93.2119	5.55512	93.6613	19.8557	92.4669	34.5553	36.4061	93.0051	36.9324	28.8533	88.2569	46.9543	89.1675	48.9357	93.0168	100	100	94.0634	100	100	79.281	100	82.403	100	51.2001	100	91.9425	7.669	0
CLCA2	34.4617	62.7993	27.377	0.00850612	0	12.3049	76.9513	18.5785	15.6457	92.3635	20.7249	16.1069	76.4782	5.55512	78.5123	19.8557	5.48723	0	0	4.89261	0	0	5.19158	0	5.46358	0	89.8711	100	100	91.3966	100	100	50.3193	100	55.2744	100	38.4575	76.1405	98.8946	1.06534	0
MANSC1	34.4576	95.6785	91.7219	0.00850612	91.0198	47.9364	35.4127	38.6116	37.3936	72.8466	40.3855	37.701	30.2862	20.5818	33.3491	41.0773	40.0662	52.3711	53.3349	25.9835	42.1239	34.6847	40.1135	46.9543	36.684	0	35.7793	14.6996	14.1556	40.1727	14.7883	14.3921	38.9782	14.6523	43.9333	14.8148	0	76.1405	96.2821	8.53541	0
NT5E	34.4319	91.3748	78.9617	0.0926658	87.3035	36.9678	76.5847	39.0019	40.2081	92.2448	39.268	40.421	80.369	20.5818	82.1074	40.2495	51.2772	39.2621	38.316	52.1295	39.5518	33.0195	53.465	46.9543	55.4518	48.9357	49.3791	100	100	53.873	100	100	71.6	100	75.4316	100	95.507	100	0	1.37042	0
GPNMB	34.4199	90.4267	68.1646	0	80.22	21.1802	87.6537	53.0629	51.3245	95.4356	55.7533	51.632	88.245	32.1734	89.1793	50.4435	93.8978	56.9123	60.3004	94.3247	62.837	57.08	90.7285	68.0932	91.438	70.4175	82.2848	47.3037	46.5468	85.0757	48.7524	48.8056	87.6774	35.0402	89.8297	100	53.4123	76.1405	96.9967	2.11419	100
PTPRF	34.4068	93.4715	82.474	0	85.747	100	55.2034	58.5738	58.9759	83.4315	53.1989	57.947	68.0109	49.9668	70.6008	56.0253	67.9991	70.2164	71.3103	64.3383	66.6391	61.2829	65.22	68.0932	67.1358	62.2457	30.9721	70.0331	70.4293	34.8806	69.087	69.3531	50.7746	100	55.7237	100	45.9173	76.1405	99.6636	28.95	0
TGFA	34.392	0	0	0	0	0	31.6284	22.3273	18.9096	70.2832	22.8536	18.9688	18.6613	6.66924	17.1239	19.8557	24.1604	24.0421	22.7472	20.0244	0	0	25.5322	0	27.0104	0	0	0	0	0	0	0	0	0	0	0	91.7401	76.1405	92.4765	1.94699	0
LRRC32	34.315	51.69	15.7403	0.00850612	0	8.86944	89.4395	56.9655	59.8273	96.5811	60.2176	60.596	79.482	35.6303	81.3623	59.1592	59.9574	56.9123	59.851	61.1578	62.837	57.592	55.5937	68.0932	57.5686	70.4175	49.0303	11.9797	9.41343	53.536	12.1866	9.579	76.5374	12.0211	79.9728	12.3403	100	100	97.7894	12.9005	0
OLR1	34.3093	0	0	0	0	0	74.0539	17.1594	14.8888	91.3163	16.4617	14.7351	47.7649	2.98822	50.9816	9.81552	21.2867	0	0	21.2762	0	0	12.6183	0	13.3751	0	79.2632	19.9503	20.3524	82.3262	19.8084	20.1514	83.8872	23.0783	86.548	22.5178	58.7175	100	94.7872	0.420511	0
EREG	34.3052	0	0	0	0	0	29.6476	14.9598	10.7971	68.9554	17.2777	11.3765	9.48439	4.32084	10.7261	17.3191	10.667	0	0	10.2194	0	0	7.62181	0	8.03571	0	0	0	0	0	0	0	0	0	0	0	56.0609	100	92.2425	6.09436	0
P2RX4	34.1973	0	0	0	0	0	39.8947	51.9276	61.2701	75.2335	54.417	62.571	54.1982	35.6303	35.4305	59.1592	21.4286	24.0421	21.9193	21.4603	25.9816	20.0323	21.1684	0	22.4574	0	23.0014	40.764	38.9428	26.4073	41.0773	39.333	16.3079	35.0402	19.2349	34.025	56.4519	100	95.5676	65.847	0
TSPAN8	34.1414	82.9031	52.1878	0.00850612	0	14.9243	93.4839	31.9004	32.3557	97.9021	33.1067	32.5804	88.9546	14.188	89.7824	32.1665	60.0047	41.438	45.2696	61.2187	44.5719	38.1101	54.6003	46.9543	56.587	48.9357	78.0097	35.5605	33.7748	81.1613	35.7971	34.2715	65.693	23.0783	69.903	24.1176	72.8328	76.1405	93.4607	1.27632	0
CDH11	34.1178	73.9168	45.8491	0.0926658	0	29.3992	74.0184	28.4059	31.114	91.3023	30.0378	31.4215	54.0208	12.0894	57.0719	30.6942	23.7819	28.4177	28.5655	23.8492	25.9816	20.0323	22.1736	0	14.8652	0	48.7346	50.8396	51.3955	53.258	50.1833	50.3903	67.5674	35.0402	71.6828	34.025	55.7757	76.1405	97.5972	0.545275	0
LPAR1	34.0696	41.8917	9.20057	0.0926658	0	12.3049	84.2124	57.1902	49.2313	89.7412	50.2956	47.7767	84.1533	43.6133	81.4747	46.7774	89.7469	53.6128	52.4953	34.7622	49.8285	42.8131	69.7493	46.9543	31.1495	0	56.8827	32.4444	31.8945	61.3765	32.5568	31.9063	78.5833	35.0402	81.7763	34.025	100	100	92.9866	21.3672	0
TNFRSF13C	34.0456	0	0	0	0	0	71.9253	12.571	15.1372	90.4894	14.4454	15.622	70.9674	4.32084	73.4626	17.3191	5.36897	0	0	4.77571	0	0	5.23888	0	5.52271	0	86.9087	15.4801	14.9007	88.9723	15.6634	15.0781	90.6161	17.1121	92.3309	17.3792	84.8872	76.1405	92.5485	4.94606	0
SLITRK4	34.0271	67.9794	33.491	0	0	8.86944	12.5118	12.9789	10.0284	51.0856	10.0579	8.9404	11.7904	4.32084	9.40161	9.81552	20.3761	0	0	20.2309	0	0	21.736	0	23.0369	0	99.4797	20.6185	20.8254	99.4915	20.654	20.8609	99.5979	21.7833	99.6097	21.1132	27.6928	76.1405	97.7414	0.149853	0
NPR3	34.0022	72.3833	40.1727	0.00850612	0	12.3049	45.991	22.0613	19.8675	78.8617	23.9534	20.2815	10.7025	6.66924	12.1216	22.0376	28.8198	24.0421	25.5322	29.0737	25.9816	17.7147	16.7573	0	17.8098	0	71.2689	19.9503	19.5837	74.9704	19.9976	19.7375	60.7912	21.7833	65.1845	21.1132	46.7794	76.1405	96.8526	0.142363	0
PLXNA4	33.9077	64.529	26.6911	2.11866	0	23.0724	18.2001	15.8467	12.3581	59.2747	16.4794	12.6183	8.76301	2.98822	9.92195	14.0374	44.8912	28.4177	27.1701	11.9634	0	0	31.1258	0	12.7602	0	92.1121	100	100	44.8321	100	100	71.6651	100	11.2524	100	54.3024	51.8516	99.6035	0.77997	0
PIGR	33.8337	59.8355	19.3945	0.369778	0	17.189	96.7952	20.0982	26.9158	98.9664	22.4219	27.1878	97.7886	8.8741	97.8713	26.0229	72.1026	51.0821	54.1036	73.4494	54.346	47.7124	71.263	59.4227	73.1788	62.2457	87.3049	26.0525	26.9395	89.2739	26.3955	27.4243	28.4413	16.2488	32.8524	16.5242	54.5193	100	97.8375	3.23406	0
ZPLD1	33.8126	0	0	0	0	0	3.35856	0	0	33.0913	0	0	3.193	0	3.2403	0	3.85525	0	0	3.42757	0	0	3.77247	0	3.93803	0	0	0	0	0	0	0	0	0	0	0	71.2009	76.1405	96.192	1.11035	0
OSMR	33.8018	67.6742	33.1481	0.00850612	0	8.86944	67.5142	48.8765	52.2824	88.7652	53.1575	53.3349	68.3302	27.6655	70.9437	53.0038	42.5142	28.4177	27.7377	43.1722	30.434	24.5233	30.7711	0	32.4503	0	63.653	25.065	24.728	67.7152	25.0591	24.8344	52.5899	26.7621	57.3439	26.1134	81.207	76.1405	98.4381	0.957644	0
CEND1	33.7102	81.8346	56.4096	0.369778	80.22	51.6675	85.9745	24.0303	16.2252	83.454	12.9257	12.9612	92.1003	12.8425	42.6679	9.81552	93.5667	67.2363	63.6589	91.7984	59.3129	53.7293	93.2474	59.4227	92.1949	48.9357	96.9903	23.9357	23.0132	10.939	23.4331	22.1026	98.9238	12.0211	18.4957	10.7918	28.9981	51.8516	91.3545	35.2229	0
LIFR	33.6996	40.5346	8.57379	0.00850612	0	8.86944	71.5941	49.0421	50.0473	90.3489	48.0251	49.728	52.8027	32.1734	55.9721	48.4508	47.9186	43.3361	43.8505	48.7089	46.6	39.3227	34.5435	0	36.3056	0	89.741	30.6114	30.5818	91.2902	30.4636	30.369	80.3808	35.0402	83.4201	34.025	82.765	100	98.6664	10.999	0
CLSTN2	33.6696	38.985	7.75781	0.0926658	0	12.3049	61.4889	22.6171	23.6045	86.2671	22.9423	23.5809	61.8732	8.18739	64.6523	23.6873	38.3515	39.2621	37.1689	38.86	33.8931	27.7439	25.8396	0	22.3746	0	73.6696	10.3063	11.5362	77.312	10.6788	11.6071	90.693	12.0211	92.3841	12.3403	78.9311	76.1405	98.7264	0.319209	0
SLC1A4	33.6549	81.1233	52.2114	0.00850612	0	40.2791	50.7805	44.0043	41.2961	81.4066	39.2148	40.3737	41.8283	28.9929	44.5364	38.5584	52.649	55.8597	53.2758	35.3529	48.2912	41.8344	46.9726	59.4227	41.4735	48.9357	66.6332	45.4943	44.8084	32.1547	44.974	44.1935	66.1187	100	11.0632	100	90.0096	76.1405	92.5245	4.4174	0
CABP7	33.6494	94.9748	89.0255	0.0926658	91.0198	46.2275	57.9411	10.2767	6.7053	56.7333	5.64688	5.97209	23.6518	4.32084	5.88931	0	35.6552	34.5553	31.93	36.0268	36.9324	30.7087	29.3756	0	31.043	0	0	0	0	0	0	0	0	0	0	0	0	51.8516	91.4685	10.2214	0
EIF4E	33.6428	97.3794	93.342	0	94.6407	100	6.01939	12.6892	9.98108	39.0207	10.9212	9.29518	10.0166	4.32084	9.80369	14.0374	12.2517	0	0	11.8185	0	0	14.8415	0	15.3619	0	27.2174	100	100	30.842	100	100	32.6041	100	37.2398	100	51.1815	0	0	99.3801	0
EPHA1	33.6415	62.9635	27.4953	0.00850612	0	8.86944	60.3418	25.2602	26.6556	85.779	27.1819	26.9395	62.2044	10.2514	65.0189	28.128	41.3671	28.4177	27.7377	42.0144	30.434	24.5233	31.8354	0	33.5265	0	9.34248	9.38387	9.46074	9.41343	9.56126	9.88647	9.3543	10.6079	9.579	10.7918	61.7056	76.1405	97.2129	0.65581	0
CD9	33.6138	79.7704	48.7938	0.0926658	80.22	38.653	86.1045	77.0104	76.7857	95.4611	74.3732	76.1589	92.0175	60.8969	92.5378	70.9023	88.7535	80.5109	81.2204	86.9802	79.2987	75.578	90.5038	100	91.2252	100	84.6263	54.0031	52.921	87.0211	53.2817	51.9749	86.8082	35.0402	89.0669	34.025	81.7672	100	93.1786	6.91425	0
CEACAM1	33.5959	0	0	0	0	0	88.7181	26.0998	31.0904	96.3308	27.986	31.4688	49.4087	13.5599	52.6017	32.1665	37.0743	41.438	41.8638	37.5902	44.5719	38.1101	45.6481	46.9543	47.4574	48.9357	70.8432	33.627	35.3832	74.5447	33.7098	35.5842	39.404	100	44.3413	100	100	100	96.4803	0.158229	0
MRC2	33.4631	79.0398	47.3746	6.75342	0	46.2275	81.7644	50.6209	53.0156	94.0639	55.0438	54.0326	85.3713	32.1734	86.6131	59.1592	62.571	52.3711	54.4111	63.8381	55.8006	48.9653	59.0705	59.4227	61.1518	62.2457	44.1757	70.0331	66.5445	48.7287	100	100	39.676	100	44.6133	100	51.1628	100	99.7357	19.8086	0
NEO1	33.4326	69.8919	41.0241	6.75342	0	43.1824	46.4167	55.706	50.201	79.1006	49.4737	48.8292	41.5563	45.2447	44.7375	48.4508	75.3784	66.1601	67.0766	76.5372	68.7441	63.7824	63.1031	68.0932	65.1608	62.2457	47.4279	60.0461	62.8075	29.9728	59.1947	61.6012	47.1086	100	52.1228	100	82.7797	100	99.3812	25.0161	0
PANX1	33.3628	52.1063	18.6968	4.00687	0	21.1802	48.5336	40.5866	38.9664	80.1975	42.6147	39.2502	41.0833	19.8285	44.2408	40.2495	41.6036	34.5553	32.746	25.8208	30.434	24.5233	26.7266	0	28.2285	0	9.79778	11.9797	11.1282	10.4659	10.6788	9.98108	15.6753	13.6235	18.4957	12.3403	57.071	100	92.4165	0.975577	0
ATP1A1	33.3603	97.1787	92.4078	0	95.2261	100	92.9458	93.141	92.9399	97.7298	93.407	92.8217	93.8505	100	94.2289	100	98.64	100	100	98.6763	100	100	98.9711	100	98.9948	100	63.3456	100	100	34.0823	100	100	77.921	100	10.8089	100	47.788	100	93.3346	96.8431	0
GPR45	33.3553	79.3904	57.0246	0.369778	0	54.1213	3.27578	0	0	32.7884	0	0	3.7843	0	3.91438	0	6.87086	0	0	3.34415	0	0	6.4333	0	3.5596	0	0	0	0	0	0	0	0	0	0	0	0	76.1405	92.9206	12.8436	0
CD248	33.3395	65.2063	24.929	2.11866	0	26.3777	94.359	49.8463	52.6845	98.1885	56.4096	54.21	93.6377	32.1734	94.0516	62.6123	59.8273	54.7658	56.5752	60.9875	59.3129	52.3414	46.5705	59.4227	48.4508	62.2457	68.5726	62.3463	64.1911	72.3746	61.3647	63.0322	63.5998	100	67.9399	100	83.0427	100	98.1498	1.30576	0
KITLG	33.2657	43.6517	10.1112	0.0926658	0	12.3049	56.9418	34.3307	34.5672	84.2106	35.8562	34.78	49.255	16.1098	52.4716	35.0461	52.6608	43.3361	45.6008	53.5905	44.5719	37.2411	46.1802	46.9543	48.0369	48.9357	0	0	0	0	0	0	0	0	0	0	68.1536	100	94.331	0.0829272	0
GJA1	33.2145	76.6723	44.43	0.369778	80.22	23.0724	95.4352	66.982	59.4607	97.987	59.579	57.8879	92.4905	49.9668	92.9518	56.0253	94.1935	79.1923	78.4886	94.5737	77.714	73.6192	95.1868	79.9502	95.5653	77.513	66.4085	31.8236	29.3992	70.3288	31.5397	28.9026	53.128	17.1121	34.715	16.5242	62.0782	100	92.2665	11.05	0
TNFRSF10D	33.2049	0	0	0	0	0	72.0494	26.7975	28.3467	90.5393	28.4768	28.6069	54.8013	9.55111	57.9234	27.1168	37.2044	31.6935	31.7822	37.7325	33.8931	27.7439	33.1599	0	34.9219	0	0	0	0	0	0	0	0	0	0	0	84.2215	100	94.0189	0.511251	0
SDK1	33.1417	60.1704	26.2772	0.978491	0	23.0724	16.0241	18.3834	19.8202	56.8138	20.5771	20.2105	15.5393	4.32084	17.7862	17.3191	14.4631	0	0	10.0867	0	0	10.5724	0	11.2465	0	60.5251	42.3545	42.4314	64.7292	42.798	42.9044	62.908	100	67.2363	100	34.4546	76.1405	91.3305	0.212162	0
SEMA5A	33.1324	63.1844	41.8992	0.00850612	0	14.9243	25.9224	19.2289	20.9319	66.1975	20.5061	21.0738	21.6887	5.55512	24.4915	19.8557	49.7871	39.2621	42.2067	50.6465	42.1239	34.6847	38.7772	46.9543	40.6575	48.9357	35.7793	10.3063	11.0986	40.1727	10.6788	11.3706	40.0367	10.6079	45.0095	10.7918	56.8591	76.1405	99.1229	0.00582365	0
SLC7A3	33.0865	76.5554	50.343	2.11866	0	44.6783	41.6036	5.41627	7.24929	76.6343	5.99574	7.56859	5.29801	0	5.92479	0	21.6769	24.0421	25.5322	21.7135	25.9816	20.0323	10.5605	0	11.2346	0	0	0	0	0	0	0	0	0	0	0	32.7496	76.1405	93.2746	0.838139	0
LAIR1	33.0711	0	0	0	0	0	50.3311	23.983	23.2616	81.1725	25.5263	23.5572	26.5965	6.66924	29.3992	22.0376	28.0747	24.0421	23.8825	28.3374	25.9816	20.0323	11.8851	0	12.6537	0	89.54	28.1693	29.0208	91.101	28.1398	28.9972	97.7412	35.0402	98.0132	34.025	54.6456	100	93.8328	19.0184	0
HLA-DRB4	33.065	85.5155	64.605	0	0	8.86944	0	0	0	0	0	0	0	0	0	0	0	0	0	0	0	0	0	0	0	0	0	0	0	0	0	0	0	0	0	0	0	76.1405	94.475	0	0
NCAM2	33.0612	77.2929	48.5218	0.978491	0	36.9678	24.1012	17.4787	11.3765	53.0381	10.803	9.21239	13.8718	10.2514	9.9929	9.81552	47.2091	48.232	46.062	22.1513	25.9816	20.0323	55.2507	46.9543	21.8661	0	90.6516	38.9487	38.3396	60.6138	38.653	37.772	88.5762	24.6748	52.856	24.1176	32.3986	76.1405	98.2339	6.58769	0
GRIK3	33.0509	40.8609	8.70388	0.0926658	0	12.3049	66.4144	16.0773	14.0137	88.3676	16.101	14.0965	24.929	2.98822	27.6963	14.0374	49.3614	28.4177	27.1701	11.4398	0	0	29.5293	0	13.9664	0	77.3829	13.9309	13.2214	11.1932	13.109	12.157	68.1764	16.2488	10.5901	15.6517	36.2956	76.1405	98.342	5.86989	0
JAG1	32.9695	79.2673	52.1405	0.00850612	0	12.3049	75.0532	49.9763	52.4007	91.6696	54.9137	53.5123	81.5516	28.9929	83.1126	56.0253	75.7332	58.018	61.9028	76.8575	64.1734	58.5728	65.8349	68.0932	67.8098	70.4175	63.653	36.4889	36.3884	67.7152	36.6485	36.6367	44.5601	100	49.6216	100	64.2573	100	99.3031	6.19344	0
MAFA	32.9452	93.5448	83.5974	0.00850612	87.868	46.2275	34.2301	10.9863	9.75639	72.0736	12.7188	10.3122	11.1991	1.72602	12.772	9.81552	7.06599	0	0	6.45193	0	0	7.0246	0	7.3439	0	0	0	0	0	0	0	0	0	0	0	30.2745	0	93.7368	6.21756	0
ITGA7	32.8771	68.3157	30.57	0.978491	0	21.1802	84.4844	67.5142	61.7313	94.9427	62.2339	60.5014	89.0965	51.686	89.9243	59.1592	91.4262	61.2405	60.3359	92.0222	62.837	57.592	88.0085	59.4227	88.9664	62.2457	55.706	42.3545	39.061	60.2649	42.0234	38.5643	50.8869	24.6748	55.8184	24.1176	91.7401	100	99.3331	16.7786	0
CDON	32.8765	74.8643	41.3198	2.11866	0	35.4659	39.3448	25.071	25.1301	75.2787	25.3962	25.1892	21.4759	10.2514	24.3023	26.0229	30.7001	39.2621	36.6722	31.1829	42.1239	35.7765	32.8761	0	34.6145	0	56.0608	15.0544	14.333	60.6138	15.3146	14.6168	81.4629	17.8867	84.4134	18.193	50.6208	76.1405	99.0868	3.7238	0
SUSD2	32.8675	80.6851	48.4745	0.00850612	0	19.2585	91.0478	37.9139	37.5473	97.1065	39.9539	37.8666	73.8647	18.4753	76.1235	38.5584	66.5445	31.6935	34.1828	67.8942	33.8931	27.7439	44.8912	46.9543	46.671	48.9357	87.4586	55.3158	52.9683	89.3921	57.3675	55.6587	75.5085	100	79.0208	100	49.9816	76.1405	98.5582	6.5072	0
TENM3	32.8574	74.6994	45.0922	6.75342	0	41.6864	16.0064	13.4461	11.9087	56.7952	14.9007	12.4054	9.79186	2.98822	11.0691	14.0374	26.0407	24.0421	22.7472	8.65549	0	0	24.799	0	10.3359	0	86.9087	16.03	16.4735	88.9723	16.0123	16.3434	96.7124	18.6377	97.2091	18.193	37.9608	51.8516	99.8678	0.417172	0
ENPP1	32.7949	57.9888	22.6112	2.11866	0	23.0724	55.1679	24.8581	29.4584	83.4147	26.6734	29.7304	34.1651	11.4747	37.2517	29.9491	66.7455	37.0388	36.0809	68.1145	39.5518	33.0195	68.0582	46.9543	70.1041	48.9357	72.1736	49.2372	52.4361	75.8988	51.0466	57.3794	65.3737	35.0402	69.6074	100	91.6568	51.8516	98.7805	3.85556	0
ACKR3	32.7743	41.6773	9.11779	0.0926658	0	12.3049	84.2006	58.5147	60.1466	94.8434	65.2732	61.483	78.5005	33.9037	80.4044	62.6123	69.8557	52.3711	53.2521	71.2761	55.8006	48.9653	54.7304	68.0932	56.7053	70.4175	27.856	10.3063	11.0454	31.5397	10.6788	11.3174	56.0371	12.0211	60.6374	12.3403	100	100	93.2746	2.44205	0
SCARB1	32.7129	83.053	58.6211	0.00850612	0	100	97.1973	51.496	51.1944	99.0889	45.3997	49.8108	94.3236	40.285	94.631	44.3531	66.6272	51.0821	50.0355	67.9799	44.5719	37.2411	76.9868	46.9543	78.5714	48.9357	85.3299	25.3134	24.5979	87.6419	25.4612	24.9882	69.8084	12.0211	73.8529	12.3403	88.8842	76.1405	96.6004	4.44592	0
NCR3LG1	32.6938	46.8944	14.7824	4.00687	0	23.0724	7.80511	7.14286	5.70009	40.0615	4.9728	5.38079	9.34248	2.98822	5.12062	0	17.7862	0	0	17.6931	0	0	12.5118	0	13.2687	0	9.3543	10.3063	11.3765	9.47256	10.6788	11.5184	9.36613	12.0211	9.64995	12.3403	58.0023	26.8858	95.2134	36.2656	0
ABCG2	32.6614	0	0	0	0	0	36.2524	21.2512	23.8056	73.3917	15.1135	23.1197	20.7663	13.5599	23.4981	22.0376	35.1348	43.3361	41.4617	35.5893	36.9324	30.7087	34.5199	0	36.2701	0	19.9444	17.0589	16.4144	23.0724	17.0412	16.3198	30.097	18.6377	30.0438	18.193	87.2395	100	92.8785	0.885471	0
ADGRG1	32.6407	79.4938	62.1807	0.0926658	80.22	21.1802	82.8406	49.6452	47.4693	94.4052	44.093	46.3931	68.0464	35.6303	70.6362	41.0773	80.2744	65.1549	67.4551	81.4224	65.4387	59.6609	79.3165	74.4854	80.7947	70.4175	89.741	100	100	91.2902	100	100	79.7658	100	82.8524	100	0	100	96.7084	30.8186	0
ROBO1	32.6312	62.8477	31.658	6.75342	0	33.8813	20.3997	35.5014	33.0889	61.4158	34.9219	32.947	18.5076	18.4753	20.9674	35.868	49.799	46.7124	44.7138	36.6305	44.5719	38.1101	32.3675	0	34.0468	0	46.7833	47.9305	48.1079	38.3396	48.0605	48.3444	17.0175	100	20.039	100	100	51.8516	98.9066	2.0466	0
SLC8A3	32.6258	48.8088	14.0492	0.978491	0	17.189	20.0804	7.79328	6.44513	61.1831	8.56197	6.65799	6.114	0	6.90634	0	18.4721	0	0	13.0704	0	0	18.3775	0	17.1358	0	0	0	0	0	0	0	0	0	0	0	30.6135	76.1405	93.2266	1.10975	0
KRT4	32.5462	91.4205	74.255	0.00850612	84.5887	27.9328	99.799	17.2008	20.0686	99.938	19.3472	20.518	99.8463	2.98822	99.8463	14.0374	3.08657	0	0	2.681	0	0	2.79092	0	2.89735	0	94.903	17.4905	17.4669	95.7013	17.3013	17.2067	98.4567	9.75047	98.5986	9.70885	100	26.8858	0	18.8813	0
SLITRK3	32.5198	0	0	0	0	0	24.7753	12.5118	14.0965	65.2345	11.3884	14.1202	13.6708	2.98822	15.4683	14.0374	32.8642	24.0421	22.7472	13.4068	0	0	22.5993	0	16.2606	0	0	0	0	0	0	0	0	0	0	0	65.6458	76.1405	97.8735	1.42299	0
SLC1A1	32.4732	61.0954	24.9645	0.0926658	0	12.3049	58.3964	27.4361	25.7569	84.8614	24.1071	25.1064	26.1708	14.188	28.938	26.0229	68.9333	54.7658	54.0208	70.4421	42.1239	35.7765	58.2308	59.4227	60.3004	48.9357	57.5035	12.9671	12.4882	61.9619	13.109	12.6774	82.3735	14.6523	85.2117	14.8148	72.8484	76.1405	94.0609	0.469612	0
ABCC2	32.4636	0	0	0	0	0	68.4011	7.8465	12.4882	89.1494	9.09413	13.1504	46.1921	1.72602	49.3969	9.81552	74.8344	39.2621	38.7122	76.0201	42.1239	35.7765	77.921	46.9543	79.5648	48.9357	84.514	100	100	86.9264	100	100	75.1596	100	78.7074	100	100	76.1405	93.8088	4.12546	0
SYT5	32.4466	84.4976	69.4182	4.00687	83.0437	51.6675	50.1183	18.1173	12.1689	79.1351	7.61589	9.63813	44.7138	10.2514	44.359	9.81552	84.5672	49.7517	47.7767	18.0236	0	0	84.0705	46.9543	12.5118	0	92.9458	100	100	94.0102	100	100	95.4234	100	96.2512	100	41.6008	51.8516	0	64.4957	0
POP1	32.4189	90.499	75.5085	0	0	100	9.88647	10.324	6.81173	48.4235	11.6012	7.00095	17.4078	2.98822	19.7493	14.0374	8.75118	0	0	8.25036	0	0	11.3765	0	12.1216	0	21.2334	62.3463	63.9132	24.5092	64.3981	68.2651	18.4898	100	21.6533	100	0	0	92.0805	99.8729	0
SLC16A7	32.3773	51.1442	14.7469	0.369778	0	17.189	12.9376	12.701	10.0993	52.9668	14.5991	10.6197	6.20861	0	6.98912	0	33.1481	24.0421	24.8758	33.5825	25.9816	20.0323	20.4115	0	21.6296	0	85.1289	48.575	48.6755	87.4645	48.0605	47.7294	63.2391	100	67.5438	100	41.8074	76.1405	92.2905	4.67308	0
FLRT3	32.3735	64.1017	31.5634	10.4132	0	32.2907	42.5615	16.3434	17.1831	77.1294	16.5445	17.0766	10.1939	6.66924	11.5776	17.3191	30.2034	34.5553	37.0684	30.6314	36.9324	29.6452	34.307	0	36.0691	0	47.4279	22.552	21.7479	52.0873	22.8004	22.1263	48.2852	24.6748	53.2817	26.1134	47.0909	76.1405	97.1408	3.5755	0
HVCN1	32.3127	69.0212	34.6854	0.00850612	0	12.3049	39.6701	17.4373	20.2578	75.4448	18.2474	20.4115	58.5501	6.66924	61.4002	19.8557	52.8146	28.4177	29.4052	53.7234	30.434	22.5347	38.0085	46.9543	39.9125	48.9357	35.052	41.4026	43.6022	39.3981	41.4262	43.6613	37.299	100	42.2185	100	40.0763	76.1405	91.7385	6.28088	0
SPINT2	32.3006	92.4657	83.1835	0	80.22	14.9243	88.2805	53.2699	56.7289	96.1716	47.1854	55.2625	92.6088	45.2447	93.0582	48.4508	70.9792	70.2164	71.6769	72.393	66.6391	60.7457	77.6845	68.0932	79.3046	62.2457	45.0982	41.4026	43.7618	49.6925	41.0773	43.0877	49.1426	100	54.1036	100	51.9613	76.1405	94.1749	9.70218	0
OR8B8	32.2625	83.2381	62.5946	0	0	30.8361	3.02744	0	0	31.8434	0	0	0	0	0	0	2.35336	0	0	2.00628	0	0	2.43614	0	2.49527	0	0	0	0	0	0	0	0	0	0	0	0	76.1405	93.0166	0	0
PTPRG	32.2002	66.4028	25.343	2.11866	0	26.3777	24.1485	34.2538	34.1533	64.7277	36.0691	34.3898	24.8108	15.5008	27.5544	34.3188	25.2247	28.4177	30.5227	25.2632	30.434	24.5233	28.2521	0	29.8486	0	21.8543	55.3158	53.7133	25.207	54.6062	52.649	19.8794	100	23.2025	100	39.4838	76.1405	98.4501	13.3007	0
VTI1A	32.1219	40.7187	8.9404	26.1273	0	29.3992	4.21003	6.71712	6.05487	36.2267	7.74598	6.29139	6.7053	0	7.50946	0	9.18874	0	0	8.68838	0	0	10.939	0	11.6131	0	41.3375	100	100	14.5814	100	100	21.9134	100	19.1048	100	39.5262	51.8516	91.3665	24.6094	0
CNTNAP1	32.0959	72.6478	39.1556	6.75342	0	40.2791	64.5341	42.0057	39.3212	87.5764	37.6537	38.4165	77.1168	32.1734	45.518	39.4631	77.2351	66.1601	62.8607	77.8186	59.3129	53.7293	80.1088	59.4227	81.4924	48.9357	97.286	58.1244	58.9167	26.9631	57.3675	57.8761	96.4167	100	25.0177	100	45.4041	76.1405	99.6996	53.992	0
CD37	32.0887	0	0	0	0	0	86.4357	32.5035	32.5922	95.5633	33.6034	32.7933	88.2805	12.8425	89.2029	30.6942	22.8595	24.0421	23.8825	22.8897	25.9816	20.0323	16.1069	0	17.1476	0	71.8129	19.6369	18.0937	75.5263	19.6488	18.141	73.9711	16.2488	77.6017	16.5242	56.7	100	93.9408	18.5375	100
HLA-DRB3	32.0126	37.4867	6.94182	0.00850612	0	8.86944	0	0	0	0	0	0	0	0	0	0	0	0	0	0	0	0	0	0	0	0	0	0	0	0	0	0	0	0	0	0	0	100	94.475	0	0
EPHA4	31.9874	0	0	0	0	0	29.0799	33.2545	29.0208	57.0967	31.4688	28.5596	23.2498	14.8365	15.2791	29.9491	63.7654	49.7517	47.824	58.1804	33.8931	27.7439	64.8534	46.9543	23.2025	0	76.8921	36.4889	36.1755	75.1596	36.2465	35.7143	57.7874	29.6831	23.64	28.9368	74.8009	100	97.2549	0.357704	0
IL13RA1	31.9215	76.5072	47.1263	0	0	8.86944	62.3936	66.6154	74.9763	86.7236	78.0866	78.9026	61.3174	41.8534	64.0492	70.9023	68.7677	55.8597	59.0054	70.2704	61.3233	55.3295	78.6069	68.0932	80.1088	70.4175	9.7623	13.9309	12.9257	10.4127	14.1734	13.1977	12.3699	14.6523	14.3094	14.8148	80.3332	100	95.9098	1.16329	0
PLXDC2	31.9	63.6979	25.3903	0.978491	0	19.2585	40.8113	41.0005	39.9953	76.1462	43.1764	40.492	46.2748	19.8285	49.4442	40.2495	19.5009	0	0	19.3944	0	0	19.0279	0	20.0804	0	71.4522	54.0031	53.1457	75.1596	53.2817	52.1168	78.0747	35.0402	81.3032	34.025	37.6568	76.1405	96.6544	0.791704	0
TMEM119	31.8389	83.5176	61.1518	0.00850612	0	43.1824	85.5014	34.6677	35.9626	95.2861	36.3647	36.3056	76.4664	15.5008	78.5005	34.3188	25.3784	31.6935	32.1665	25.4258	33.8931	26.7103	30.1502	0	31.8649	0	54.4111	58.1244	54.8013	58.9522	57.3675	53.7961	67.9399	100	72.0435	100	49.9816	51.8516	92.3925	28.5542	0
TNFRSF10B	31.8352	69.5117	35.6788	14.9288	0	46.2275	69.0161	59.6736	70.4588	89.411	71.3635	74.2018	69.3236	37.2911	71.9016	77.0991	60.5842	46.7124	47.5284	61.8273	49.8285	43.5171	62.9257	46.9543	64.9834	48.9357	0	0	0	0	0	0	0	0	0	0	100	76.1405	93.9828	0.0355403	0
NECTIN4	31.739	68.0637	33.562	0.00850612	0	12.3049	84.8037	22.0376	23.3798	95.0417	23.9238	23.7819	81.7881	8.18739	83.3491	24.9231	6.24409	0	0	5.62922	0	0	7.3912	0	7.76963	0	77.2114	100	100	80.4813	100	100	55.3158	100	59.9929	100	0	76.1405	95.8798	22.6552	0
EPHA7	31.7078	52.7006	22.6466	0.0926658	0	14.9243	62.9139	18.5904	17.3132	86.9385	18.7382	17.1121	45.991	8.18739	49.1604	22.0376	58.2663	28.4177	29.4052	59.4069	30.434	23.2111	28.0393	0	29.6239	0	76.0525	34.6381	35.052	79.4584	34.5258	34.851	69.5009	35.0402	73.5454	34.025	50.1512	76.1405	97.2549	0.713175	0
ATP2B1	31.7019	84.3288	63.6826	0.0926658	80.22	100	75.745	49.3141	45.2815	88.1248	44.9089	44.5956	63.3633	37.2911	66.0123	44.3531	77.8855	69.4477	66.1187	69.1675	62.837	57.08	78.8198	59.4227	73.7819	48.9357	85.2176	65.4151	65.6812	10.052	64.3981	64.5695	87.0979	100	9.66178	100	38.8867	51.8516	93.0946	41.9327	0
SLC7A1	31.6919	85.7143	66.3553	0.00850612	0	65.4506	56.8827	44.6488	41.0478	84.183	42.39	40.5984	58.6802	33.9037	61.5539	44.3531	45.175	41.438	39.8415	45.9121	33.8931	27.7439	35.0993	0	29.3874	0	11.6663	11.9797	13.8363	13.1386	12.1866	14.0137	26.0702	13.6235	30.3394	13.7364	39.5899	76.1405	93.5987	30.608	0
ICAM2	31.6172	60.2536	24.184	0.978491	0	21.1802	71.0974	46.3813	44.5601	83.8702	46.535	44.5601	65.5333	26.5181	68.1351	46.7774	57.8051	46.7124	49.0776	58.9817	49.8285	43.5171	53.7725	46.9543	55.7592	48.9357	81.7585	30.8006	31.5161	84.5908	30.9839	31.7881	74.4087	35.0402	77.9801	34.025	61.2467	100	94.5171	0.456037	0
HLA-DOA	31.6019	0	0	0	0	0	57.1251	24.2904	26.8567	84.2822	25.8278	27.0459	60.5014	8.8741	63.2687	26.0229	15.7994	0	0	15.593	0	0	15.1845	0	16.1306	0	77.5781	19.0516	18.9096	80.7829	18.9274	18.543	88.6589	21.7833	90.6693	21.1132	44.2083	100	94.355	1.03188	0
NCR3	31.5763	0	0	0	0	0	65.8881	12.4172	13.7417	88.1448	14.2739	14.3212	20.9437	4.32084	23.6991	17.3191	5.98392	0	0	5.34033	0	0	6.62252	0	6.88269	0	0	0	0	0	0	0	0	0	0	0	66.7916	76.1405	93.4007	1.87167	0
FZD6	31.5551	82.6925	72.3983	0.369778	0	24.8108	32.7874	44.1462	44.5009	71.1199	47.5639	44.9503	34.6854	23.8026	37.8075	45.4884	37.1097	34.5553	37.2812	37.6139	36.9324	29.6452	36.1282	0	37.9257	0	84.6263	25.3134	26.36	87.0211	25.337	26.4191	64.5045	35.0402	68.8446	34.025	81.8114	51.8516	95.4175	0.904251	0
CSF1R	31.5436	0	0	0	0	0	78.7133	43.7677	42.0293	92.9974	42.9399	41.9229	81.8945	26.5181	83.4437	42.1239	81.93	49.7517	47.6348	82.98	39.5518	33.0195	58.1008	59.4227	60.1466	48.9357	70.8432	24.5979	25.1419	74.5447	24.4264	25	86.211	29.6831	88.5407	28.9368	94.0588	100	97.0928	1.50501	100
CLP1	31.5058	77.509	49.9409	0.0926658	0	57.0956	21.0265	26.1767	24.9763	62.0106	28.0156	25.3548	14.0847	5.55512	15.9295	19.8557	10.1821	0	0	9.64509	0	0	14.8061	0	15.7876	0	31.3387	22.2327	21.0028	25.5322	22.1854	20.8254	28.3822	21.7833	32.7815	21.1132	0	0	98.2939	100	0
SERINC5	31.4474	44.2944	10.5724	0.00850612	0	8.86944	34.2301	36.9146	39.3094	72.0736	36.4357	39.2266	33.29	19.8285	36.2465	36.8141	15.9532	0	0	15.7514	0	0	12.9139	0	13.7299	0	54.7304	17.4905	17.5142	59.2538	17.662	17.7389	40.0367	21.7833	45.0095	22.5178	52.0537	76.1405	93.6827	0.591166	0
PODXL2	31.3772	82.9451	59.508	0.00850612	0	60.6492	71.0383	35.4541	32.4622	83.3781	30.1679	31.4806	78.9144	19.8285	72.5402	29.9491	92.4551	73.9357	72.3392	85.939	69.7966	64.4099	89.5104	74.4854	89.1556	70.4175	83.5738	15.4801	14.8888	13.7713	15.0012	14.3803	91.4144	16.2488	32.0009	15.6517	44.9675	100	96.9667	4.77795	0
ATP2B3	31.3477	76.3415	40.1254	6.75342	0	36.9678	26.0525	15.1135	8.23084	42.5582	5.72375	6.30322	30.9011	5.55512	6.51608	0	39.0847	52.3711	49.2491	39.6325	49.8285	43.5171	37.3581	0	39.2148	0	87.5946	70.0331	69.093	9.75047	69.087	67.9044	92.6325	100	9.79778	100	38.5435	76.1405	93.2266	7.08301	0
ABCC6	31.3285	86.4571	64.4158	0	0	17.189	31.5575	8.65066	12.5473	70.2313	10.0579	13.2096	32.9115	1.72602	35.8917	9.81552	72.351	39.2621	39.4749	73.7567	42.1239	35.7765	74.1249	46.9543	75.8515	48.9357	80.8952	100	100	83.834	100	100	65.9118	100	70.1336	100	41.4351	51.8516	93.8088	15.5478	0
SLC2A5	31.3246	0	0	0	0	0	60.1644	18.0937	18.815	85.6993	18.6377	18.815	37.3817	6.66924	40.6339	19.8557	48.5218	28.4177	29.4052	49.2982	30.434	22.5347	30.5109	0	32.1665	0	81.8827	36.0986	37.9494	84.7032	36.0158	37.7365	92.8098	100	94.2289	100	46.3102	100	92.4765	17.5179	0
CLDN7	31.3125	87.8835	69.7493	0	0	8.86944	91.2311	28.3586	33.3136	97.1826	30.1798	33.5738	84.8155	14.188	86.0927	32.8347	59.6381	48.232	52.6313	60.7442	51.496	44.5706	69.5364	46.9543	71.535	48.9357	59.2479	17.869	18.6377	63.6057	18.0641	19.0161	44.495	21.7833	49.5447	22.5178	50.5833	51.8516	92.4765	35.2586	0
CEACAM6	31.3018	86.6188	70.2815	0.00850612	0	23.0724	92.3723	21.1388	22.1381	97.557	23.3325	22.5402	85.3477	6.66924	86.6012	22.0376	4.5175	0	0	3.96184	0	0	4.52933	0	4.70672	0	75.5676	32.6632	33.5856	79.009	33.0298	34.4844	77.9624	23.0783	81.1909	24.1176	100	51.8516	0	44.3696	0
FGFR2	31.277	0	0	0	0	0	72.1086	38.6708	36.3411	72.6269	34.2715	35.395	71.3576	26.5181	38.2687	35.868	79.7895	65.1549	64.5932	48.084	68.7441	63.7824	49.255	74.4854	48.1079	70.4175	58.1717	15.0544	14.7351	33.0712	14.7883	14.2621	66.6864	17.1121	62.435	16.5242	100	100	96.2521	21.5729	100
DRD2	31.2668	55.1642	24.4678	14.9288	0	29.3992	62.2812	13.7299	13.86	86.6509	9.77412	13.3042	56.859	6.66924	59.8746	14.0374	11.3647	0	0	10.9508	0	0	6.23226	0	6.49243	0	0	0	0	0	0	0	0	0	0	0	56.0431	51.8516	92.6745	0.540401	0
SLC6A6	31.265	69.5361	44.4655	2.11866	0	32.2907	78.8671	48.9002	49.8108	93.0513	49.4737	49.8581	62.1452	32.1734	64.9361	53.0038	54.0445	45.1218	46.6296	55.1021	44.5719	37.2411	35.2531	0	37.0151	0	43.0286	10.3063	10.4423	47.6112	9.56126	9.6736	71.4286	12.0211	75.2838	10.7918	40.3919	76.1405	92.4765	48.4039	0
ATP1A3	31.2564	91.9808	81.9477	0	86.5938	54.1213	89.948	26.36	20.2696	86.6665	18.6258	18.3893	89.9834	14.8365	63.517	19.8557	96.6769	75.3607	73.0014	92.2834	71.6178	66.6908	95.9319	68.0932	93.5076	62.2457	89.6168	23.2675	21.2394	29.0681	22.8004	20.3524	95.4588	10.6079	26.4664	10.1502	39.3349	51.8516	93.3346	3.27587	0
CA12	31.2543	85.7993	68.2592	0	0	21.1802	79.6949	32.1724	33.018	93.3467	31.995	32.9707	76.3482	16.6363	78.394	33.5501	95.3288	49.7517	53.8198	95.5954	53.0156	46.2713	95.8609	46.9543	96.2039	48.9357	91.2606	26.3659	25.745	92.6206	26.3955	25.7923	80.7001	26.7621	83.6921	26.1134	49.2622	76.1405	95.5016	7.86264	0
BST2	31.1472	96.2063	90.5629	0	84.5887	21.1802	94.1343	82.3971	84.3602	98.1201	80.3867	83.7275	97.1381	67.5815	97.2091	77.0991	92.8098	78.5773	80.3926	93.2789	77.714	73.4637	92.5851	79.9502	93.1291	77.513	48.1906	56.5989	58.1599	52.7554	59.1947	62.9908	60.4719	100	64.8711	100	87.851	76.1405	93.3647	0.52082	0
SLC39A4	31.122	64.658	31.1968	0.0926658	0	14.9243	84.3366	24.8936	27.7673	94.8931	26.5255	27.9683	44.1225	10.9053	47.3037	29.0504	42.1476	31.6935	34.1828	42.8498	33.8931	27.7439	32.6277	0	34.3188	0	90.4033	19.7611	20.6244	91.8697	19.8084	20.6954	91.4144	23.0783	93.0227	22.5178	42.8126	76.1405	96.18	4.20474	0
DLL3	31.0385	55.9761	27.5189	0.978491	0	21.1802	5.07332	8.02389	5.72375	38.9	5.04376	5.32167	7.52129	1.72602	5.21523	0	45.1632	31.6935	30.1916	33.5354	30.434	24.5233	26.5965	0	16.6746	0	0	0	0	0	0	0	0	0	0	0	57.7746	51.8516	96.9426	2.46238	100
IGF2BP1	30.9551	98.2962	94.9267	0.00850612	93.7105	65.4506	4.18638	5.43401	5.67644	36.1331	6.22044	5.96026	5.84201	0	6.52791	0	9.01135	0	0	8.52398	0	0	7.50946	0	7.88789	0	88.7654	100	100	90.4387	100	100	94.9208	100	95.8432	100	36.2956	0	0	85.6075	0
BSG	30.9435	99.172	97.5166	0	100	100	92.1949	100	100	97.5039	100	100	95.3169	100	95.5889	100	97.9659	100	100	98.0272	100	100	98.6755	100	98.711	100	36.684	100	100	41.1069	100	100	41.0419	100	34.0232	100	67.1822	100	94.295	48.7299	0
PANX3	30.9242	40.5551	8.58562	0.00850612	0	8.86944	3.16935	0	0	32.4406	0	0	3.47682	0	3.57143	0	2.95648	0	0	2.5473	0	0	3.02744	0	3.16935	0	0	0	0	0	0	0	0	0	0	0	49.4141	51.8516	92.7345	1.57911	0
MILR1	30.8254	39.9945	8.21902	0.00850612	0	8.86944	35.3595	19.1698	18.6731	72.8131	21.1093	18.9806	11.14	5.55512	12.7365	19.8557	14.1202	0	0	13.8224	0	0	8.38458	0	8.86944	0	16.6805	11.9797	10.1348	19.4123	12.1866	10.6906	38.8245	12.0211	43.8091	12.3403	30.8304	76.1405	94.6431	0	0
AMIGO2	30.8033	74.606	32.6632	0.0926658	0	14.9243	69.087	32.3084	36.5658	89.428	33.7098	37.0388	67.254	17.1742	69.8439	36.8141	51.3955	37.0388	39.7706	52.2381	39.5518	32.0601	39.4986	46.9543	41.3079	48.9357	0	0	0	0	0	0	0	0	0	0	40.7063	76.1405	96.2821	8.07708	0
PLXNA2	30.8004	54.7504	17.7389	26.1273	0	33.8813	49.657	41.3612	36.2583	80.8202	40.4092	36.0099	27.5544	19.1218	28.1575	35.868	37.7956	46.7124	43.9215	33.6415	39.5518	33.0195	35.4423	0	37.2162	0	54.0799	45.4943	40.9295	33.0712	45.447	40.7994	46.0265	35.0402	41.7751	34.025	53.248	76.1405	99.5915	9.57183	0
GPR82	30.7745	70.7129	43.957	0.978491	0	35.4659	3.57143	3.56552	3.56552	33.9318	3.68377	3.66604	3.65421	0	3.7843	0	7.00095	0	0	6.3818	0	0	5.67644	0	5.93661	0	11.2228	10.3063	10.2294	12.565	10.6788	10.7616	24.7576	12.0211	28.9853	12.3403	24.7421	51.8516	93.3106	1.56016	0
CDK1	30.7408	95.065	87.4409	0	91.2983	100	55.4872	19.6665	20.1277	83.5633	21.9785	20.5653	66.0951	5.55512	68.6731	19.8557	23.9711	24.0421	23.8825	24.0691	25.9816	20.0323	15.1963	0	16.1424	0	67.8335	23.4272	22.6348	71.671	23.4331	22.4574	52.9979	24.6748	57.7519	24.1176	55.1134	0	0	100	0
ANO6	30.7007	67.7252	32.6395	67.6158	0	100	46.2807	51.7857	54.1746	79.0253	58.1244	55.7356	55.369	27.6655	58.4792	53.0038	43.886	60.2294	63.2332	44.6547	66.6391	61.2829	55.4754	68.0932	57.4622	70.4175	29.9432	65.4151	59.6204	33.698	64.3981	58.4437	12.9316	100	15.0367	100	91.754	76.1405	94.6671	2.03681	0
HSD3B1	30.6974	92.416	81.9891	0.0926658	86.5938	57.0956	62.6537	5.75922	6.40965	86.8402	6.58704	6.64617	4.45837	0	4.80132	0	2.85005	0	0	2.39349	0	0	2.93283	0	3.03926	0	74.5211	13.2864	13.6353	78.0807	13.109	13.2923	19.6133	14.6523	22.8832	14.2785	36.6272	26.8858	0	63.6339	0
FCER2	30.6435	0	0	0	0	0	91.3789	12.5473	14.3803	97.2298	14.4158	14.877	92.0412	2.98822	92.5615	14.0374	4.31646	0	0	3.79379	0	0	5.12062	0	5.39262	0	63.653	13.2864	14.2975	67.7152	13.5584	14.5695	85.5428	15.35	88.0263	15.6517	84.3664	51.8516	95.4175	2.29908	0
ALG11	30.6356	68.4161	28.4295	6.75342	0	30.8361	3.33491	0	0	32.9784	0	0	4.60028	0	4.97871	0	5.4754	0	0	4.88198	0	0	5.71192	0	5.97209	0	11.5303	47.3037	48.5099	12.9612	47.351	48.8292	15.5393	100	18.3538	100	42.1986	51.8516	0	100	0
STIM1	30.6343	88.558	67.1121	0	84.5887	100	43.5963	73.4272	72.079	77.6799	73.9238	71.9371	46.9134	51.686	50.0473	66.4262	47.5047	69.4477	67.4787	43.5067	66.6391	61.6895	47.0672	68.0932	47.3983	62.2457	43.0286	100	100	47.6112	100	100	36.0572	100	40.8822	100	53.94	76.1405	94.343	1.43595	0
SIGLEC12	30.599	0	0	0	0	0	42.189	6.88269	9.48439	76.954	7.87015	10.0993	15.6575	1.72602	17.9163	9.81552	25.7096	24.0421	23.8825	25.751	25.9816	20.0323	10.3832	0	11.0691	0	0	0	0	0	0	0	0	0	0	0	41.1027	100	96.9246	0.859699	0
VLDLR	30.5933	70.2686	38.3042	6.75342	0	36.9678	46.6887	31.4274	30.7829	79.2476	31.8709	31.0312	56.9182	14.188	59.9219	31.4274	48.0842	49.7517	50.3548	48.8292	53.0156	46.2713	59.1414	46.9543	61.2583	48.9357	78.394	35.9094	36.7668	81.522	36.2465	37.3463	77.4716	100	80.7474	100	54.8437	76.1405	98.6183	0.0391056	0
BRCA1	30.5868	88.3592	65.7048	2.11866	87.868	47.9364	8.06528	10.3772	9.307	45.7324	12.1157	9.88647	14.1083	2.98822	15.9886	14.0374	6.55156	0	0	5.95113	0	0	7.75781	0	8.18354	0	52.5426	11.9797	10.8207	57.1015	12.1866	11.0927	79.1686	12.0211	82.2848	12.3403	58.3343	0	0	76.1287	100
DDR1	30.5485	80.2681	51.0762	0	0	17.189	66.4617	61.5184	60.4778	86.5155	53.6897	58.9167	64.9834	49.9668	67.4669	56.0253	74.8108	35.9863	35.5842	71.8528	35.3891	28.6113	76.632	39.5037	78.2285	39.6878	77.5781	38.1445	36.8732	80.7829	38.0854	36.7786	80.6646	35.0402	83.6566	34.025	53.1932	100	96.4983	0.621004	0
PTPRE	30.4959	73.6381	41.5445	0.369778	0	27.9328	79.009	30.4872	28.8789	93.1007	31.2086	29.0563	29.7185	10.9053	32.6987	28.128	23.6164	24.0421	23.8825	23.6988	25.9816	20.0323	16.7692	0	12.9021	0	60.8798	50.8396	52.5781	65.0485	50.1833	51.6438	22.014	100	25.6682	100	32.6094	76.1405	91.7805	0.274896	0
TGFBR3	30.4832	0	0	0	0	0	69.9858	47.6939	51.8094	89.7533	52.8974	53.0511	67.325	26.5181	69.9385	50.4435	66.1306	48.232	52.3888	67.4538	51.496	44.5706	68.4248	59.4227	70.4707	62.2457	37.0211	60.0461	60.4896	41.4499	59.1947	59.2715	53.1102	100	57.8761	100	92.1702	100	98.6003	3.36023	0
LRP1	30.4656	87.1836	64.9361	0.00850612	0	65.4506	90.35	75.4316	71.3458	96.8714	71.1388	69.9503	89.6878	54.0287	90.4447	62.6123	73.4153	76.7029	74.3259	74.7772	75.0532	71.0032	70.79	74.4854	72.7531	70.4175	48.7346	100	100	53.258	100	100	46.4877	100	51.5492	100	66.0397	100	99.964	23.9782	0
GDPD1	30.4587	82.9751	57.4858	0	0	51.6675	7.0246	12.2812	8.78666	38.131	7.3912	8.06528	10.9035	5.55512	8.96405	9.81552	20.3288	0	0	19.5432	0	0	25.4139	0	23.7701	0	57.8642	50.8396	49.0303	20.8668	50.1833	48.1197	73.3858	100	41.982	100	0	51.8516	93.0946	24.2251	0
NECTIN3	30.4342	61.328	24.8108	2.11866	0	19.2585	33.9581	16.0241	15.8467	71.8643	18.141	16.2843	38.86	4.32084	41.9229	17.3191	39.4158	39.2621	39.1379	38.4563	30.434	22.5347	32.3202	0	30.3217	0	30.6232	47.9305	49.5151	34.4785	48.0605	49.8817	51.6556	100	56.5516	100	0	100	96.102	0.0510534	0
SV2A	30.3478	75.6443	48.7819	6.75342	0	57.0956	69.8735	30.2152	26.4901	69.6909	24.1722	25.5322	82.4858	17.8127	39.0137	27.1168	89.0255	67.2363	63.6589	86.1372	59.3129	53.7293	90.7167	59.4227	90.1845	48.9357	92.2126	27.6786	26.0052	12.565	27.2706	25.2365	95.4943	14.6523	9.48439	14.2785	47.3626	76.1405	94.2589	18.529	0
TRPM5	30.2659	0	0	0	0	0	6.04305	4.82498	5.45175	41.5728	5.50497	5.73557	4.94324	0	5.41627	0	7.55676	0	0	6.97649	0	0	6.36235	0	6.63434	0	0	0	0	0	0	0	0	0	0	0	41.0819	76.1405	93.6587	7.07156	0
ENG	30.2616	75.7706	57.3321	0.369778	0	27.9328	93.1291	78.7606	82.3557	97.7887	81.3032	83.1599	92.4078	67.5815	92.9044	77.0991	94.7493	75.3607	77.6608	95.072	76.1116	71.5144	95.1277	79.9502	95.518	77.513	50.8278	54.0031	52.8678	55.3749	57.3675	58.0889	26.2654	35.0402	30.5404	100	95.4798	100	97.5732	22.8976	0
CDK6	30.2352	92.4608	81.8117	0	88.8782	100	19.0811	22.9246	20.5061	60.1511	24.8108	20.8728	25.0946	5.55512	27.8146	19.8557	26.6675	28.4177	28.0511	26.8562	30.434	23.2111	16.438	0	17.5024	0	21.5409	49.2372	48.983	24.8758	48.7524	48.0487	34.3661	100	39.2148	100	55.454	0	0	99.7963	100
LRRC8E	30.2215	55.2969	19.1225	0.00850612	0	8.86944	3.5596	3.56552	3.53004	33.8962	3.68377	3.62465	3.99716	0	4.22185	0	5.57001	0	0	4.95644	0	0	6.78808	0	7.09555	0	16.6805	13.2864	13.3515	12.293	13.109	12.9967	38.8245	16.2488	28.1516	15.6517	27.1825	51.8516	93.0586	7.15795	0
CADM1	30.2107	79.3645	49.3496	0.369778	0	51.6675	36.4357	28.4059	25.6268	70.8459	23.6105	24.6334	51.3009	14.188	21.9962	22.0376	63.2332	70.2164	68.4425	64.619	69.7966	64.5157	71.0738	68.0932	73.0132	62.2457	58.8103	51.7739	51.6852	37.9849	51.0466	50.7687	78.1339	35.0402	46.1802	34.025	61.2467	76.1405	95.9819	2.42844	0
SLC1A3	30.2028	74.1138	43.9924	0.0926658	0	23.0724	88.7535	36.276	29.5175	92.45	31.0608	28.4059	88.2687	19.1218	22.4929	29.0504	95.246	70.9437	67.9399	95.5455	65.4387	60.4382	95.5535	59.4227	95.9082	48.9357	91.2606	27.0695	26.4901	14.3921	26.7207	25.7687	97.0908	14.6523	9.24787	14.2785	74.3075	76.1405	94.0189	0.373455	0
SORCS2	30.1946	44.7835	10.8798	0.00850612	0	8.86944	29.4347	21.4049	21.0265	68.7763	17.0412	20.3406	25.3193	10.2514	28.0274	17.3191	34.9219	28.4177	28.5655	35.3174	25.9816	20.0323	24.3614	0	14.3212	0	78.2226	23.7938	24.1485	81.3623	23.6164	23.8529	79.7363	26.7621	82.811	26.1134	40.3499	76.1405	99.2611	0.302525	0
NPR2	30.1831	78.7784	41.0714	0.00850612	80.22	32.2907	60.5724	51.4309	50.0355	85.8797	50.9342	49.8463	55.3217	30.5457	58.4555	46.7774	48.4508	59.1651	55.3926	49.214	61.3233	55.955	59.0114	46.9543	61.0809	48.9357	28.7666	22.7412	22.9186	32.4858	22.6585	22.9186	40.0367	29.6831	45.0095	28.9368	44.5087	51.8516	96.7445	11.6575	0
LAT2	30.1733	80.6788	54.6949	0.00850612	0	12.3049	71.6414	19.5956	20.1632	90.368	20.7545	20.3879	75.4257	6.66924	77.5899	19.8557	15.1727	0	0	14.9601	0	0	14.5814	0	15.5511	0	96.7952	13.2864	13.4047	97.2446	13.109	13.0617	93.2888	15.35	94.5542	14.8148	43.0773	26.8858	91.4085	17.9562	0
EDAR	30.1727	0	0	0	0	0	4.41107	4.70672	4.99054	36.929	5.32758	5.36897	4.7895	0	5.28619	0	5.68827	0	0	5.06292	0	0	4.91958	0	5.1561	0	0	0	0	0	0	0	0	0	0	0	40.7899	76.1405	94.0849	5.5754	0
GPR143	30.1672	0	0	0	0	0	4.4702	5.23888	5.61731	37.1965	5.09697	5.7474	5.34532	0	4.93141	0	9.48439	0	0	8.97373	0	0	10.0757	0	10.6906	0	0	0	0	0	0	0	0	0	0	0	32.4455	76.1405	92.9686	15.9872	0
FGFRL1	30.1525	91.7544	85.9508	0.0926658	84.5887	43.1824	70.5239	61.3706	62.0506	89.9704	56.114	61.0218	70.7545	54.0287	73.2616	66.4262	43.1883	58.018	60.6197	43.8892	62.837	57.08	46.8543	59.4227	48.7228	62.2457	92.3782	19.9503	20.8846	93.549	19.8084	20.6835	98.5395	24.6748	98.6459	24.1176	43.1383	76.1405	96.2041	4.16288	100
IL1R2	30.1215	0	0	0	0	0	97.3037	27.3829	26.2417	99.1323	29.1686	26.5374	90.7167	9.55111	91.3434	27.1168	94.2999	28.4177	27.7377	94.6983	30.434	24.5233	82.2256	46.9543	83.5265	48.9357	66.6332	100	100	70.5475	100	100	19.158	100	22.4219	100	54.2119	100	95.9819	1.6242	0
ST14	30.1099	59.8145	23.4626	0.00850612	0	8.86944	78.6897	32.8997	35.7971	92.9884	34.6263	36.2701	76.3245	15.5008	78.3822	34.3188	66.0833	49.7517	54.0622	67.4048	53.0156	46.2713	73.2852	46.9543	75.0946	48.9357	87.1452	40.1963	42.1712	89.1556	40.1254	42.0648	48.0783	100	53.0688	100	60.135	76.1405	98.6303	2.02674	0
SLITRK5	30.0693	39.506	7.97067	0.0926658	0	12.3049	5.90114	7.60998	7.72233	41.2056	7.59224	7.89972	6.4333	0	7.22564	0	42.0412	48.232	45.7781	26.4604	33.8931	27.7439	44.4655	46.9543	22.3273	0	80.8952	10.3063	10.188	9.33657	9.56126	9.52578	94.1048	12.0211	9.51395	10.7918	31.0226	76.1405	97.8615	5.29084	0
SIT1	30.0673	39.4846	7.95885	0.00850612	0	8.86944	60.1289	13.0499	15.1845	85.6701	15.0603	15.7167	65.0426	5.55512	67.6561	19.8557	4.7895	0	0	4.26741	0	0	5.1561	0	5.4281	0	57.5035	15.4801	14.948	61.9619	15.0012	14.4395	78.6897	17.1121	81.8827	16.5242	27.3872	76.1405	91.6725	2.61574	0
LGR5	30.0496	0	0	0	0	0	50.1478	14.9953	14.1202	81.0713	16.1601	14.4158	10.3477	2.98822	11.7431	9.81552	30.7474	24.0421	25.5322	31.2299	25.9816	17.7147	10.9508	0	11.6249	0	0	0	0	0	0	0	0	0	0	0	63.6409	76.1405	97.7234	1.19896	0
OR4E2	30.0483	60.2328	26.9868	0.369778	0	19.2585	3.05109	0	0	31.9647	0	0	3.08657	0	3.09839	0	2.24693	0	0	1.79395	0	0	2.22327	0	2.2351	0	0	0	0	0	0	0	0	0	0	0	0	76.1405	92.8785	0	0
PRTG	30.0168	0	0	0	0	0	10.123	8.35501	7.69868	48.7982	9.64404	8.01798	8.11258	1.72602	9.14144	9.81552	6.29139	0	0	5.6828	0	0	6.44513	0	6.7053	0	0	0	0	0	0	0	0	0	0	0	28.7744	76.1405	99.0027	14.7842	0
HLA-B	30.0109	89.2924	72.3155	0	0	14.9243	99.3732	100	100	99.802	100	100	99.5388	100	99.5624	100	97.28	45.991	46.1093	97.3784	45.6126	38.8611	97.2564	46.9543	97.4574	40.0899	70.3169	46.606	47.5402	74.0066	47.351	48.9475	36.9915	100	41.9347	100	100	100	95.6337	22.4635	0
PDGFRB	29.9771	76.0291	55.8657	0.978491	0	43.1824	87.8075	70.9674	71.1211	96.0287	70.8314	70.9082	90.9413	54.0287	91.5326	66.4262	75.5558	63.1563	67.2895	76.685	67.6679	62.5108	75.2956	68.0932	76.9631	70.4175	25.8042	70.0331	66.5445	29.3638	100	100	45.0272	100	50.0828	100	80.14	100	97.1408	8.89536	100
LRRC8D	29.9457	74.8929	46.5232	0.00850612	0	19.2585	30.5641	30.233	29.5766	69.5524	27.2942	29.1509	32.6159	16.6363	23.096	29.0504	64.0137	41.438	40.8586	25.3909	36.9324	30.7087	42.597	46.9543	38.8009	0	26.3836	18.3893	19.4182	29.9728	18.4307	19.5482	50.7746	23.0783	37.2694	22.5178	28.0472	76.1405	93.8988	13.0002	0
KIR2DS3	29.9095	51.5816	25.6386	20.1962	0	30.8361	0	0	0	0	0	0	0	0	0	0	0	0	0	0	0	0	0	0	0	0	0	0	0	0	0	0	0	0	0	0	0	76.1405	95.0213	0	0
ASGR1	29.896	0	0	0	0	0	85.4659	14.8888	15.5629	95.269	13.6353	15.3855	91.166	5.55512	91.7455	14.0374	93.1528	39.2621	38.7122	93.6274	42.1239	35.7765	95.1632	46.9543	95.5298	48.9357	94.3058	29.4761	28.9026	95.1928	29.5057	28.8316	94.8675	23.0783	95.8018	22.5178	85.1325	76.1405	95.0994	2.5475	0
SIRPG	29.8828	0	0	0	0	0	20.5416	8.02389	9.96925	61.563	9.33065	10.4778	7.13103	1.72602	8.06528	9.81552	12.6537	0	0	12.2872	0	0	8.49101	0	9.01135	0	0	0	0	0	0	0	0	0	0	0	45.5228	76.1405	95.9999	0.546202	0
ATP1B1	29.8509	92.8278	82.1902	0	89.398	100	93.1055	67.2718	70.1987	96.5561	60.1171	68.8032	93.5312	56.9007	93.4839	66.4262	99.1485	100	100	99.1882	100	100	99.2786	100	99.3023	100	83.3314	43.6436	44.9622	16.8519	43.2533	44.3236	85.9449	29.6831	10.6906	28.9368	39.5262	100	95.2434	18.351	0
MAD2L1	29.8058	90.9362	76.2417	0	83.0437	100	20.4234	10.0639	7.99432	61.458	11.7609	8.31362	32.5804	2.98822	35.5605	14.0374	8.11258	0	0	7.5086	0	0	8.51466	0	9.035	0	50.5381	26.7384	28.1693	55.0438	26.833	28.2521	54.4939	35.0402	59.1828	34.025	32.6795	0	0	99.9981	0
CDH10	29.7431	68.616	37.9376	4.00687	0	33.8813	21.7597	13.3988	6.96547	49.0168	4.87228	5.13245	32.4385	6.66924	4.57663	0	59.2242	63.1563	59.514	57.3675	54.346	48.2658	62.157	59.4227	59.65	48.9357	76.8921	15.4801	15.421	27.2528	14.7883	14.7351	89.0137	17.8867	45.0095	17.3792	39.2711	76.1405	97.5372	0.261779	0
CACNA1B	29.7372	80.7102	56.6343	0.0926658	0	41.6864	26.4428	18.2711	14.6996	43.7118	10.8562	12.843	40.894	8.8741	11.9678	14.0374	49.3851	58.018	54.5293	40.144	53.0156	46.8343	44.8557	59.4227	46.6178	48.9357	0	0	0	0	0	0	0	0	0	0	50.3957	51.8516	96.2641	12.0905	0
KIT	29.6987	0	0	0	0	0	75.9579	35.6788	33.491	92.0248	34.7919	33.2308	35.9153	17.8127	39.1202	33.5501	66.6982	62.2044	60.1703	68.0533	64.1734	59.0285	64.7114	46.9543	66.6746	48.9357	50.1419	43.1469	44.1698	44.1757	42.798	43.5076	42.3723	100	35.123	100	84.8583	100	97.1108	8.03421	100
DDX47	29.677	93.2218	81.9182	0	84.5887	100	3.73699	3.76064	3.72517	34.5953	3.91438	3.81977	3.86708	0	4.06812	0	4.87228	0	0	4.34134	0	0	6.05487	0	6.31504	0	30.9721	46.606	46.9371	34.8806	46.6887	46.7952	49.9468	100	54.9314	100	22.4004	0	0	100	0
SEZ6L2	29.6472	77.4686	54.2337	2.11866	0	51.6675	69.9267	29.6121	29.3756	88.7974	23.8351	28.3231	80.4636	17.8127	79.4702	27.1168	90.4801	67.2363	63.6589	84.5517	59.3129	53.7293	89.7233	59.4227	86.4475	48.9357	79.6298	29.4761	29.5766	74.0066	29.2278	29.1746	88.7831	29.6831	90.758	28.9368	51.4792	76.1405	98.7565	2.82336	0
HLA-DQB1	29.6199	0	0	0	0	0	90.894	49.5743	51.5137	97.053	52.5662	52.2114	93.3893	28.9929	93.8269	53.0038	18.886	0	0	18.834	0	0	18.3065	0	19.3827	0	69.0693	41.0596	39.0847	72.824	41.0773	38.9901	45.8491	35.0402	50.8869	34.025	57.2121	100	94.475	0.0038937	0
SLC38A1	29.5738	68.7488	30.9957	14.9288	0	36.9678	74.1071	54.1509	49.0066	91.3373	50.7569	48.2498	60.6197	41.8534	63.3988	48.4508	76.833	76.7029	75.1537	78.0282	75.0532	71.2587	73.6755	74.4854	75.4376	70.4175	69.8321	14.469	15.2673	73.5454	14.5459	15.492	88.6589	17.1121	90.6693	17.3792	80.4223	100	93.1786	6.48624	0
MEP1A	29.5473	0	0	0	0	0	90.5925	7.98841	9.36613	96.952	9.28926	9.96925	69.2526	2.98822	71.8307	14.0374	4.00899	0	0	3.55291	0	0	4.13907	0	4.30464	0	98.1374	23.1433	23.4863	98.3444	23.1552	23.4035	98.9416	24.6748	99.0125	24.1176	42.9145	76.1405	97.9936	3.39658	0
IGHM	29.5391	90.4629	67.6798	0	80.22	21.1802	99.4915	30.6232	34.7564	99.837	32.4149	35.0993	99.0066	14.188	99.0303	32.8347	0	0	0	0	0	0	0	0	0	0	89.132	48.575	45.5771	90.764	49.3732	46.2985	80.6824	29.6831	83.6743	28.9368	0	26.8858	96.8285	0	0
SLC4A8	29.5123	40.162	8.3964	10.4132	0	24.8108	15.2554	17.053	15.6575	55.9471	11.8082	14.7588	24.1367	7.50124	26.8803	14.0374	11.1045	0	0	10.6734	0	0	11.7431	0	12.5473	0	89.0137	15.0544	14.9953	70.0804	14.6701	13.9309	90.4565	17.1121	62.0506	16.5242	36.3399	51.8516	98.1318	10.3155	0
THSD7A	29.4212	77.5225	48.096	0.0926658	0	24.8108	11.2169	10.0106	11.7431	50.5963	11.7018	12.4527	9.51987	1.72602	10.7734	9.81552	37.4882	37.0388	39.3567	38.0172	39.5518	33.0195	37.6892	46.9543	39.5814	48.9357	45.7545	54.0031	56.5989	50.3725	53.2817	55.57	62.0506	100	66.4262	100	36.1625	51.8516	99.7597	0.00708384	0
NECTIN1	29.3979	81.0922	59.2124	0.369778	0	44.6783	72.1618	30.8243	26.9631	90.5773	27.1228	26.1944	78.0274	16.1098	79.9905	27.1168	70.1632	54.7658	52.9447	27.1707	36.9324	30.7087	70.5298	46.9543	31.2677	0	83.3314	37.1807	36.5776	59.9456	36.891	36.0099	75.7332	35.0402	75.6149	34.025	0	100	95.9519	1.82697	0
EPHB4	29.3681	68.1563	31.6462	6.75342	0	29.3992	61.1755	51.3718	62.973	86.1542	58.4082	66.1779	71.9607	32.1734	74.3377	62.6123	49.0776	58.018	61.7727	49.8517	64.1734	58.5728	54.2573	68.0932	56.2323	70.4175	14.8001	62.3463	64.7706	17.0944	61.3647	63.588	25.2602	100	29.4584	100	55.7043	100	97.2249	0.0914342	0
PTPRZ1	29.3634	48.9577	13.8482	0.00850612	0	12.3049	52.4894	27.312	16.0833	58.3533	19.6902	13.0203	51.5728	13.5599	15.0544	14.0374	81.7763	63.1563	59.514	73.56	54.346	48.2658	70.1514	59.4227	70.4352	48.9357	92.9458	28.9262	25.6977	15.5511	28.5951	24.9409	96.6296	14.6523	9.2597	14.2785	54.5914	76.1405	99.7957	4.67263	0
STAB1	29.3522	38.0662	7.24929	0.0926658	0	12.3049	89.7883	56.7999	66.4853	96.6995	62.9257	69.0161	90.5866	37.2911	91.2252	70.9023	72.6821	37.0388	35.7439	74.1009	39.5518	33.0195	67.0175	46.9543	69.1225	48.9357	39.3862	54.0031	48.368	43.815	59.1947	52.9979	30.3217	29.6831	34.9219	34.025	53.3211	100	99.8798	7.71096	0
EFNB1	29.3462	68.8067	31.8472	26.1273	0	46.2275	64.8947	52.3061	59.1887	87.7288	59.4962	61.2819	60.939	30.5457	63.6826	59.1592	75.0828	65.1549	68.5904	76.2786	68.7441	63.7824	75.2602	68.0932	76.9395	70.4175	58.8103	52.7554	50.9342	63.2273	52.0281	49.8936	71.198	100	75.1064	100	55.9362	100	94.6971	5.13846	0
ANKH	29.3084	83.6419	61.0927	0.978491	80.22	49.5979	43.8919	57.7105	48.64	77.8454	51.768	47.4219	51.0762	43.6133	54.3756	46.7774	54.4347	69.4477	67.2185	55.5378	65.4387	60.4382	56.8472	68.0932	58.8221	62.2457	0	0	0	0	0	0	0	0	0	0	41.0194	76.1405	92.0085	1.13146	0
MCM2	29.3009	98.1885	95.1987	0	100	100	57.3912	22.7649	23.1788	84.3976	23.8174	23.439	72.7294	7.50124	75.0828	22.0376	28.4295	24.0421	21.9193	28.723	25.9816	20.0323	15.9532	0	16.982	0	53.1989	70.0331	66.5445	57.7401	100	100	70.4115	100	74.4087	100	38.2851	0	0	100	0
NAALAD2	29.2977	92.2213	79.4525	0	84.5887	44.6783	25.1656	16.5799	23.64	65.614	17.7507	23.8056	24.6925	7.50124	27.4361	23.6873	27.7554	28.4177	29.4052	27.9988	30.434	22.5347	27.1641	0	28.6542	0	78.394	21.9785	22.5639	81.522	22.1854	22.9541	59.1237	26.7621	63.517	28.9368	0	26.8858	98.4261	0.120647	0
CLDN18	29.2887	0	0	0	0	0	93.3302	11.8496	12.8784	97.8576	13.5998	13.5407	90.7994	2.98822	91.4144	14.0374	5.06741	0	0	4.53177	0	0	4.49385	0	4.67124	0	83.1303	18.2178	17.2895	85.7379	18.4307	17.4787	89.6996	9.48439	91.5799	9.42054	47.2657	76.1405	92.7345	3.12019	0
TMX1	29.2874	97.2745	92.9636	0	94.6407	100	24.0007	49.1131	53.5005	64.6282	52.992	54.5175	39.4513	28.9929	42.5615	53.0038	39.4868	48.232	49.8581	40.0607	51.496	44.5706	46.2512	59.4227	48.1197	62.2457	9.60856	100	100	10.1466	100	100	10.2886	100	11.6012	100	25.0102	26.8858	93.9588	19.6443	0
MPZL1	29.2345	84.0892	61.2701	0.00850612	0	100	57.9411	65.8704	66.6154	84.6656	66.5445	66.6627	61.8851	56.9007	64.6641	70.9023	53.2758	69.4477	71.7597	54.1828	71.6178	66.498	54.6476	74.4854	56.6107	70.4175	49.0303	70.0331	72.2978	53.536	69.087	71.3458	18.7145	100	21.9016	100	89.8132	76.1405	93.5987	27.14	0
STX1A	29.2199	70.5072	37.2871	10.4132	0	38.653	72.2327	28.1693	26.1235	86.4895	23.5632	25.3784	76.3009	14.8365	71.9371	24.9231	91.9702	65.1549	61.4298	71.0185	55.8006	49.9703	92.5615	59.4227	72.9068	48.9357	96.5527	19.7611	19.8675	9.82734	19.2053	18.7677	93.6377	10.0166	10.5192	9.70885	56.5405	76.1405	91.3425	0.485737	0
OXTR	29.1496	0	0	0	0	0	70.7604	11.0454	8.79849	90.0593	10.803	8.72753	9.17692	2.98822	10.3595	14.0374	9.22422	0	0	4.13028	0	0	7.00095	0	5.28619	0	0	0	0	0	0	0	0	0	0	0	47.5756	76.1405	92.9446	0.524894	0
SLMAP	29.1267	73.1718	43.1764	6.75342	0	100	60.5132	43.413	42.3723	85.8506	45.5061	42.6679	49.2904	26.5181	52.5071	48.4508	54.7895	43.3361	44.1284	55.9132	46.6	40.1447	57.2493	46.9543	59.236	48.9357	69.4596	46.606	45.6362	73.1906	46.0088	44.7611	63.6116	26.7621	67.9518	26.1134	33.7916	51.8516	91.4085	60.3559	0
PHOX2A	29.1177	90.1519	74.7753	0	80.22	57.0956	41.8579	4.65941	5.38079	76.7645	5.26845	5.71192	4.18638	0	4.43472	0	4.49385	0	0	3.94082	0	0	4.67124	0	4.86045	0	0	0	0	0	0	0	0	0	0	0	27.0541	0	0	100	0
PACC1	29.1054	81.1545	57.1074	0.369778	0	100	0	0	0	0	0	0	0	0	0	0	75.8869	37.0388	35.2886	15.7287	0	0	47.6348	46.9543	20.3997	0	0	0	0	0	0	0	0	0	0	0	0	51.8516	94.7872	0	0
CEMIP2	29.0299	78.857	56.3387	0.978491	0	35.4659	0	0	0	0	0	0	0	0	0	0	52.0695	34.5553	33.8517	53.0107	36.9324	30.7087	51.4191	46.9543	53.3586	48.9357	58.4378	45.4943	45.4352	62.8784	46.0088	46.1802	47.1795	100	52.2174	100	0	51.8516	99.7236	24.8407	0
CTSG	28.9731	90.3594	74.184	0	80.22	17.189	94.5128	28.4295	26.0052	98.2408	30.2448	26.3482	21.3221	8.18739	24.0658	24.9231	20.6362	0	0	20.5292	0	0	19.0989	0	20.175	0	78.7133	47.3037	43.7441	81.8295	48.7524	45.2696	74.8049	26.7621	78.3763	28.9368	59.9286	51.8516	0	10.7056	0
LMNB1	28.8916	99.8214	99.4324	0	100	100	62.157	26.561	24.8463	86.5989	27.0341	24.9409	76.6911	10.9053	78.7488	27.1168	50.7036	34.5553	32.3321	51.5143	36.9324	30.7087	34.4607	0	36.2228	0	19.9444	100	100	23.0724	100	100	32.1547	100	36.7904	100	51.2374	0	0	96.5798	0
CADM2	28.8815	66.0407	29.1627	2.11866	0	24.8108	38.9842	21.6769	12.3463	53.3636	10.4423	8.45553	29.2337	12.8425	8.9404	9.81552	61.7313	61.2405	57.5154	62.9237	53.0156	46.8343	60.3004	59.4227	55.8184	48.9357	95.4943	31.9832	31.5634	54.21	31.6935	30.9248	95.2223	18.6377	58.1303	18.193	38.8225	76.1405	96.0539	5.24092	0
NFASC	28.8542	72.6101	46.1093	4.00687	0	41.6864	40.6102	35.596	34.579	76.0035	31.2973	33.6802	32.3439	22.9285	27.7318	32.8347	41.0714	60.2294	57.1665	41.7401	57.3557	51.5638	43.7086	59.4227	45.447	48.9357	92.3013	36.0986	35.7025	14.9953	35.7971	35.2176	94.7138	24.6748	10.2117	24.1176	49.4899	76.1405	99.5674	5.09343	0
CA14	28.838	49.341	14.1202	0.00850612	0	8.86944	36.9678	11.0336	7.91154	54.5727	8.07711	7.58042	30.0024	2.98822	4.99054	0	60.0875	45.1218	44.5719	56.1797	44.5719	38.1101	51.088	46.9543	53.0629	48.9357	54.7304	18.2178	19.0634	45.1336	18.2711	19.0752	80.6232	23.0783	65.4151	22.5178	34.8629	76.1405	95.4596	1.10154	0
POLD1	28.7202	97.0826	91.7573	0	94.1037	100	28.2462	38.109	40.6812	67.9303	39.5341	41.1424	45.6954	20.5818	48.8529	39.4631	11.8614	0	0	11.4287	0	0	11.0927	0	11.8259	0	31.3387	56.5989	60.324	35.2767	55.9011	59.1414	51.5374	100	56.4333	100	36.2512	0	0	100	0
SLC8A1	28.7089	81.0797	54.6594	0.00850612	0	38.653	13.9309	13.4816	13.1149	54.2484	14.1556	13.3988	7.72233	2.98822	8.79849	14.0374	79.4702	43.3361	44.6369	80.5947	46.6	40.1447	72.5402	46.9543	74.4087	48.9357	64.9066	35.7202	33.834	68.8742	35.4778	33.2781	78.8434	19.5128	82.0246	19.0129	43.6446	51.8516	92.5965	0.875602	0
SLC12A9	28.5598	82.1589	61.0336	0.978491	0	60.6492	77.4539	59.4371	58.3254	92.5432	58.9404	58.355	66.2133	41.8534	68.8032	59.1592	22.8832	24.0421	22.7472	19.0626	0	0	25.4494	0	26.9158	0	37.0211	20.4529	19.9385	41.4499	20.3406	19.7848	42.0648	24.6748	47.0731	24.1176	27.5657	76.1405	96.3602	1.43647	0
TRAF3IP3	28.5484	39.7622	8.07711	0.00850612	0	8.86944	49.3496	16.6272	18.3184	80.682	18.821	18.7441	42.6916	5.55512	45.8609	19.8557	8.19536	0	0	7.57389	0	0	8.9877	0	9.51987	0	65.8349	23.2675	23.5927	69.7907	22.9659	23.0014	72.9896	35.0402	76.7621	34.025	22.3155	51.8516	91.5045	25.4893	0
GAL	28.5051	89.7449	70.4115	0.369778	84.5887	44.6783	98.7701	17.6798	16.8519	99.6072	19.3295	17.053	93.6495	4.32084	94.0634	14.0374	7.94702	0	0	7.36722	0	0	7.22564	0	5.91296	0	97.9305	100	100	98.1906	100	100	99.7044	100	99.7162	100	44.9277	0	0	81.1917	0
CADM4	28.4813	74.9501	44.0989	0.978491	0	36.9678	86.8732	44.2999	43.7677	95.7119	38.8363	42.5378	89.1438	37.2911	89.9716	42.1239	95.0213	78.5773	78.0866	87.5383	76.1116	72.3227	93.3893	68.0932	92.0766	62.2457	93.5667	34.106	34.7091	94.5305	33.7098	34.0587	96.2512	23.0783	96.8898	22.5178	41.4973	76.1405	95.7838	56.1982	0
SLC5A3	28.4293	48.1139	11.6249	0.369778	0	17.189	75	29.0445	27.5307	91.6465	30.7533	27.7673	35.9863	10.2514	39.2029	28.128	0	0	0	0	0	0	0	0	0	0	0	0	0	0	0	0	0	0	0	0	36.2512	51.8516	95.0813	5.90494	0
BNIP1	28.35	84.8912	64.3448	0.00850612	0	100	13.316	22.5402	24.1249	53.4759	23.8056	24.3141	11.4948	6.66924	13.0913	22.0376	17.6561	0	0	17.5451	0	0	21.8543	0	23.1552	0	28.4118	56.5989	57.9943	32.1547	57.3675	59.3425	20.0568	100	23.3562	100	30.5894	51.8516	0	90.9264	0
GFRA2	28.3467	91.613	81.93	0.369778	87.868	46.2275	32.4799	15.0426	15.5038	70.9048	14.333	15.3678	16.6982	5.55512	18.9451	14.0374	45.4588	34.5553	32.7755	16.488	0	0	34.0114	0	11.4948	0	87.7424	100	100	23.8351	100	100	55.9484	100	16.0182	100	78.6011	26.8858	0	4.02042	0
PCDHGC3	28.2993	82.4628	57.6455	0.00850612	0	29.3992	47.9305	49.3791	42.254	72.9133	44.1284	41.1306	44.8675	38.827	38.0558	43.2356	69.0397	59.1651	55.2625	70.5279	59.3129	53.7293	64.1438	46.9543	66.1542	48.9357	92.1121	43.1469	42.5733	93.342	43.2533	42.4432	81.1968	100	42.3723	100	38.2635	76.1405	98.0957	30.9062	0
ADGRL2	28.29	79.358	47.7767	2.11866	80.22	57.0956	61.0927	46.1211	48.3917	86.1121	48.4153	49.0303	53.4886	27.6655	56.5397	48.4508	45.7545	59.1651	61.0336	46.5475	62.837	57.08	47.9423	68.0932	49.8463	70.4175	19.6902	40.1963	42.9991	22.759	40.1254	43.0464	28.1339	100	32.5095	100	0	76.1405	98.8586	6.2551	0
TSPAN1	28.2611	0	0	0	0	0	93.0582	24.3437	30.7592	97.7684	25.2661	31.0667	84.307	12.8425	85.5842	29.9491	88.0085	52.3711	56.6462	88.8413	55.8006	48.8581	86.1873	59.4227	87.228	62.2457	28.7666	14.469	13.2923	32.4858	14.1734	12.973	57.1783	14.6523	61.684	14.8148	50.8828	100	93.4967	20.4526	0
RRP12	28.1437	95.193	87.0861	0	90.4116	100	27.7614	38.4224	38.3042	67.5815	38.7772	38.3633	20.2933	17.8127	22.9896	36.8141	19.158	0	0	19.0512	0	0	17.7389	0	18.8032	0	20.6126	100	100	23.8351	100	100	27.1523	100	31.4451	100	0	26.8858	0	100	0
CD34	28.1161	0	0	0	0	0	73.8529	48.1079	50.3784	91.2415	52.0222	51.1235	68.1055	28.9929	70.7072	56.0253	86.6485	64.1083	68.886	87.5631	68.7441	63.2547	90.1135	68.0932	90.8586	70.4175	70.8432	49.935	43.8742	74.5447	51.0466	44.6429	62.8311	26.7621	67.1712	28.9368	100	100	95.3215	0.347446	0
RPA3	28.1153	96.2156	90.0662	0	93.3892	100	27.6727	35.9863	36.5066	67.5165	35.3359	36.4948	44.4418	16.1098	47.5875	33.5501	21.0265	0	0	21.0002	0	0	28.9499	0	30.6055	0	16.6805	47.9305	47.7294	19.4123	47.351	46.7006	29.1627	100	33.6743	100	26.5377	0	0	100	0
TTYH1	28.0237	81.8224	56.9773	0	0	12.3049	68.5904	25.8751	20.1395	77.06	16.9052	18.0109	70.246	14.188	38.789	17.3191	81.9891	70.2164	67.3723	76.3772	64.1734	58.1048	81.4924	59.4227	71.198	48.9357	94.903	100	100	9.58491	100	100	61.7904	100	9.79778	100	31.9275	76.1405	95.5016	8.24494	0
SUSD5	27.9947	84.4802	60.6197	0.00850612	0	36.9678	85.5487	19.5009	18.8978	95.2989	21.062	19.2053	88.9073	5.55512	89.7351	19.8557	14.9361	0	0	7.46508	0	0	14.0728	0	7.20199	0	94.1935	31.9832	30.4872	95.0863	32.0423	30.4518	94.7729	19.5128	95.7308	19.0129	0	51.8516	97.309	2.21161	0
IGF2R	27.9717	90.9925	76.7975	0	80.22	100	62.6892	59.8037	65.6575	86.8532	74.1426	69.3117	51.4191	37.2911	54.6831	77.0991	50.1064	63.1563	67.4196	50.9477	69.7966	64.8266	57.1192	68.0932	59.106	70.4175	11.7609	100	100	13.2805	100	100	16.0123	100	18.8742	100	100	100	0	0.303067	0
MCM5	27.949	97.2152	91.6627	0	95.9764	100	55.0438	44.0634	44.5719	83.3387	46.464	44.903	67.2422	25.4637	69.8321	48.4508	16.9584	0	0	16.7718	0	0	17.3841	0	18.4603	0	41.9525	65.4151	62.3285	46.4167	100	100	59.2774	100	63.6767	100	36.7375	0	0	100	0
DYSF	27.8611	64.8142	27.0932	0.0926658	0	14.9243	86.9797	38.0736	34.78	95.75	39.1734	34.8983	77.1523	15.5008	79.1627	34.3188	51.0643	39.2621	39.5459	51.9244	39.5518	33.0195	37.1216	0	39.0019	0	75.3843	56.5989	55.1443	78.8434	59.1947	58.9877	77.7673	35.0402	80.9957	34.025	56.576	51.8516	91.6005	9.57937	0
RELL1	27.8608	84.5905	61.9087	0.00850612	0	36.9678	19.7966	26.5137	24.7635	60.8735	27.8855	25	9.92195	7.50124	11.3056	22.0376	13.1386	0	0	12.7792	0	0	12.0861	0	12.843	0	30.2862	34.4253	34.4134	34.0823	34.3484	34.1887	12.299	100	14.1438	100	0	51.8516	91.9245	7.00627	0
TOP2A	27.8607	96.4937	90.2909	0	93.3892	100	72.8299	19.7493	19.5364	90.8211	22.0317	19.8794	75.1656	5.55512	77.3297	19.8557	37.5237	41.438	41.0833	38.0528	44.5719	36.8921	24.0776	0	25.473	0	78.0097	65.4151	65.557	81.1613	69.087	71.6828	89.0788	100	90.9946	100	45.4436	0	0	100	0
SEZ6	27.8472	61.1461	34.7209	0.978491	0	26.3777	53.802	17.9872	10.5251	55.9726	6.43921	7.41485	66.5563	10.9053	8.69205	9.81552	81.1377	66.1601	62.364	82.1763	59.3129	53.7293	80.913	59.4227	82.1783	48.9357	0	0	0	0	0	0	0	0	0	0	32.5392	76.1405	98.9667	7.64184	0
FAM174B	27.8161	64.704	33.4555	0.369778	0	21.1802	42.1476	28.2699	31.8827	76.9308	29.21	32.0246	28.7252	12.8425	31.6698	31.4274	19.5601	0	0	17.0786	0	0	20.4588	0	13.6353	0	63.3456	18.886	19.3827	67.4137	18.9274	19.5009	80.5404	24.6748	83.5561	24.1176	0	76.1405	92.2905	0.856571	0
SCARF2	27.692	65.4594	26.4073	47.1297	0	46.2275	68.7796	42.254	43.2356	89.3012	45.2105	43.8032	62.5355	21.3672	65.3027	42.1239	14.3448	0	0	14.0135	0	0	13.8836	0	14.8297	0	64.3389	38.1445	38.9073	68.3716	38.653	39.7588	52.0991	100	56.9123	100	29.1716	51.8516	96.5163	6.90508	0
ASTN1	27.6663	57.7661	25.0828	10.4132	0	29.3992	24.7103	20.6599	15.7758	49.7099	10.1112	13.3751	25.8515	12.0894	12.3463	14.0374	74.6216	65.1549	61.2938	36.5002	57.3557	51.5638	68.9333	59.4227	47.3273	48.9357	0	0	0	0	0	0	0	0	0	0	66.1053	51.8516	99.2791	2.15166	0
GPC2	27.6591	87.753	64.7351	0	80.22	38.653	21.464	14.0492	12.8903	62.4007	15.9768	13.5289	25.3903	4.32084	28.0984	17.3191	32.3557	31.6935	30.1916	31.8524	30.434	24.5233	12.0743	0	12.8311	0	0	0	0	0	0	0	0	0	0	0	86.4256	26.8858	0	19.2602	100
TSPAN3	27.648	96.3919	89.3685	0	92.3503	65.4506	64.2798	81.3564	79.1391	86.7444	76.4664	77.9328	63.3515	67.5815	65.9886	77.0991	79.6239	89.8297	89.8061	77.4242	89.3862	87.0766	86.1045	100	85.0757	100	67.2718	25.8929	26.7148	71.1566	25.9283	26.7502	86.8082	29.6831	89.0669	28.9368	37.6786	100	93.5387	0.316517	0
LMBRD2	27.6375	42.6371	9.48439	14.9288	0	26.3777	9.9929	15.4328	11.9442	41.0737	13.3042	11.4948	7.65137	4.32084	7.56859	9.81552	22.4574	24.0421	22.7472	17.1923	0	0	23.4981	0	19.1225	0	38.2569	49.935	51.7857	26.9631	49.3732	50.8278	44.7966	100	49.8522	100	0	76.1405	93.5147	0.0232612	0
PCDH1	27.5481	77.5158	56.1022	0.369778	0	32.2907	37.5296	45.3051	42.5024	74.1798	43.3597	42.053	36.7431	26.5181	39.9598	42.1239	49.2431	61.2405	62.7956	50.0323	59.3129	53.7293	55.6764	46.9543	57.6632	48.9357	68.3775	56.5989	56.8354	49.3791	55.9011	55.8302	75.5558	100	48.3385	100	44.0275	76.1405	98.6904	3.85803	0
MMP14	27.5354	83.8543	55.4636	0.00850612	0	32.2907	93.141	57.1429	66.4144	97.7927	67.2777	69.6192	93.9688	33.9037	94.3354	66.4262	80.026	68.4189	71.464	81.1752	73.3207	68.6842	71.7242	74.4854	73.6518	77.513	54.4111	48.575	46.5114	58.9522	50.1833	48.7228	45.9733	35.0402	51.0111	100	69.0381	76.1405	96.7205	1.47279	0
SDC2	27.5304	65.3511	32.8524	10.4132	0	36.9678	82.7933	64.1556	63.6471	94.3834	58.5028	62.3936	83.5974	51.686	84.9101	62.6123	89.4986	75.3607	76.6438	90.1949	80.0615	76.5233	91.8756	79.9502	92.5497	100	59.9574	51.7739	47.9541	64.2561	51.0466	46.9489	54.6298	35.0402	59.3011	34.025	86.5401	100	93.5627	4.11697	0
SLC30A1	27.5301	70.3403	34.2124	4.00687	0	36.9678	65.3441	43.9333	42.8808	87.9159	42.8571	42.6325	29.8841	27.6655	32.8997	43.2356	74.6925	41.438	40.5629	75.9216	42.1239	35.7765	80.4044	46.9543	81.7408	48.9357	38.2569	51.7739	55.6883	42.6916	51.0466	54.6476	17.4314	100	20.5535	100	42.3423	76.1405	92.1885	5.22575	0
FXYD3	27.5087	38.1803	7.32025	0.00850612	0	8.86944	90.7403	29.2987	30.9957	96.9994	31.1022	31.3623	86.7786	13.5599	87.843	32.1665	8.07711	0	0	7.48684	0	0	7.53311	0	7.91154	0	90.4033	100	100	91.8697	100	100	19.4063	100	22.6526	100	40.3709	51.8516	91.6905	11.2359	0
BTN2A1	27.4633	54.0819	21.2394	88.4191	0	51.6675	46.47	64.7588	64.2621	79.1351	66.3493	64.3921	47.8359	45.2447	51.0525	62.6123	57.0246	75.3607	74.799	58.1197	75.0532	71.0032	65.1727	79.9502	67.0766	77.513	25.1951	50.8396	49.3969	15.3087	50.1833	48.4863	25.8219	100	13.9191	100	80.8669	100	94.9133	1.07794	0
FAM171A2	27.463	60.6462	24.9527	67.6158	0	49.5979	18.6613	18.0759	16.6746	54.2212	9.2597	15.2081	27.7436	10.2514	13.2687	17.3191	74.2195	55.8597	52.9624	57.319	48.2912	41.8344	59.307	59.4227	50.7214	48.9357	91.6095	18.7145	17.8926	87.2221	18.2711	17.0412	84.0291	19.5128	25.4198	19.0129	22.2021	51.8516	95.6637	38.4487	0
KIRREL1	27.4603	71.9183	46.5587	0.369778	0	29.3992	0	0	0	0	0	0	0	0	0	0	67.7625	45.1218	48.6518	69.1553	48.2912	41.8344	63.3278	46.9543	65.3619	48.9357	22.4456	46.0028	49.0539	25.8219	46.0088	49.4146	33.3018	100	38.0026	100	0	76.1405	97.0207	0.102948	0
TMX3	27.4378	91.6382	77.377	0	83.0437	100	37.2398	54.618	54.8013	74.0113	53.3822	54.5293	42.2067	37.2911	45.3642	53.0038	33.3491	45.1218	42.7921	33.8065	48.2912	41.8344	41.1542	46.9543	42.9044	48.9357	19.2585	100	100	14.7824	100	100	18.0109	100	21.2275	100	100	76.1405	0	0.0780063	0
RRM2	27.4331	85.0236	62.6892	0.369778	80.22	65.4506	76.2358	17.4196	17.5378	92.1097	19.8321	17.8571	78.5123	5.55512	80.4163	19.8557	29.5766	24.0421	23.8825	29.9281	25.9816	20.0323	14.0374	0	15.0071	0	46.7833	17.0589	17.4905	51.4605	17.1712	17.7152	32.5627	19.5128	37.1984	19.9685	44.2885	0	0	100	0
TSPAN14	27.4262	38.5639	7.3912	0.369778	0	14.9243	28.4473	40.8231	43.0582	68.0714	42.798	43.6022	28.1575	19.1218	30.9957	39.4631	52.7554	34.5553	34.2893	21.4718	25.9816	20.0323	32.0482	0	28.3586	0	29.3579	21.2571	21.4877	33.0712	21.2985	21.5705	30.097	24.6748	34.715	24.1176	69.1822	51.8516	93.7848	0.90015	0
CKAP4	27.3883	98.551	95.5889	0	100	100	79.2219	71.1447	76.5137	93.1903	80.8065	79.4939	87.5946	49.9668	88.5998	100	75.0591	82.9825	83.3846	76.254	82.4622	79.3708	73.5454	100	75.343	100	41.3375	100	100	45.7841	100	100	54.1686	100	58.8872	100	41.3106	51.8516	96.9847	11.999	0
EFNB2	27.3826	46.6858	11.5894	4.00687	0	21.1802	49.9586	52.8619	49.8936	80.9669	50.6859	49.3614	39.4276	35.6303	42.5378	50.4435	65.1017	63.1563	66.0714	64.0699	62.837	57.08	59.508	59.4227	61.5539	48.9357	56.0608	41.4026	39.3094	60.6138	41.4262	39.2266	51.7207	100	38.2746	100	60.8204	100	94.5531	1.43828	0
LRRN1	27.2975	40.5141	8.56197	0.00850612	0	8.86944	25.6031	18.7677	15.6102	55.7678	13.7062	14.4631	9.72091	8.18739	8.52649	9.81552	72.008	53.6128	50.5263	73.3634	46.6	40.1447	57.8524	59.4227	59.8273	48.9357	0	0	0	0	0	0	0	0	0	0	36.4284	76.1405	97.7594	0.0819031	0
PLXNA1	27.2372	61.8285	25.1183	67.6158	0	54.1213	45.8491	56.8709	53.465	78.7985	55.4222	53.1339	43.8505	41.8534	47.0317	56.0253	71.2512	51.0821	49.0244	29.5651	36.9324	30.7087	55.0733	46.9543	32.8879	0	75.2365	62.3463	66.9347	22.2564	61.3647	65.4683	60.188	100	15.2909	100	55.1672	76.1405	99.6155	1.17684	0
MXRA8	27.2089	79.0984	49.1485	0.369778	0	30.8361	90.0426	65.8349	67.2422	96.7762	66.6095	67.2304	90.1254	48.336	90.8231	62.6123	80.0851	58.018	62.1925	81.2247	64.1734	58.1048	76.7148	68.0932	78.2994	70.4175	75.8219	44.9799	44.2526	79.2514	45.447	44.974	72.7058	100	76.4901	100	81.0296	76.1405	95.9098	1.07831	0
MUC12	27.1824	0	0	0	0	0	61.3411	6.98321	7.15468	86.2172	8.03571	7.47398	10.5487	1.72602	11.9442	9.81552	3.21665	0	0	2.65011	0	0	3.5123	0	3.58325	0	85.1289	100	100	87.4645	100	100	13.6826	100	15.9532	100	50.8267	51.8516	99.988	0.00986065	0
EFNB3	27.1364	63.0789	30.6055	39.9643	0	46.2275	51.1116	21.5705	20.2105	70.0186	15.8408	19.3354	40.8586	11.4747	14.3448	17.3191	88.0203	58.018	56.0076	55.2957	46.6	40.1447	81.4215	59.4227	42.5142	48.9357	0	0	0	0	0	0	0	0	0	0	52.3858	51.8516	94.5171	4.10638	0
SLC39A14	27.1051	83.7895	64.1675	0.0926658	0	57.0956	87.4231	56.2204	61.3529	95.9043	59.3898	62.4882	86.483	37.2911	87.5828	62.6123	90.7994	54.7658	55.6883	91.4129	59.3129	53.7293	94.2999	59.4227	94.7375	62.2457	54.4111	47.3037	49.2904	58.9522	46.6887	48.3917	72.3983	100	76.1826	100	50.8454	76.1405	94.0849	10.9984	0
IGF2BP3	27.0883	97.2517	91.9465	0	94.6407	100	14.5754	9.80369	6.24409	55.1112	11.4593	6.50426	16.5799	2.98822	18.8269	14.0374	17.1594	0	0	16.9877	0	0	11.4771	0	12.2339	0	0	0	0	0	0	0	0	0	0	0	40.6854	0	0	53.8588	0
TOR1AIP2	27.0633	86.1883	62.228	0.0926658	83.0437	100	14.8888	17.2954	18.8032	55.4902	19.6251	19.158	7.16651	2.98822	8.07711	14.0374	21.1684	0	0	21.1612	0	0	30.8124	0	32.5035	0	43.8328	100	100	48.3976	100	100	32.4503	100	37.0979	100	0	51.8516	0	48.6791	0
SLC39A6	27.0403	80.1855	51.3009	0.369778	0	100	69.2644	63.4165	59.7091	89.5059	57.4622	58.5028	54.7777	51.686	57.8997	59.1592	69.5837	77.8974	77.4302	60.5496	75.0532	70.768	68.413	74.4854	70.4588	70.4175	34.4312	13.9309	13.4342	38.7003	13.5584	13.0795	63.4638	16.2488	67.7803	15.6517	90.6675	76.1405	96.3181	4.15223	0
SORT1	27.0043	79.7447	55.7237	2.11866	0	60.6492	79.6121	73.983	63.1977	92.8984	68.8623	61.684	79.5057	54.0287	81.3742	62.6123	78.264	80.5109	80.9603	77.338	78.4709	74.3163	76.0762	79.9502	68.0937	77.513	63.0854	55.3158	51.5965	67.1949	54.6062	50.6859	41.9229	29.6831	46.9016	28.9368	92.4747	51.8516	98.2339	38.0684	0
SLC39A10	26.9953	92.5801	81.1258	0	0	100	35.8976	31.859	30.6883	71.9177	28.2048	30.1561	30.3808	17.8127	27.6254	29.9491	59.579	45.1218	42.9872	20.7819	0	0	57.8169	46.9543	28.5123	0	68.3775	29.4761	30.6764	49.3791	29.3638	30.4399	69.6547	35.0402	13.4047	34.025	39.8018	51.8516	0	80.8577	0
HEG1	26.9841	79.9113	55.3098	0	0	14.9243	62.4468	45.3761	46.4995	86.7574	47.6703	47.0553	59.5553	25.4637	62.3936	46.7774	51.4073	49.7517	49.6452	52.2501	53.0156	46.8343	53.6424	46.9543	55.5818	48.9357	77.7791	33.0712	32.8169	80.9484	33.0298	32.9352	51.36	100	56.2441	100	62.399	51.8516	99.6275	0.0608256	0
SLC45A2	26.9621	0	0	0	0	0	3.65421	3.56552	3.71334	34.2494	3.68377	3.80795	3.77247	0	3.90255	0	28.4886	24.0421	24.8758	28.7814	25.9816	20.0323	8.31362	0	8.78666	0	0	0	0	0	0	0	0	0	0	0	38.9295	76.1405	92.1885	1.33765	0
SGO1	26.9612	94.7796	84.1296	0	87.868	40.2791	4.68307	6.02531	5.23888	37.7772	6.94182	5.58184	7.30842	1.72602	8.23084	9.81552	7.10738	0	0	6.48971	0	0	7.27294	0	7.63955	0	79.6298	11.9797	11.7609	82.6514	12.1866	11.8318	93.5608	13.6235	94.7789	13.7364	0	0	0	99.9981	0
PMEL	26.9602	79.8217	56.6107	0	0	14.9243	89.4276	15.5807	12.9021	96.5769	17.8098	13.5525	30.6173	2.98822	33.7157	14.0374	5.85383	0	0	5.22287	0	0	7.01277	0	7.32025	0	94.7611	100	100	95.5771	100	100	59.9929	100	64.4158	100	63.9412	76.1405	0	14.9924	0
CD74	26.948	81.8776	57.9588	0.00850612	0	23.0724	97.895	85.1348	89.2975	99.3291	82.0187	88.6057	99.0303	67.5815	99.0539	77.0991	95.6481	81.7999	82.8761	95.882	82.4622	78.8848	96.8661	100	97.0908	100	53.5123	70.0331	63.6175	58.0948	69.087	62.3936	73.2143	100	76.9868	100	93.3029	100	95.0213	2.04783	0
CYBB	26.9251	77.1708	48.4153	0	0	8.86944	78.193	30.5345	30.1916	92.8172	31.5752	30.4044	61.4475	12.0894	64.2148	29.9491	67.5497	24.0421	23.8825	68.9225	25.9816	20.0323	40.2436	46.9543	41.9939	48.9357	53.5123	48.575	46.7833	58.0948	50.1833	49.1308	66.5386	35.0402	70.7131	100	59.3073	26.8858	93.1426	0.504189	0
NOC3L	26.9211	93.4325	82.9943	0	84.5887	100	16.8401	32.8879	34.6145	57.8693	34.5553	34.8628	29.4702	14.8365	32.4267	33.5501	11.1873	0	0	10.7954	0	0	14.8888	0	15.8586	0	54.7304	50.8396	49.9527	59.2538	50.1833	49.1308	80.6232	100	83.627	100	27.8956	0	0	93.8258	0
TMIGD2	26.8932	0	0	0	0	0	44.1757	9.15918	9.07048	77.9812	10.6079	9.53169	6.72895	0	7.54494	0	7.81693	0	0	5.32964	0	0	6.92999	0	7.03642	0	0	0	0	0	0	0	0	0	0	0	49.4141	51.8516	93.6407	3.6485	0
HLA-E	26.8929	77.0416	48.2616	0	0	12.3049	98.0605	100	100	99.3802	100	100	98.3562	100	98.4153	100	95.1632	44.2763	43.6258	95.4583	43.5312	36.7117	96.0738	39.7043	96.4049	39.948	42.2245	100	100	46.7124	100	100	36.412	100	41.3198	100	100	100	95.5676	3.54736	0
ADGRE2	26.8319	0	0	0	0	0	62.6537	13.4283	13.9428	86.8402	15.4506	14.5222	31.0549	2.98822	34.1296	14.0374	26.6438	24.0421	23.8825	26.8096	25.9816	20.0323	10.5842	0	11.2583	0	88.0617	17.4905	18.3775	89.8593	17.662	18.685	96.3458	21.7833	96.9607	22.5178	0	100	97.4771	14.9113	0
CRB2	26.8305	79.0137	52.5781	0.978491	83.0437	36.9678	27.714	7.8465	6.01939	42.7143	5.4281	5.83018	5.7947	0	5.45175	0	48.7819	34.5553	37.4823	49.5388	36.9324	30.7087	36.5894	0	38.3869	0	0	0	0	0	0	0	0	0	0	0	33.4692	76.1405	0	9.45416	0
TMPRSS11D	26.8055	0	0	0	0	0	79.1272	10.6965	11.7668	93.1545	12.4054	12.5177	77.5189	2.98822	79.5412	14.0374	2.66083	0	0	2.28103	0	0	2.81457	0	2.90918	0	83.5738	100	100	86.14	100	100	68.0227	100	72.1381	100	52.6066	51.8516	96.3962	1.84473	0
IL6ST	26.8029	77.3808	58.8813	0.978491	0	30.8361	78.666	82.474	81.7289	92.9794	78.5655	80.6528	82.3794	67.5815	83.8576	77.0991	86.6012	77.8974	78.6306	87.4887	80.0615	76.8093	84.1769	100	85.324	100	74.7635	70.0331	72.623	78.2994	69.087	71.6828	52.5307	100	57.3202	100	83.6404	100	97.7234	8.92329	0
COLEC12	26.796	75.8196	46.6769	0.369778	0	26.3777	72.8713	37.228	34.7682	90.8376	37.2398	34.7446	54.21	19.1218	57.2493	36.8141	49.3969	41.438	41.1128	50.1768	42.1239	34.6847	32.4858	0	34.1769	0	36.4061	54.0031	50.5913	40.8053	53.2817	49.5979	25.1656	29.6831	29.3519	28.9368	46.506	51.8516	98.2939	0.162313	0
NUP93	26.7829	96.8855	91.6982	0	100	100	14.9716	24.3437	23.5099	55.5615	24.4619	23.4981	14.4986	7.50124	16.4144	22.0376	41.8046	39.2621	40.6812	29.6471	36.9324	29.113	31.9063	0	33.5974	0	13.9842	100	100	16.0182	100	100	30.8479	100	35.4837	100	24.5806	0	0	100	0
SLC16A6	26.7726	0	0	0	0	0	19.9622	13.6471	11.4593	61.034	15.2732	12.0033	8.50284	1.72602	9.61447	9.81552	20.4115	0	0	20.2653	0	0	8.90492	0	9.42526	0	0	0	0	0	0	0	0	0	0	0	0	76.1405	92.2425	27.5758	0
SLC9A1	26.7589	41.2825	8.91675	0.00850612	0	8.86944	54.4229	61.0099	59.0705	83.093	60.803	58.9995	25.816	40.285	28.5833	59.1592	34.3425	39.2621	40.1727	34.774	39.5518	33.0195	27.7436	0	29.2928	0	32.338	65.4151	63.789	36.3588	64.3981	62.5828	35.8562	100	40.6812	100	74.9086	76.1405	93.9408	0.118905	0
TAS2R13	26.7219	63.7545	30.3098	26.1273	0	40.2791	3.11022	0	0	32.2045	0	0	3.1457	0	3.18117	0	3.12204	0	0	2.7119	0	0	2.85005	0	2.95648	0	0	0	0	0	0	0	0	0	0	0	0	51.8516	92.2185	0.218956	0
WDR12	26.7192	94.7557	86.0336	0	88.8782	100	8.27815	13.517	11.8732	46.0867	15.1372	12.4882	11.8969	2.98822	13.5407	14.0374	14.3212	0	0	13.991	0	0	15.9059	0	16.9111	0	22.1559	100	100	25.5322	100	100	14.1734	100	16.5504	100	0	0	0	99.886	0
DTYMK	26.7075	97.4522	93.0818	0	95.2261	100	51.4546	48.3562	50.4257	81.7244	49.0303	50.6149	42.2304	32.1734	45.3879	53.0038	0	0	0	0	0	0	0	0	0	0	28.1516	70.0331	70.4293	31.859	69.087	69.3531	40.8704	100	45.9201	100	35.9178	0	0	100	0
ADCY9	26.6907	0	0	0	0	0	46.0324	42.4314	41.237	78.8806	42.9281	41.4617	32.4503	20.5818	35.395	39.4631	26.3836	24.0421	24.8758	26.5069	25.9816	20.0323	25.1183	0	26.5847	0	30.2862	39.8238	42.0412	34.0823	39.8179	41.982	31.185	100	21.8307	100	40.3919	100	92.9206	0.249652	0
TKT	26.5707	99.2249	97.9423	0	100	100	90.8704	84.0468	83.4082	97.0448	80.5818	82.4503	93.0582	67.5815	93.5194	77.0991	71.736	73.9357	72.3155	73.0685	69.7966	65.1709	54.4229	74.4854	55.8775	70.4175	42.2245	70.0331	70.4293	46.7124	69.087	69.3531	23.096	100	27.0222	100	40.6016	0	96.4262	84.1781	0
SEMA4A	26.5076	0	0	0	0	0	70.8668	34.8037	32.4149	90.0881	32.5154	31.9891	58.6329	17.8127	61.5066	31.4274	24.6334	28.4177	28.5655	24.6252	25.9816	20.0323	25.6149	0	26.3955	0	47.0849	31.3564	32.6159	51.7561	31.1436	32.3202	46.7952	100	51.8389	100	57.564	76.1405	98.0056	1.35319	0
TMPRSS4	26.4707	0	0	0	0	0	60.6788	14.1793	18.5312	85.9274	16.2133	18.9451	52.9683	5.55512	56.114	19.8557	9.83917	0	0	9.31459	0	0	9.59082	0	10.1821	0	30.9721	11.9797	10.9153	34.8806	12.1866	11.1873	59.7386	12.0211	64.1556	12.3403	54.0488	51.8516	96.4442	0.297335	0
FAT2	26.4413	48.3424	13.3633	0.00850612	0	8.86944	74.4915	21.807	18.3597	66.3192	21.878	18.141	83.0416	8.18739	33.7748	22.0376	92.0412	54.7658	51.0466	92.5944	59.3129	53.7293	88.9901	46.9543	89.8061	48.9357	78.9262	100	100	19.1521	100	100	67.8098	100	10.2649	100	34.2495	76.1405	99.9279	0.110797	100
SMC2	26.4176	94.5932	87.4054	0	91.0198	100	27.2469	15.2673	14.0788	67.2026	17.3841	14.6287	36.5894	4.32084	39.8179	17.3191	17.0293	0	0	16.84	0	0	16.4499	0	17.5142	0	47.0849	56.5989	59.7327	51.7561	55.9011	58.5383	48.7346	100	53.737	100	0	0	0	99.9869	0
FAT1	26.4175	62.6247	24.2077	6.75342	0	27.9328	50.5676	41.6864	39.3921	81.309	42.8571	39.6405	42.5733	21.3672	45.7545	41.0773	62.0388	59.1651	60.5665	63.265	65.4387	59.9612	60.5724	59.4227	62.6892	62.2457	52.2114	38.7003	39.3508	56.7881	38.653	39.2621	45.6008	100	50.6623	100	47.188	76.1405	99.9399	0.701497	100
LIG1	26.4124	83.819	61.5303	0.00850612	0	65.4506	27.714	36.1282	39.1202	67.5425	36.8732	39.3212	40.6102	18.4753	43.7914	36.8141	18.6613	0	0	18.6055	0	0	23.4035	0	24.7517	0	35.052	36.4889	38.8955	39.3981	36.6485	39.2502	52.7436	100	57.4976	100	0	0	98.5702	69.6057	0
CDH15	26.3759	0	0	0	0	0	69.7729	15.5393	12.0624	82.1152	14.812	11.8969	73.3325	4.32084	30.026	9.81552	80.9011	52.3711	48.8174	81.9908	55.8006	49.9703	75.4139	46.9543	77.0577	48.9357	23.2852	100	100	9.58491	100	100	19.9562	100	9.79778	100	44.9476	76.1405	97.375	23.3993	0
RUVBL1	26.3602	98.8135	96.8425	0	100	100	37.4586	55.0024	54.5057	74.1189	56.2027	54.8368	46.4049	37.2911	49.5506	59.1592	17.0885	0	0	16.9082	0	0	22.8359	0	24.1485	0	13.9842	100	100	16.0182	100	100	26.7561	100	31.049	100	35.1337	0	0	100	0
PLXND1	26.3573	49.0318	12.7483	6.75342	0	24.8108	66.0951	63.6353	64.1438	88.2326	64.3921	64.3094	65.622	48.336	68.2237	62.6123	55.7947	59.1651	60.6788	56.931	55.8006	49.9703	47.6466	59.4227	46.7833	48.9357	56.0608	35.1585	35.3595	60.6138	35.0816	35.2058	38.6885	100	43.685	100	54.8797	100	99.6395	2.89349	0
EVI2B	26.322	0	0	0	0	0	96.3103	31.7526	30.6528	98.8039	32.3912	30.9603	93.8387	12.8425	94.2171	30.6942	58.8103	24.0421	23.8825	59.9902	25.9816	20.0323	38.3988	46.9543	40.3027	48.9357	62.4763	44.9799	43.3657	66.5918	44.974	43.4011	73.5691	100	77.2824	100	26.9512	100	94.271	0.775595	0
ATP11C	26.3163	63.002	26.0998	78.127	0	51.6675	12.4527	32.5686	34.3898	52.36	34.2597	34.6736	14.3921	16.6363	16.3198	35.868	46.736	34.5553	33.8517	47.5195	36.9324	30.7087	44.9149	46.9543	46.7006	48.9357	52.8619	33.426	33.964	57.3971	33.2545	33.6566	40.829	100	45.8787	100	46.7014	51.8516	92.7345	1.96589	0
RCC1	26.311	97.1558	91.7928	0	94.1037	100	39.404	39.3094	43.7086	75.3168	41.6154	44.359	50.8042	21.3672	54.0918	42.1239	54.6121	31.6935	32.2493	55.7194	33.8931	26.3692	39.4395	46.9543	41.2488	48.9357	33.4674	100	100	37.636	100	100	28.0156	100	32.3616	100	42.3013	0	0	100	0
MCM4	26.2528	97.9817	94.8439	0	100	100	59.4193	33.5028	31.7289	85.3442	32.202	31.5161	68.4839	16.1098	71.062	32.8347	32.6218	37.0388	37.1925	33.0112	39.5518	31.8312	26.6911	0	28.1812	0	49.3791	70.0331	71.4995	53.873	69.087	70.4943	66.5622	100	70.7368	100	36.2734	0	0	99.9458	0
DNAJC16	26.2189	81.1918	57.3202	0.369778	0	38.653	9.44891	14.1202	18.2592	47.7619	15.5925	18.5667	6.85904	1.72602	7.73415	9.81552	9.27152	0	0	8.77613	0	0	13.1268	0	13.9428	0	34.7386	46.0028	50.4849	39.0551	45.447	49.5388	14.1556	100	15.8231	100	0	26.8858	95.0513	13.9338	0
SLCO4A1	26.2157	54.2566	19.2526	4.00687	0	21.1802	85.596	44.6665	40.9295	95.316	43.8091	40.7285	60.1466	26.5181	62.9257	44.3531	68.8978	34.5553	34.2715	70.4175	33.8931	27.7439	32.2848	0	33.964	0	0	0	0	0	0	0	0	0	0	0	34.7044	76.1405	94.9613	3.22649	0
FCGRT	26.1857	55.1279	20.5771	0.978491	0	21.1802	82.6041	81.3564	86.5539	94.3179	87.8784	89.7588	86.7431	56.9007	87.8075	77.0991	89.0137	72.5875	75.0237	89.7229	76.1116	71.75	90.0899	74.4854	90.8349	77.513	27.856	60.0461	62.0211	31.5397	61.3647	64.7233	35.0934	100	39.9184	100	86.7116	100	95.4175	1.30218	0
ALPP	26.1741	74.041	42.8926	0	0	8.86944	73.575	5.48723	6.17313	91.1315	6.30913	6.4333	4.63576	0	5.04967	0	2.31788	0	0	1.81412	0	0	2.36518	0	2.40066	0	28.1516	14.6168	14.404	31.859	14.6168	14.6996	17.3841	16.2488	20.4648	16.5242	100	51.8516	0	0.0971637	0
ATP1A2	26.1663	70.6339	41.5563	2.11866	0	32.2907	92.5142	48.1965	40.5038	97.6058	42.1594	39.5104	93.7204	35.6303	94.1107	41.0773	94.2289	73.3207	70.5061	94.6236	68.7441	64.1852	92.6916	68.0932	93.2237	62.2457	83.4792	29.3697	27.1641	47.0199	29.0504	26.5492	91.6391	14.2739	45.1691	13.7364	37.3953	100	93.3346	6.63843	0
VSIG10L	26.1384	66.3148	31.1022	0.00850612	0	8.86944	76.088	19.6961	18.3893	92.0615	21.9253	18.7677	80.0733	6.66924	81.859	22.0376	9.02318	0	0	7.84629	0	0	9.79186	0	10.395	0	91.3966	100	100	92.7448	100	100	62.701	100	67.053	100	0	51.8516	98.5402	0.871171	0
MUC4	26.086	86.5241	64.9243	0	0	14.9243	62.6892	11.9383	14.9834	86.8532	13.7476	15.4801	18.2119	1.72602	20.6244	9.81552	4.24551	0	0	3.74135	0	0	3.8789	0	4.06812	0	0	0	0	0	0	0	0	0	0	0	62.7527	76.1405	0	0.378036	0
SLC4A4	26.0805	0	0	0	0	0	71.9726	24.3732	20.8668	90.5061	17.798	19.6192	45.7427	13.5599	48.912	19.8557	65.4328	60.2294	58.5856	66.7322	65.4387	60.4382	58.7985	59.4227	60.868	62.2457	76.224	32.4444	31.7526	47.0199	32.2197	31.1495	88.7476	23.0783	69.2171	22.5178	90.6675	76.1405	93.7848	0.175947	0
ADGRG6	26.0413	63.6317	17.7271	0.0926658	0	14.9243	26.3363	24.1131	23.5336	66.5032	26.1175	23.9238	14.4158	8.18739	16.3671	24.9231	57.6514	34.5553	33.8517	58.7752	36.9324	30.7087	54.4111	46.9543	56.386	48.9357	59.7386	17.869	18.3184	64.061	18.0641	18.6377	72.6585	24.6748	76.4132	26.1134	0	76.1405	98.8706	0.147024	0
PIEZO1	26.036	45.5507	12.4172	0.978491	0	17.189	53.5714	59.0705	61.4711	82.7173	61.3411	62.0506	68.9333	37.2911	71.5232	59.1592	34.65	41.438	43.413	35.0457	44.5719	37.2411	37.3463	0	39.2029	0	36.684	44.9799	46.2748	41.1069	44.5187	45.4234	29.1627	100	33.6743	100	49.3951	76.1405	95.1534	16.1854	0
ASPRV1	26.0195	57.2936	32.5568	0.369778	0	19.2585	95.5889	20.4648	18.2001	98.5651	21.3931	18.1528	94.3117	5.55512	94.6192	17.3191	14.8415	0	0	14.5315	0	0	12.2871	0	13.0558	0	96.6887	100	100	97.15	100	100	81.8709	100	84.7564	100	25.2503	26.8858	95.3635	14.8835	0
STX3	26.018	71.2304	28.4532	4.00687	0	29.3992	60.868	50.8633	55.0615	86.0172	53.5241	55.9366	35.9745	32.1734	39.1911	56.0253	35.5369	48.232	48.0724	35.944	51.496	44.5706	37.6064	46.9543	39.4986	48.9357	42.4905	60.0461	63.0558	47.0199	59.1947	61.8377	68.679	100	72.7649	100	48.0193	76.1405	91.4085	1.08199	0
GZMB	25.9775	95.6879	88.316	0	80.22	8.86944	88.5998	15.0248	15.7048	96.2806	17.2777	16.1424	52.3061	4.32084	55.4991	17.3191	11.6367	0	0	11.2063	0	0	8.83396	0	9.34248	0	0	0	0	0	0	0	0	0	0	0	72.3796	0	0	27.4169	0
APP	25.9604	86.5353	67.6325	0.00850612	0	100	90.22	90.758	90.7285	96.1989	88.5762	90.1135	93.4366	100	93.2829	100	97.1263	100	100	97.0291	100	100	97.824	100	97.7176	100	74.5211	100	100	70.7663	100	100	58.6447	100	63.0854	100	100	76.1405	98.2939	75.7816	0
PTPRN2	25.9537	71.7185	48.9002	0.978491	0	36.9678	60.1939	30.0851	29.8723	78.3729	24.2668	29.0799	60.7498	17.8127	61.4593	27.1168	85.8917	58.018	55.0083	35.7312	44.5719	38.1101	84.4371	59.4227	42.1476	48.9357	93.3479	100	100	94.359	100	100	98.6223	100	98.7287	100	43.6042	51.8516	97.7053	0.297498	0
UCP1	25.9468	94.5885	85.8089	0	88.8782	49.5979	12.027	4.55889	4.44655	51.6783	5.16202	4.75402	3.2403	0	3.28761	0	4.71854	0	0	4.20409	0	0	3.84342	0	4.00899	0	99.9409	15.0544	15.5156	99.9409	15.3146	15.7994	99.9882	17.8867	99.9882	18.193	50.5646	26.8858	0	0.477752	0
PPAT	25.9426	94.3005	86.0691	0	90.0635	100	18.1528	14.605	15.0899	59.218	15.5511	15.2791	28.7843	5.55512	31.7644	19.8557	8.82214	0	0	8.32693	0	0	10.0875	0	10.7025	0	21.5409	60.0461	60.4068	24.8758	59.1947	59.1887	45.0272	100	50.0828	100	0	0	0	97.7569	0
MPZ	25.9071	0	0	0	0	0	99.0539	31.5752	31.4806	99.7008	32.8169	31.6698	99.2195	12.8425	99.2431	31.4274	65.9532	37.0388	37.9494	67.2458	39.5518	33.0195	36.8969	0	38.7299	0	98.8706	20.4529	19.6902	98.9652	20.654	20.1395	99.4205	9.48439	99.4324	9.42054	42.6902	76.1405	93.5387	24.2454	0
XPO5	25.8771	92.9513	83.1954	0	83.0437	100	23.4508	52.7377	54.4939	64.1163	54.8959	55.2152	39.3094	32.1734	42.3959	56.0253	17.7744	0	0	17.6817	0	0	20.5416	0	21.7715	0	21.5409	58.1244	61.0927	24.8758	57.3675	59.9456	36.7195	100	41.645	100	43.4627	0	0	95.084	0
DAGLB	25.7796	77.8983	51.632	0.369778	0	43.1824	20.4707	56.9004	54.9905	59.3426	54.1391	54.3519	21.9134	41.8534	24.6689	53.0038	19.4655	0	0	19.3601	0	0	23.3917	0	24.7398	0	16.2311	36.276	36.5539	18.8683	36.4298	36.7668	12.1216	100	13.9428	100	25.8323	51.8516	91.8465	16.0925	0
ATRN	25.7666	81.6686	60.6079	0.978491	0	100	19.5305	57.2966	58.0653	60.6094	53.7961	57.4149	30.4872	48.336	33.5265	59.1592	55.1798	76.7029	75.8042	56.2887	75.0532	71.2587	56.457	74.4854	58.4437	70.4175	65.4269	70.0331	67.6798	69.3709	69.087	66.2843	62.364	100	66.7159	100	41.9518	100	99.5794	2.77447	0
NOTCH3	25.7176	67.143	35.395	0.978491	0	32.2907	89.0137	56.3978	53.7961	96.4394	58.1599	54.0918	91.0005	35.6303	91.6036	56.0253	63.8363	58.018	60.7734	65.2294	62.837	57.592	58.491	59.4227	60.5724	62.2457	94.9799	47.3037	46.5823	95.7604	48.7524	48.8884	91.4912	100	93.0759	100	84.8583	51.8516	99.7837	1.2151	0
CAD	25.6877	95.415	87.973	0	91.5673	100	30.2093	47.4338	49.9172	69.3066	49.2195	50.4021	35.8798	28.9929	39.0728	50.4435	20.7427	0	0	20.6441	0	0	24.2077	0	25.5913	0	15.1608	100	100	17.5319	100	100	23.0546	100	26.969	100	32.2341	0	0	93.5483	0
TNFRSF21	25.6714	51.6359	18.0464	0.369778	0	17.189	75.8869	43.1646	44.4655	90.8847	38.9901	43.543	75.0473	33.9037	44.2289	40.2495	71.3103	76.0525	75.4494	56.0343	72.4752	67.9563	67.7507	68.0932	63.8955	62.2457	62.1275	10.3063	12.1748	66.2547	10.6788	12.2457	84.7978	10.6079	87.3581	10.7918	51.3863	100	95.8138	0.25241	0
DNER	25.6359	44.6621	10.7734	0.00850612	0	8.86944	73.0605	28.1457	22.8359	86.6847	20.6244	21.0974	69.1343	14.188	62.2517	17.3191	86.3529	70.9437	68.8387	87.253	65.4387	60.4382	88.3042	59.4227	89.2384	48.9357	0	0	0	0	0	0	0	0	0	0	48.2307	76.1405	97.7594	0.994211	0
GPC4	25.6176	82.9811	64.676	0.00850612	80.22	17.189	56.4924	38.7003	41.6982	83.9923	40.7521	42.2658	49.2077	21.3672	52.4243	42.1239	42.1003	43.3361	47.1913	42.802	46.6	39.3227	47.5047	46.9543	49.456	48.9357	55.706	70.0331	71.4995	60.2649	69.087	70.4943	62.3404	100	66.6923	100	100	51.8516	0	0.0813693	0
WDR36	25.5933	95.0128	86.5303	0	90.4116	100	14.4631	35.2767	37.027	54.9726	36.8377	37.2871	23.7228	18.4753	26.5374	37.6596	17.2895	0	0	17.1696	0	0	24.0066	0	25.4139	0	34.0941	49.935	48.5632	38.3396	49.3732	47.6112	12.7897	100	14.812	100	23.5997	0	0	86.5754	0
LRRC8A	25.5804	74.8786	46.4759	14.9288	0	65.4506	80.1088	73.031	71.4759	93.4982	67.7271	70.1632	70.5653	60.8969	73.0605	70.9023	68.1055	76.7029	75.0473	69.5228	74.1308	70.1237	61.9915	79.9502	64.061	77.513	46.4286	35.1585	35.596	51.1175	34.8806	35.0757	61.7491	100	11.0868	100	100	76.1405	93.1786	2.80277	0
TMEM132A	25.5692	62.6733	29.482	72.9489	0	57.0956	49.1308	32.8228	30.4163	80.5524	27.3061	29.6121	60.3595	18.4753	17.9518	28.128	74.2786	67.2363	63.6589	72.4176	59.3129	53.7293	73.5809	59.4227	70.8964	48.9357	70.3169	18.886	18.5076	74.0066	18.7263	18.2592	88.8718	24.6748	90.829	24.1176	28.4245	76.1405	98.7565	4.8244	0
LSM8	25.5348	98.2917	95.2105	0	100	100	12.0092	34.5908	37.0506	51.6558	36.7431	37.4645	17.3368	17.1742	19.6902	36.8141	20.8846	0	0	20.8508	0	0	22.4811	0	23.7346	0	29.3579	100	100	33.0712	100	100	12.9316	100	15.0367	100	0	0	0	99.9981	0
NECTIN2	25.5273	89.0434	71.5114	0.00850612	83.0437	43.1824	58.5028	63.452	72.1263	84.9102	70.6067	74.8877	56.7881	38.827	59.8155	66.4262	74.9172	72.5875	75.0887	76.094	75.0532	70.2511	77.3652	74.4854	78.9144	77.513	29.0799	62.3463	66.1246	32.7755	61.3647	65.1017	42.1476	100	47.1381	100	0	76.1405	95.9639	4.77977	0
THY1	25.4907	93.1727	84.5553	0.00850612	89.398	65.4506	86.8969	43.0523	38.4816	95.7204	38.0795	37.4409	86.1873	32.1734	85.1348	39.4631	95.3524	77.8974	77.1523	87.3895	75.0532	70.768	95.6008	68.0932	82.2848	62.2457	94.1284	43.1469	41.8401	22.2564	42.798	41.0951	85.9449	26.7621	16.8342	26.1134	100	76.1405	0	0.399662	0
RRP15	25.4825	92.2163	79.0326	0	80.22	100	7.86424	14.5163	14.6641	45.4409	16.5326	15.1313	7.42668	1.72602	8.42006	9.81552	10.7379	0	0	10.2636	0	0	14.404	0	15.35	0	48.7346	40.764	42.7389	42.6916	40.6989	42.7507	21.3694	100	24.9645	100	0	0	0	95.446	0
PDK1	25.4655	85.7823	66.1542	0.369778	80.22	49.5979	17.1121	16.7337	13.6589	58.1418	18.9865	14.2621	12.5237	4.32084	14.1793	17.3191	19.0279	0	0	18.9597	0	0	18.8683	0	19.9326	0	77.3829	56.5989	52.649	80.6291	55.9011	51.6793	84.0587	100	86.6722	100	44.5687	0	0	57.3866	0
CELSR1	25.4527	0	0	0	0	0	29.1864	24.5802	25.3311	68.5962	26.5492	25.7214	17.7625	9.55111	20.1632	27.1168	17.3368	0	0	17.2265	0	0	22.6585	0	23.9357	0	32.6691	15.8231	15.4801	36.7431	15.9059	15.7758	61.548	16.2488	65.9413	16.5242	45.74	51.8516	99.8919	0.180057	0
VANGL1	25.4436	0	0	0	0	0	5.63505	12.9021	13.0085	40.6725	14.8534	13.6708	8.83396	1.72602	10.0047	9.81552	9.93377	0	0	9.4357	0	0	10.5369	0	11.211	0	41.6746	21.6296	20.2815	46.1152	21.8425	20.6008	19.4891	21.7833	22.7412	22.5178	44.9078	26.8858	91.8825	28.7979	0
SLC7A2	25.4339	51.1166	15.7167	0.978491	0	19.2585	86.9678	44.0338	46.1684	95.7458	46.9726	46.878	73.3089	19.8285	75.6268	40.2495	90.5274	39.2621	38.7122	91.1643	42.1239	35.7765	92.1831	46.9543	92.8098	48.9357	59.5376	18.2178	17.6798	63.8718	18.2711	17.597	64.2443	23.0783	68.5844	22.5178	33.3305	76.1405	93.5987	0.417757	0
RYR1	25.4257	92.813	80.6764	0	80.22	24.8108	89.3862	16.0478	12.7483	96.5624	14.469	12.3463	91.5918	5.55512	92.1594	9.81552	22.1736	24.0421	21.9193	22.209	25.9816	20.0323	21.8425	0	23.1433	0	97.2268	29.074	28.7725	97.6053	29.0504	28.7252	97.4338	15.35	97.7767	15.6517	44.4687	51.8516	0	10.1839	0
FGFR1	25.4254	46.5242	11.3884	4.00687	0	23.0724	75.2306	66.0182	61.755	91.7367	62.0802	60.6788	74.1367	54.0287	76.3955	62.6123	59.8746	64.1083	64.3744	61.0483	70.719	65.9865	64.9598	68.0932	66.8874	70.4175	46.0797	28.7725	30.0497	50.7569	28.5951	29.8841	40.0367	100	45.0095	100	64.4068	100	96.2281	14.9576	100
TSPAN6	25.3649	78.4033	61.7077	0.00850612	0	14.9243	46.943	38.588	45.6954	79.3879	40.2909	46.2867	53.2758	19.8285	56.3623	40.2495	76.3718	65.1549	69.1521	77.5475	70.719	65.3895	83.3136	68.0932	84.4962	70.4175	46.7833	38.9487	40.8349	51.4605	38.9546	40.693	41.3671	100	46.4167	100	37.2205	76.1405	93.3647	0.449342	0
SMC4	25.3598	93.8415	84.2006	0	88.3436	100	56.1731	33.1362	32.0956	83.8396	34.9456	32.3439	62.1334	14.8365	64.9243	33.5501	28.4413	24.0421	23.8825	28.7346	25.9816	20.0323	23.5336	0	24.9054	0	39.7055	35.9094	37.2753	44.1757	36.6485	38.8009	56.9773	35.0402	61.483	100	27.3616	0	0	100	0
DR1	25.3469	95.2261	87.4172	0	91.0198	100	11.9915	42.2718	40.3264	51.6332	43.7086	40.6339	16.7219	23.8026	18.9688	43.2356	30.9603	24.0421	21.9193	31.4295	25.9816	20.0323	25.071	0	26.5374	0	44.8143	58.1244	57.1783	49.3791	57.3675	56.0844	32.4267	100	37.0624	100	43.2398	0	0	89.3532	0
OR4K3	25.3446	87.2221	72.4456	0.00850612	0	46.2275	3.07474	0	0	31.8028	0	0	0	0	0	0	0	0	0	0	0	0	0	0	0	0	0	0	0	0	0	0	0	0	0	0	0	26.8858	92.8785	0	0
CD1E	25.3336	0	0	0	0	0	77.0222	4.26325	4.05629	92.3908	4.62394	4.28098	3.94986	0	4.18638	0	3.8789	0	0	3.45888	0	0	3.76064	0	3.92621	0	38.2569	10.3063	10.188	42.6916	9.56126	9.52578	67.0234	12.0211	71.1566	10.7918	86.8402	100	0	6.7069	0
UFD1	25.3039	95.4056	88.2214	0	91.5673	100	0	0	0	0	0	0	0	0	0	0	36.5658	28.4177	27.7377	37.045	30.434	24.5233	35.2176	0	36.9678	0	39.0255	100	100	43.4544	100	100	42.8808	100	47.9541	100	0	0	0	100	0
NUP155	25.2936	91.018	77.1523	0	80.22	100	39.1556	19.7316	19.2408	75.1709	21.8425	19.5837	43.7204	6.66924	46.9016	22.0376	40.1372	28.4177	29.4052	40.763	30.434	22.5347	30.2803	0	31.9714	0	10.2058	100	100	11.0099	100	100	13.381	100	15.5925	100	24.769	0	0	99.9944	0
ABCC4	25.2849	60.9938	26.0289	72.9489	0	57.0956	40.4742	16.9702	19.9267	75.915	19.1994	20.3524	15.1727	6.66924	17.3723	22.0376	19.4182	0	0	19.3143	0	0	23.1433	0	24.456	0	62.8016	52.7554	53.5478	66.9347	53.2817	54.1923	67.733	100	71.8484	100	81.3546	76.1405	0	0.383372	0
ENPP4	25.2656	61.4789	26.4309	4.00687	0	27.9328	42.869	44.8616	38.7299	77.2941	42.0944	38.1504	39.877	30.5457	32.1783	39.4631	47.8004	43.3361	43.4839	28.9451	33.8931	26.7103	33.1717	0	28.5714	0	30.2862	55.3158	55.2034	34.0823	54.6062	54.1923	59.1237	100	63.517	100	24.6075	76.1405	96.4683	1.07753	0
SUGT1	25.2334	95.3915	88.4579	0	92.0956	100	12.9257	24.7457	25.1537	52.9525	23.0487	24.8699	12.6183	11.4747	9.28335	27.1168	19.2289	0	0	19.1427	0	0	23.9002	0	25.2838	0	13.9842	100	100	16.0182	100	100	15.965	100	15.1076	100	22.0884	0	0	73.2946	0
SEMA6A	25.2181	0	0	0	0	0	52.4894	31.7053	31.2559	82.2109	29.8959	30.9484	38.9428	16.1098	42.0175	30.6942	62.4645	46.7124	43.7086	63.6918	44.5719	38.1101	50.8042	46.9543	52.7436	48.9357	0	0	0	0	0	0	0	0	0	0	58.3866	76.1405	97.9336	3.66455	0
RFC1	25.214	90.8901	77.3415	0	80.22	100	23.6341	58.834	62.0033	64.3134	58.6861	62.2044	39.2502	40.285	42.3605	59.1592	32.9588	48.232	51.36	33.3469	49.8285	42.8131	42.3013	59.4227	44.0634	62.2457	19.2585	100	100	22.2564	100	100	18.7677	100	21.9962	100	0	0	92.7345	77.3006	0
ATP7B	25.192	40.4111	8.46736	0.00850612	0	8.86944	16.0064	12.2398	12.2044	56.7952	11.211	12.2398	21.4286	4.32084	24.2431	9.81552	15.7048	0	0	15.5025	0	0	22.7531	0	24.0539	0	0	0	0	0	0	0	0	0	0	0	42.7106	26.8858	92.6745	0.0728229	0
BRCA2	25.1681	88.8786	71.8307	0	0	57.0956	4.3815	5.45175	4.93141	36.854	6.24409	5.29801	7.40303	1.72602	8.38458	9.81552	4.07994	0	0	3.6052	0	0	4.23368	0	4.38742	0	48.1906	11.9797	10.6729	52.7554	10.6788	9.7623	75.7923	13.6235	79.281	12.3403	53.5035	0	0	92.7559	0
FZD7	25.1567	58.0664	25.7687	10.4132	0	27.9328	52.0222	41.4617	40.965	81.9961	42.3486	41.3316	58.018	22.9285	56.5634	42.1239	73.5809	66.1601	66.71	74.9371	72.4752	67.9563	66.9584	59.4227	69.0516	62.2457	44.1757	21.0856	20.8018	48.7287	21.0028	20.6244	51.1944	23.0783	56.114	22.5178	53.5946	76.1405	95.8498	1.80987	0
CNNM4	25.1543	59.4974	29.1036	20.1962	0	36.9678	25.8101	33.8458	35.8562	66.1206	34.1592	35.939	32.6514	18.4753	22.1854	36.8141	35.6079	49.7517	47.1618	35.9914	51.496	45.3417	36.3292	0	38.1149	0	43.5017	100	100	48.0901	100	100	16.3671	100	19.3058	100	24.8495	76.1405	94.295	3.70562	0
LCLAT1	25.1157	91.9507	78.1102	0	83.0437	60.6492	5.09697	5.22114	4.64759	39.1273	5.88931	5.04967	5.35714	0	6.00757	0	12.9494	0	0	12.5554	0	0	13.316	0	14.1675	0	22.4456	100	100	25.8219	100	100	12.5355	100	14.4868	100	0	51.8516	0	21.099	0
MCM6	25.0313	97.9727	94.631	0	95.2261	100	49.2077	45.9023	44.9149	80.5977	46.9844	45.0213	59.378	25.4637	62.2162	45.4884	31.859	34.5553	33.6211	24.1733	30.434	23.2111	24.3851	0	25.7805	0	45.3997	62.3463	56.0017	49.9882	64.3981	57.5035	62.0506	100	66.4262	100	33.8605	0	0	100	0
TMC5	25.0113	51.2816	15.492	0.978491	0	21.1802	50.5499	15.6575	20.991	81.2941	17.8867	21.3221	20.4588	7.50124	23.2025	23.6873	17.0057	0	0	16.8286	0	0	13.4816	0	14.3803	0	86.211	15.4801	15.9886	88.3869	15.6634	16.2015	96.7597	19.5128	97.2446	19.9685	0	51.8516	97.8014	4.54618	0
PCDH18	24.9938	0	0	0	0	0	62.5828	30.641	31.3978	86.8066	32.5154	31.6935	58.0889	14.8365	60.9508	33.5501	21.9726	24.0421	25.5322	21.99	25.9816	17.7147	17.9636	0	19.0043	0	91.2606	25.6031	26.0762	92.6206	25.7509	26.4073	98.1611	35.0402	98.3739	34.025	36.6272	76.1405	98.1678	3.84447	0
TPX2	24.9758	90.7309	76.5255	0.00850612	80.22	100	67.8571	20.9555	19.5601	88.9134	23.1611	19.9149	67.4432	6.66924	70.0568	22.0376	39.6996	43.3361	43.4366	40.3106	46.6	38.9521	33.0771	0	34.8392	0	70.3169	13.2864	15.1017	74.0066	13.5584	15.2318	88.8718	15.35	90.829	15.6517	38.4359	0	0	100	0
TRPM4	24.9414	71.6337	23.2025	0.369778	0	19.2585	52.9624	48.8411	48.167	82.4361	53.8434	49.2431	51.1471	26.5181	54.4347	50.4435	28.5714	41.438	43.4011	28.8515	44.5719	38.1101	38.245	46.9543	40.149	48.9357	74.3496	32.2848	33.9877	77.9151	32.2197	33.6684	74.456	100	78.0215	100	49.0911	51.8516	92.2425	5.48737	0
TMEM97	24.9383	78.9876	47.0435	0.0926658	0	38.653	69.3945	30.6528	33.7985	89.5448	31.3328	33.9286	55.4636	14.188	58.5501	32.1665	70.9201	52.3711	52.0932	72.3439	55.8006	48.7761	72.9068	59.4227	74.7517	62.2457	76.0525	29.4761	28.6069	79.4584	29.5057	28.5596	87.6183	18.6377	89.7588	18.193	41.2691	0	92.2065	67.4571	0
PFAS	24.8653	94.4687	86.6604	0	89.7562	100	18.0464	31.4096	34.5317	59.0928	32.1015	34.6618	30.9484	16.6363	34.0468	34.3188	15.4801	0	0	15.299	0	0	17.597	0	18.6495	0	10.7498	100	100	11.7964	100	100	16.5445	100	19.5009	100	36.6934	0	0	64.7704	0
SEZ6L	24.8387	69.3734	32.0246	10.4132	0	33.8813	47.9896	17.8098	9.80369	51.2313	5.978	6.7053	42.7744	9.55111	6.62252	0	86.6367	66.1601	62.364	87.5507	59.3129	53.7293	83.7394	59.4227	84.8983	48.9357	60.2058	16.8815	17.053	64.4572	16.8165	17.0057	83.8872	19.5128	86.548	19.0129	35.2238	51.8516	99.0388	0.444889	0
AMOT	24.8134	76.4796	46.8898	2.11866	80.22	38.653	42.2954	23.7405	22.1263	76.9938	18.9037	21.2512	13.0676	12.8425	11.4593	22.0376	29.7658	28.4177	29.4052	30.1859	30.434	23.2111	20.9792	0	22.2327	0	29.9432	16.1187	17.526	33.698	16.2725	17.7507	58.6447	17.8867	63.0854	18.193	100	26.8858	0	1.75729	0
TFAM	24.8105	97.1375	91.982	0	100	100	29.9491	35.052	37.9257	69.1335	35.9449	38.1268	33.9759	19.1218	37.0151	37.6596	47.7294	34.5553	37.0684	48.5046	36.9324	29.3153	38.0795	46.9543	39.9834	48.9357	92.4491	100	100	93.6081	100	100	81.2145	100	84.1474	100	42.2807	0	0	81.9195	0
SGCD	24.8076	0	0	0	0	0	34.644	25.5203	22.28	72.3156	27.377	22.623	19.9149	8.8741	22.5639	26.0229	50.343	37.0388	37.8252	51.2009	39.5518	33.0195	46.9016	46.9543	48.7701	48.9357	45.3997	49.935	44.1462	49.9882	53.2817	46.5114	54.8072	26.7621	59.4667	28.9368	46.1729	76.1405	95.1354	0.44845	0
ATP6V0A2	24.8041	74.2519	47.7412	6.75342	0	60.6492	6.98912	15.3382	13.4579	43.6056	16.5859	13.8718	8.33728	1.72602	9.41343	9.81552	8.08893	0	0	7.49772	0	0	10.8325	0	11.5184	0	18.5017	40.764	41.4144	21.4167	40.6989	41.3434	20.7368	100	24.0894	100	45.1463	76.1405	0	14.0701	0
HEPH	24.7836	0	0	0	0	0	48.504	34.6026	34.9456	80.1853	35.0639	34.9693	51.8212	17.1742	55.0378	36.8141	23.2143	24.0421	24.8758	23.2825	25.9816	20.0323	24.2431	0	25.6386	0	69.2881	39.4868	40.0307	73.0369	39.4986	40.0189	58.8813	100	63.3042	100	40.2868	76.1405	99.3992	1.472	0
ADGRE5	24.7567	59.1345	32.4385	2.11866	0	27.9328	93.1764	56.9536	61.5894	97.8049	67.6679	64.0965	89.9007	33.9037	90.6457	66.4262	30.5818	31.6935	31.4806	31.0655	33.8931	27.7439	32.2966	0	33.9759	0	88.8777	70.0331	66.5445	90.5393	100	100	89.2266	100	91.1128	100	0	100	97.6633	1.19442	0
TTYH3	24.7318	82.5052	58.5974	0.978491	0	100	76.1589	60.5369	59.5672	90.4894	53.8671	58.2545	71.4877	51.686	50.6741	59.1592	81.4806	75.3607	73.64	79.5947	71.6178	67.2698	78.8079	74.4854	80.3098	70.4175	77.0518	100	100	9.79778	100	100	44.2822	100	9.95743	100	28.9981	100	95.4596	16.3219	0
FEN1	24.6731	98.4215	95.8136	0	100	100	61.14	33.7157	32.1074	86.1384	32.1429	31.7881	69.5364	12.0894	72.1145	27.1168	39.1438	61.2405	58.4792	39.692	61.3233	54.8402	46.0738	46.9543	47.895	48.9357	47.0849	70.0331	71.9667	51.7561	69.087	70.991	69.6192	100	73.6755	100	41.1027	0	0	97.2727	0
RFC4	24.6179	96.1644	89.6168	0	93.7105	100	26.6497	33.0061	35.4896	66.7128	33.4201	35.6788	43.9451	16.6363	47.1381	34.3188	26.5492	28.4177	26.6734	26.7164	30.434	24.5233	27.72	0	29.2692	0	27.4894	62.3463	68.0641	31.1495	61.3647	66.7041	42.5733	100	47.5993	100	21.8887	0	0	99.0504	0
CNTN5	24.5917	89.5349	74.6807	0.00850612	83.0437	51.6675	4.24551	3.82569	3.60691	33.3886	0	0	3.91438	0	3.85525	0	9.15326	0	0	8.63356	0	0	8.42006	0	7.15468	0	0	0	0	0	0	0	0	0	0	0	45.5821	26.8858	0	0.53458	0
MASTL	24.5289	80.3442	55.6764	0.978491	0	57.0956	20.3406	24.1781	22.2091	61.342	26.1708	22.5993	31.1495	6.66924	34.2479	22.0376	14.7824	0	0	14.4864	0	0	14.5104	0	15.4801	0	57.5035	10.3063	11.5362	61.9619	10.6788	11.6071	82.3735	12.0211	85.2117	12.3403	25.3566	26.8858	0	100	0
UGT2A3	24.5223	47.2754	12.6892	0.00850612	0	8.86944	55.1443	10.8562	16.1069	83.4034	12.5591	16.5563	24.1485	5.55512	26.8921	19.8557	55.097	41.438	43.2356	56.1918	44.5719	38.1101	50.6149	59.4227	52.5189	62.2457	78.7133	26.2181	26.7384	81.8295	26.2476	26.7621	88.8718	29.6831	90.829	28.9368	23.8742	51.8516	96.9667	13.1708	0
UGT1A6	24.5131	51.7305	15.9413	0.00850612	0	12.3049	20.3879	4.79541	7.17833	61.4053	5.46949	7.49763	4.03264	0	4.25733	0	9.20057	0	0	8.69935	0	0	8.10076	0	8.56197	0	87.7424	26.6142	27.377	89.6405	26.7207	27.5781	92.2185	18.6377	93.7323	19.0129	38.1339	26.8858	0	100	0
RBM28	24.4646	93.0547	82.1547	0	80.22	100	6.09626	19.8794	22.9541	41.7249	21.6414	23.2971	8.59745	7.50124	9.74456	23.6873	11.1282	0	0	10.7067	0	0	14.4631	0	15.4328	0	12.9316	100	100	14.7824	100	100	15.3441	100	18.1114	100	0	0	0	93.9093	0
MMP15	24.4191	79.9305	53.3349	2.11866	0	40.2791	67.934	35.1585	37.8193	88.9553	36.2405	37.9967	61.5421	19.1218	64.2857	37.6596	81.1731	69.4477	71.4404	82.2381	73.3207	68.5572	83.9167	74.4854	85.0993	77.513	0	0	0	0	0	0	0	0	0	0	53.8855	51.8516	97.0567	2.41817	0
PTPRS	24.3942	78.6142	52.3297	6.75342	0	100	48.7228	59.3898	55.9011	80.2949	55.6942	55.0024	60.8798	46.6976	63.6353	53.0038	75.1183	72.5875	70.3406	76.3033	67.6679	62.5108	71.6651	59.4227	73.1197	48.9357	40.9827	100	100	34.0823	100	100	35.0284	100	39.8534	100	53.831	76.1405	99.6876	2.07857	0
ARSB	24.3354	74.764	43.1646	10.4132	0	60.6492	33.4614	16.9939	13.316	71.5461	19.2526	13.9901	11.5184	4.32084	13.1149	17.3191	22.28	24.0421	22.7472	15.0279	0	0	14.7469	0	15.7167	0	32.0246	55.3158	59.0823	35.9863	54.6062	58.0771	33.8931	100	38.7062	100	89.1803	26.8858	0	31.4695	0
HCN2	24.316	58.9947	27.1878	0.978491	0	21.1802	75.4257	23.9238	16.5681	57.3708	12.8016	13.5643	71.0501	13.5599	23.5218	14.0374	74.3259	58.018	55.1325	49.0697	48.2912	41.8344	66.2606	59.4227	42.9281	48.9357	72.1736	17.3072	16.5208	74.9704	17.0412	15.7285	65.5807	19.5128	55.7237	19.0129	0	51.8516	91.9785	46.333	0
MRPL53	24.2586	94.8273	86.0099	0	89.398	100	8.82805	21.742	26.7384	46.9076	22.1145	26.7384	13.4106	8.18739	15.1963	22.0376	8.99953	0	0	8.51303	0	0	11.1755	0	11.9205	0	71.9785	60.0461	55.0142	75.7036	59.1947	53.9617	65.7699	100	69.9858	100	0	0	0	85.7676	0
NAA15	24.245	94.0256	84.4016	0	86.5938	100	17.1003	33.3491	32.7223	58.1242	34.644	32.9234	21.8425	15.5008	24.5979	34.3188	12.8903	0	0	12.4883	0	0	15.6575	0	16.6036	0	18.0464	100	100	20.8668	100	100	18.5963	100	21.7597	100	0	0	0	99.972	0
NPTN	24.2404	88.327	66.7219	0	84.5887	100	74.6216	87.0033	86.0454	90.9436	85.4896	85.5132	81.4806	100	83.0653	100	88.4106	89.8297	89.3448	86.0505	89.3862	87.996	90.6457	100	86.7786	100	66.1483	62.3463	64.0965	37.2221	61.3647	62.908	75.9697	100	24.8522	100	91.5595	76.1405	95.8498	0.31114	0
SATB1	24.2321	87.6331	66.3789	0.0926658	83.0437	40.2791	21.3635	40.7876	39.7233	62.2934	39.3389	39.605	21.5232	20.5818	24.1071	36.8141	42.2422	48.232	45.6599	42.9453	36.9324	30.7087	40.2673	46.9543	32.6868	0	0	0	0	0	0	0	0	0	0	0	47.1686	0	0	94.0783	0
FLG	24.1927	55.1883	18.2947	0.978491	0	19.2585	91.3789	15.5274	9.47256	97.2298	17.7271	10.0875	91.8283	2.98822	92.3841	14.0374	2.8264	0	0	2.43446	0	0	2.8264	0	2.921	0	98.6932	22.0967	19.5128	98.8292	22.1854	19.6902	98.0487	9.75047	98.2852	9.70885	48.6905	0	96.2281	4.88115	0
STX7	24.1688	87.376	69.158	0.369778	84.5887	57.0956	24.6452	40.758	39.0965	65.1226	39.9894	39.0137	17.7389	21.3672	20.1395	38.5584	27.377	24.0421	22.7472	18.8911	0	0	28.536	0	24.8581	0	26.3836	100	100	16.0182	100	100	15.8763	100	18.7145	100	43.8463	51.8516	0	1.62145	0
COL13A1	24.1181	74.0774	43.0227	0	0	12.3049	53.3467	20.4411	19.0516	75.0489	20.6599	19.087	57.9352	7.50124	26.289	19.8557	60.1112	51.0821	47.5698	61.3282	54.346	48.2658	58.6447	46.9543	60.7261	48.9357	0	0	0	0	0	0	0	0	0	0	38.9937	26.8858	98.0297	13.5941	0
ENTPD2	24.1071	0	0	0	0	0	66.8638	27.2469	25.6741	84.7663	25.8988	25.3903	49.6807	9.55111	52.8974	24.9231	45.0568	28.4177	29.4052	45.8043	30.434	23.2111	28.5714	0	30.2152	0	95.3406	17.3072	17.7271	96.0501	17.4669	17.9518	95.2105	20.6244	96.0738	21.1132	54.3205	51.8516	96.7325	7.35219	0
MKI67	24.0715	94.6267	86.3056	0	90.0635	100	49.9172	14.4808	13.1977	80.94	16.6154	13.8482	64.7114	4.32084	67.3132	17.3191	20.7072	0	0	20.5867	0	0	9.95743	0	10.5605	0	74.7635	24.7635	24.2786	78.2994	24.5624	24.0184	62.157	29.6831	66.5208	28.9368	51.8873	0	0	25.5477	0
ALG1	24.0706	80.9985	60.2294	0.369778	0	60.6492	15.4742	32.7755	37.1689	56.1758	33.9049	37.429	23.5218	16.6363	26.3363	35.868	11.956	0	0	11.54	0	0	14.9007	0	15.8704	0	19.4536	48.575	47.6466	22.487	48.0605	46.6296	29.2573	100	33.7394	100	35.5605	26.8858	0	98.3127	0
ITPR2	24.0697	76.9734	42.2067	0.0926658	0	21.1802	28.8434	24.1958	24.3851	68.3475	25.8574	24.6689	22.7412	8.18739	25.5322	24.9231	45.5298	34.5553	34.715	46.2957	36.9324	30.7087	41.166	46.9543	42.9163	48.9357	36.4061	70.0331	71.4995	40.8053	69.087	70.4943	40.0367	100	45.0095	100	38.0906	26.8858	93.7668	0.383723	0
VSIG1	24.0261	0	0	0	0	0	81.9655	10.3004	13.6826	94.1166	12.0151	14.2857	57.3439	2.98822	60.2886	14.0374	69.4891	34.5553	36.4061	71.0062	36.9324	28.8533	58.8576	46.9543	60.939	48.9357	78.7133	18.07	18.0464	81.8295	18.2711	18.3775	89.1911	9.48439	91.0714	9.42054	30.541	76.1405	94.7212	0.811548	0
CLEC2B	24.0233	0	0	0	0	0	70.6954	44.2053	44.158	90.0329	47.0553	44.6192	45.9674	21.3672	49.1485	42.1239	69.3709	28.4177	27.7377	70.9203	30.434	24.5233	48.7938	46.9543	50.7332	48.9357	9.83325	11.9797	10.2826	10.5073	12.1866	10.8148	16.0123	13.6235	18.8742	13.7364	81.3103	51.8516	93.5387	0.269051	0
RBM8A	24.0098	97.393	92.7389	0	100	100	62.7129	79.8427	74.6452	86.8635	76.7384	73.4035	38.8009	60.8969	38.3278	70.9023	0	0	0	0	0	0	0	0	0	0	40.0071	100	100	44.5069	100	100	26.8862	100	31.1909	100	50.1135	0	0	100	0
BCL2	23.9962	64.6488	26.3955	26.1273	0	40.2791	58.0475	25.1892	29.2573	84.7119	26.9986	29.5175	39.7233	11.4747	42.798	29.9491	33.8221	28.4177	28.8139	34.2783	30.434	23.2111	18.2711	0	19.359	0	30.2862	26.3659	25.2956	34.0823	26.3955	25.4257	47.0258	29.6831	52.0459	28.9368	70.6634	26.8858	0	91.1	100
FDXR	23.9758	93.7055	82.4976	0	89.398	100	83.6093	32.0601	32.5804	94.679	32.2375	32.6277	87.7247	14.188	88.7062	31.4274	66.3789	34.5553	36.4061	67.7229	36.9324	28.8533	56.114	46.9543	58.1244	48.9357	86.0572	51.7739	51.768	88.2628	51.0466	50.816	89.4986	100	91.3907	100	24.9835	0	0	98.697	0
FGFR4	23.9564	0	0	0	0	0	77.7022	23.4981	30.8065	92.6521	24.9231	31.114	65.6575	10.9053	68.2474	29.0504	63.2096	52.3711	55.1798	64.5946	55.8006	49.3062	65.764	59.4227	67.7389	62.2457	55.0497	20.9319	21.4049	59.5731	21.1447	21.7597	67.6384	26.7621	71.7538	28.9368	56.9475	76.1405	96.144	0.950064	100
ATP11A	23.9532	43.3241	9.10596	4.00687	0	21.1802	38.9842	38.6471	39.7824	75.0664	39.5104	40.0781	36.9442	20.5818	40.1963	40.2495	39.0255	24.0421	24.8758	39.585	25.9816	20.0323	30.4163	0	32.0956	0	37.0211	60.0461	59.8273	41.4499	61.3647	61.3943	50.8278	100	55.7829	100	41.2275	51.8516	92.6385	1.45183	0
SMIM1	23.9501	0	0	0	0	0	52.4421	18.3538	21.8543	82.1935	20.4943	22.3037	36.8377	6.66924	40.0781	22.0376	39.4276	39.2621	41.2193	39.9893	42.1239	34.0015	36.0454	0	37.843	0	0	0	0	0	0	0	0	0	0	0	100	26.8858	91.5465	0.976857	0
PHB	23.903	99.8563	99.5979	0	100	100	75.6031	94.6665	94.5364	91.8729	93.7204	94.1343	85.9272	100	87.0743	100	0	0	0	0	0	0	0	0	0	0	0	0	0	0	0	0	0	0	0	0	100	0	0	100	0
LSM6	23.8689	96.6877	90.894	0	94.6407	100	10.3477	22.9246	25.1183	49.3328	24.5151	25.4257	22.351	10.2514	25.1064	28.128	25.0473	24.0421	23.8825	25.0775	25.9816	20.0323	28.8198	0	30.4754	0	21.8543	100	100	25.207	100	100	45.2874	100	50.343	100	0	0	0	99.8467	0
INTS7	23.8501	93.5594	82.746	0	87.3035	65.4506	14.3094	22.3746	22.008	54.7868	24.0835	22.3983	23.64	5.55512	26.4664	19.8557	23.1197	24.0421	25.5322	23.1669	25.9816	17.7147	19.3709	0	20.5061	0	15.7462	52.7554	54.21	18.2178	52.0281	53.1693	13.9664	100	16.2961	100	0	0	0	98.9201	0
CMTM6	23.7691	65.4233	30.1443	0.00850612	0	12.3049	78.465	60.2767	67.8335	92.9164	68.0345	69.974	53.3349	37.2911	56.4096	70.9023	79.8368	60.2294	64.9953	80.9899	66.6391	60.8701	83.0061	68.0932	84.2479	70.4175	59.7386	65.4151	67.0175	64.061	64.3981	65.5629	51.4309	100	56.321	100	50.7706	76.1405	91.6305	7.05357	0
NDC1	23.7657	72.6252	37.5473	26.1273	0	60.6492	22.6112	22.6999	24.2313	63.4286	24.5743	24.527	29.9551	7.50124	32.9707	23.6873	12.3463	0	0	11.9188	0	0	16.4617	0	17.526	0	35.4127	28.2758	28.2167	39.7765	28.4591	28.5951	10.9153	35.0402	12.4645	34.025	0	51.8516	0	96.716	0
ECT2	23.7487	51.5545	17.5733	83.3543	0	44.6783	28.2285	15.2495	14.4276	67.9218	17.4669	14.9125	17.1831	4.32084	19.4891	17.3191	9.85099	0	0	9.34761	0	0	9.85099	0	10.4541	0	49.0303	13.2864	14.4158	53.536	13.5584	14.7233	72.7767	15.35	76.5551	15.6517	38.5865	26.8858	0	99.9439	0
MIF	23.7181	99.9826	99.9527	0	100	100	18.4721	13.9723	15.4801	59.5454	12.3285	15.3146	22.2209	4.32084	24.9763	9.81552	72.7176	84.4667	84.9752	70.5769	83.3254	80.3445	74.7398	100	75.071	100	56.0608	54.0031	58.6329	60.6138	53.2817	57.6041	62.9435	100	67.2718	100	92.5854	26.8858	0	8.41796	0
DHFR	23.7082	86.8799	68.5549	0.0926658	0	65.4506	24.184	16.6154	15.421	64.7655	17.1594	15.4328	25.8278	5.55512	28.6069	17.3191	14.4158	0	0	14.0923	0	0	17.7744	0	18.8269	0	82.6455	34.6381	35.6433	85.3536	34.8806	36.14	88.5525	100	90.5629	100	52.625	0	0	91.0946	0
LRRC4B	23.7015	72.9031	42.1121	6.75342	0	44.6783	57.9115	28.8671	27.1287	80.5192	21.7479	25.9697	72.28	17.8127	63.2096	27.1168	86.2346	66.1601	62.5473	78.0159	57.3557	51.5638	84.9338	59.4227	75.4967	48.9357	84.851	30.6114	30.4754	49.9882	30.4636	30.2389	93.1646	35.0402	72.4338	34.025	36.6934	51.8516	97.333	1.04881	0
FLOT1	23.6327	95.6738	88.5998	0	91.5673	100	91.8933	100	100	97.3998	100	100	91.438	100	91.9939	100	90.5393	42.4137	41.5149	91.1767	40.758	34.1261	93.3065	39.5745	93.7914	39.812	40.9827	100	100	17.5319	100	100	33.3018	100	17.9104	100	75.1085	26.8858	92.7345	17.2157	0
APLP1	23.6182	0	0	0	0	0	94.6547	28.7606	23.8884	90.8211	21.535	22.3865	96.1921	15.5008	84.6854	22.0376	98.3325	67.2363	63.6589	86.6827	59.3129	53.7293	97.7649	59.4227	89.9125	48.9357	74.1367	100	100	9.58491	100	100	35.3359	100	9.79778	100	51.7576	76.1405	97.345	12.8788	0
ATP6AP2	23.5648	85.373	66.6272	0.00850612	0	60.6492	75.7864	83.627	81.859	91.9535	80.2625	80.7947	78.0984	100	80.0733	100	90.4565	100	100	91.1021	100	100	91.9465	100	92.4669	100	64.6464	34.4253	35.7261	68.6495	34.1533	35.2294	84.9929	100	87.5296	100	90.7653	51.8516	95.6637	99.9234	0
HHLA2	23.5193	0	0	0	0	0	51.3718	7.76372	8.56197	81.6804	9.01135	8.92857	11.5066	2.98822	13.1031	14.0374	11.3529	0	0	10.9397	0	0	11.0454	0	11.7786	0	85.9212	13.9309	12.9849	88.1386	14.1734	13.2214	95.8668	16.2488	96.5764	16.5242	80.0954	100	0	1.53837	0
HMMR	23.5174	60.6359	26.8803	39.9643	0	38.653	35.6374	12.3463	12.1216	72.9799	14.2207	12.8075	44.2171	4.32084	47.3983	17.3191	16.0714	0	0	15.842	0	0	12.2517	0	13.0203	0	64.6464	13.9309	14.2029	68.6495	14.1734	14.4513	85.259	15.35	87.7779	15.6517	85.2046	51.8516	0	8.57891	0
GPRC5C	23.4969	53.552	18.4839	0.978491	0	17.189	62.7247	40.7285	44.9976	86.8713	41.2133	45.1159	62.5237	22.9285	65.2791	42.1239	72.6348	64.1083	65.9177	74.064	70.719	66.2787	72.0672	68.0932	73.983	70.4175	48.4863	35.7202	34.4726	53.0333	35.6256	34.2597	49.048	29.6831	54.0208	28.9368	37.7438	76.1405	92.7945	11.0278	0
TMEM238	23.4897	77.9984	49.9527	0	0	12.3049	9.33065	19.4241	20.5298	47.6025	21.7301	20.8964	8.40823	6.66924	9.49622	22.0376	8.89309	0	0	8.42542	0	0	9.20057	0	9.76821	0	90.4033	17.869	17.1476	91.8697	17.8512	17.0885	81.1258	18.6377	84.0705	18.193	0	26.8858	91.5645	4.44021	0
CEPT1	23.4799	84.966	64.4986	0	0	65.4506	19.6429	26.1589	27.5071	60.7229	27.1228	27.649	21.464	10.2514	24.2786	26.0229	20.4588	0	0	20.3456	0	0	31.4333	0	33.1126	0	17.7744	34.8273	34.4016	20.5712	34.8806	34.5553	28.2048	35.0402	32.5804	34.025	23.6547	26.8858	0	94.0656	0
SLC23A3	23.4657	71.8492	43.7796	6.75342	0	43.1824	23.9475	10.2176	16.6982	64.5665	11.9383	17.0412	8.36093	4.32084	9.43709	17.3191	57.1547	31.6935	34.1828	58.2653	33.8931	27.7439	36.6012	0	38.3988	0	0	0	0	0	0	0	0	0	0	0	0	51.8516	92.8305	1.0403	0
ATP2B4	23.4328	79.2219	50.3784	0.978491	0	51.6675	85.5132	68.206	63.316	95.2904	65.2909	62.3344	86.6485	48.336	87.7129	59.1592	71.9607	77.2942	76.4428	73.3142	75.0532	70.768	76.1235	100	77.7554	100	51.0939	47.9305	44.7966	55.6705	47.351	44.1816	45.9733	26.7621	51.0111	26.1134	40.0341	76.1405	93.2266	28.1807	0
TLR3	23.4304	0	0	0	0	0	4.61802	5.35714	5.59366	37.5905	6.06079	5.90114	4.81315	0	5.29801	0	10.4246	0	0	9.92649	0	0	13.1504	0	13.9782	0	49.0303	33.8754	33.0298	53.536	33.7098	32.7342	51.9868	100	56.8058	100	72.6298	100	0	0.0522369	0
SPDL1	23.4067	80.0582	53.9499	0.369778	0	65.4506	31.9123	15.0544	12.5355	70.4903	15.2554	12.6892	18.1055	6.66924	20.518	17.3191	14.2384	0	0	13.9123	0	0	15.8704	0	16.8756	0	24.5861	15.0544	14.5814	28.0393	15.0012	14.4986	35.3359	18.6377	40.1608	18.193	49.2242	0	0	99.985	0
ADAM15	23.4037	70.5231	41.4026	6.75342	0	41.6864	72.5284	86.2878	83.7157	88.832	86.0218	83.1481	78.9499	100	80.8538	100	59.65	71.7893	71.0738	60.7563	74.1308	69.9627	58.9759	68.0932	61.0454	70.4175	53.1989	60.0461	55.7829	57.7401	61.3647	57.1783	29.3401	100	33.8221	100	100	100	97.0447	8.05564	0
CLDN1	23.381	0	0	0	0	0	92.0057	30.3098	34.3188	97.4386	32.0482	34.5672	92.7744	12.8425	93.2237	31.4274	91.1306	49.7517	51.5374	91.7238	53.0156	46.2713	93.8387	68.0932	94.2526	70.4175	0	0	0	0	0	0	0	0	0	0	54.8437	76.1405	92.5965	3.03061	0
CDH13	23.3744	80.1664	44.6547	0.0926658	80.22	17.189	64.1675	29.6949	26.1944	87.4491	30.5404	26.3127	71.4995	13.5599	73.912	30.6942	73.2734	58.018	57.2138	72.6754	46.6	40.1447	74.9527	59.4227	76.6438	48.9357	80.7533	36.9501	33.7394	83.6921	37.299	34.2124	84.6973	19.5128	87.2871	19.0129	74.2766	51.8516	0	0.723601	0
KIF11	23.3432	88.4668	71.2157	0	0	60.6492	39.4454	14.4808	13.8718	75.3376	16.6154	14.4513	41.9702	5.55512	45.1041	19.8557	16.5563	0	0	16.3632	0	0	14.9243	0	15.894	0	50.5381	16.6095	17.3368	55.0438	16.8165	17.5142	77.5485	19.5128	80.8243	19.9685	41.2691	0	0	100	0
RACGAP1	23.3159	91.0232	77.4361	0	0	100	45.2046	25.2365	22.3392	78.4686	26.5137	22.552	49.0658	8.18739	52.2706	24.9231	28.193	34.5553	34.3484	28.4542	36.9324	29.3153	23.0132	0	24.3377	0	83.7926	15.4801	15.3619	86.3529	15.6634	15.6102	86.7018	18.6377	88.9605	19.0129	37.4171	26.8858	0	100	0
NUP107	23.313	95.481	87.7602	0	91.2983	100	13.4934	37.3758	38.5525	53.7128	38.9309	38.9191	21.535	19.8285	24.3732	39.4631	17.9518	0	0	17.8526	0	0	24.8108	0	26.2772	0	10.6552	100	100	11.7077	100	100	15.7935	100	18.6317	100	0	0	0	93.2205	0
IGHD	23.2953	81.5761	59.5672	0.00850612	0	26.3777	96.6887	19.4241	22.9068	98.9308	21.7301	23.3089	88.5407	7.50124	89.4158	23.6873	0	0	0	0	0	0	0	0	0	0	96.062	47.9305	48.0014	96.6355	47.351	46.9844	47.079	100	52.0932	100	0	26.8858	96.5463	0	0
TMEM199	23.2698	69.8597	38.1859	33.0179	0	100	7.08964	43.7559	44.9622	43.8069	44.2763	45.0331	11.0927	27.6655	12.701	46.7774	13.3869	0	0	13.048	0	0	18.2356	0	19.3236	0	41.6746	32.1488	33.3136	46.1152	32.0423	33.1362	16.3671	100	19.3058	100	28.1229	51.8516	0	91.3741	0
HMGA2	23.2494	90.5507	70.3051	0.0926658	84.5887	24.8108	26.2595	7.11329	5.25071	66.427	8.17763	5.59366	9.68543	1.72602	10.9272	9.81552	6.04305	0	0	5.40445	0	0	5.02602	0	5.27436	0	79.8191	22.7412	23.7701	82.8169	22.8004	23.9357	91.036	29.6831	92.7034	28.9368	52.0352	0	0	20.2405	0
CTPS1	23.2036	96.1132	90.149	0	92.5684	100	47.5639	39.7055	42.4314	79.6946	41.101	42.7152	46.5468	21.3672	49.728	41.0773	35.939	37.0388	36.0809	36.2872	39.5518	33.0195	48.9357	46.9543	50.8633	48.9357	40.0071	70.0331	70.4293	44.5069	69.087	69.3531	44.7966	100	49.8522	100	30.9266	0	0	94.2601	0
GTPBP4	23.1784	93.7639	83.4082	0	84.5887	100	42.9636	56.185	56.1495	77.3401	58.7453	56.7999	45.8136	33.9037	48.983	56.0253	25.4849	37.0388	37.3285	25.5187	39.5518	33.0195	32.8169	0	34.5199	0	23.5632	100	100	26.9631	100	100	24.0953	100	28.1516	100	48.8624	0	0	100	0
LRRC26	23.1752	0	0	0	0	0	91.8046	14.605	18.1883	97.3732	16.5622	18.5904	86.5894	2.98822	87.6656	14.0374	3.42952	0	0	2.99088	0	0	3.34674	0	3.465	0	0	0	0	0	0	0	0	0	0	0	26.9512	51.8516	95.1774	0.170769	0
BRI3BP	23.1009	93.9143	83.3609	0	86.5938	60.6492	23.2971	23.9475	18.3302	64.0003	19.6902	16.9465	39.5104	11.4747	42.6206	19.8557	25.544	37.0388	35.2886	21.0347	0	0	31.1731	0	22.4929	0	43.8328	34.6381	34.4844	19.4123	34.3484	33.7985	56.3032	35.0402	14.6641	34.025	0	51.8516	0	18.6666	0
GMPS	23.0977	97.4021	93.2711	0	95.2261	100	27.584	45.2105	45.2696	67.4426	46.3458	45.4943	40.4683	25.4637	43.6022	45.4884	44.0397	46.7124	46.1447	44.7744	49.8285	42.431	40.6575	46.9543	42.4196	48.9357	14.6405	100	100	16.4085	100	100	27.1405	100	27.5307	100	35.4036	0	0	99.3689	0
TP53I11	23.0922	76.1821	42.8098	14.9288	80.22	47.9364	63.3042	59.9219	60.8207	87.1008	62.2694	61.3115	50.343	43.6133	48.4153	62.6123	71.7597	65.1549	64.9716	49.3944	65.4387	60.4382	58.5028	68.0932	45.3169	62.2457	40.9827	60.0461	63.0854	45.4411	59.1947	61.8791	47.3924	100	20.518	100	24.6345	51.8516	91.8105	3.4855	0
SDC4	23.0882	70.9175	36.2465	0.369778	0	23.0724	92.6088	78.4177	80.7829	97.6343	75.9579	80.3926	88.0203	60.8969	88.9782	70.9023	92.7744	72.5875	75.2661	93.254	76.9927	72.6464	95.4115	74.4854	95.7663	77.513	17.7744	62.3463	65.6043	20.5712	61.3647	64.4927	12.7602	100	14.7469	100	87.2965	76.1405	93.5987	0.604783	0
CADM3	23.0197	46.7823	18.0227	4.00687	0	21.1802	91.6154	40.6575	33.9286	97.3118	35.3595	32.9588	93.6613	26.5181	81.7999	35.868	97.6112	69.4477	66.1187	97.6154	62.837	57.592	97.8713	59.4227	98.0369	48.9357	88.6057	29.4761	28.9853	81.8295	29.2278	28.465	96.3694	16.2488	86.0158	15.6517	43.3412	76.1405	95.7958	0.488801	0
KIF23	23.0087	86.4124	68.6377	0.00850612	0	65.4506	42.7803	15.5511	14.8179	77.2415	17.7389	15.2673	30.0851	4.32084	33.1008	17.3191	11.7077	0	0	11.273	0	0	8.79849	0	9.31883	0	30.6232	100	100	34.4785	100	100	32.9943	100	37.6419	100	38.6939	0	0	100	0
PRF1	23.008	93.793	81.315	0	80.22	14.9243	96.3221	19.0161	20.246	98.8079	21.1921	20.6362	68.957	4.32084	71.5587	17.3191	10.9508	0	0	10.5183	0	0	13.5643	0	14.4749	0	67.2718	100	100	71.1566	100	100	39.2561	100	44.1876	100	73.1912	0	0	2.66817	0
FERMT2	23.0065	92.6248	80.0378	0	85.747	100	77.0045	69.7729	69.8202	92.384	64.5695	68.4484	84.0468	56.9007	85.3477	66.4262	56.3032	69.4477	71.6178	57.4282	73.3207	69.0386	67.4078	68.0932	69.43	70.4175	50.5381	62.3463	57.3675	55.0438	61.3647	56.2973	47.8891	100	52.8796	100	80.2144	26.8858	0	99.9869	0
UBE2C	23.0046	83.6005	55.1325	0.00850612	80.22	65.4506	68.3893	23.439	22.4338	89.1421	25.337	22.8832	74.0776	9.55111	76.3363	27.1168	56.7526	39.2621	38.0085	57.8649	42.1239	34.6847	27.6608	0	29.1982	0	0	0	0	0	0	0	0	0	0	0	37.8307	0	0	89.529	0
ITPR3	22.9875	76.0152	47.0553	0.369778	0	24.8108	74.2491	50.5085	57.2493	91.3979	56.6876	59.106	72.3392	28.9929	74.6925	56.0253	34.9929	34.5553	36.4061	35.4001	36.9324	29.113	40.0781	46.9543	41.8638	48.9357	47.4279	54.0031	52.5012	52.0873	57.3675	57.4562	56.3683	100	60.9272	100	50.5833	26.8858	94.0429	8.77863	0
HYDIN	22.9822	98.1616	95.5653	0	93.0766	54.1213	5.41627	4.19229	4.89593	40.1121	4.37559	5.25071	4.77767	0	5.27436	0	13.7299	0	0	13.3956	0	0	9.3543	0	9.93377	0	0	0	0	0	0	0	0	0	0	0	31.4529	0	0	22.8345	0
NCAPH	22.9601	91.9205	79.8605	0.00850612	83.0437	100	27.3415	12.8311	12.6892	67.2552	14.7469	13.3396	44.7493	4.32084	47.8832	17.3191	30.7829	28.4177	29.4052	31.3003	30.434	22.5347	22.2919	0	23.5454	0	57.5035	16.03	16.3079	61.9619	16.0892	16.5326	39.676	19.5128	44.6133	19.9685	0	0	0	99.7104	0
CACNA2D2	22.953	67.6827	40.4447	20.1962	80.22	49.5979	59.1887	19.8912	18.6613	85.2287	16.9939	17.8098	33.9167	8.18739	28.7252	17.3191	57.5095	56.9123	54.4229	58.6417	62.837	57.592	55.6646	46.9543	57.6395	48.9357	78.5537	62.3463	63.3278	81.6698	61.3647	62.0743	61.0158	100	60.4423	100	32.586	0	99.4233	3.33828	0
CDKN2A	22.9313	87.7966	77.9447	2.11866	86.5938	38.653	8.36093	9.18874	10.0047	46.2098	10.6552	10.5251	11.6367	1.72602	13.2214	9.81552	7.06599	0	0	6.45193	0	0	6.35052	0	6.62252	0	0	0	0	0	0	0	0	0	0	0	64.4566	0	0	2.85117	0
CHEK1	22.9168	61.5491	28.8907	26.1273	0	40.2791	10.4423	10.3595	7.11921	49.5467	12.0861	7.43851	18.141	2.98822	20.5535	14.0374	6.96547	0	0	6.34944	0	0	7.42668	0	7.80511	0	41.6746	10.3063	11.8496	46.1152	10.6788	11.9205	70.11	12.0211	74.1249	12.3403	52.5147	0	0	100	0
LIN28A	22.8794	86.3285	73.2734	0.0926658	80.22	19.2585	6.81173	6.25591	7.36755	43.3055	7.17242	7.73415	8.21902	1.72602	9.2597	9.81552	9.6263	0	0	9.0946	0	0	7.43851	0	7.81693	0	0	0	0	0	0	0	0	0	0	0	56.9651	0	0	15.8845	0
GNAO1	22.8677	95.7019	90.7403	0	91.5673	54.1213	46.6533	28.536	23.6164	66.2336	21.0797	22.0672	60.9745	15.5008	35.8325	22.0376	89.4395	68.4189	64.8947	82.0897	61.3233	55.955	86.6012	59.4227	82.8879	48.9357	93.5667	29.2396	28.2876	29.0681	28.8671	27.5899	96.4995	15.35	12.6951	14.8148	46.2906	0	0	88.1557	0
CD48	22.8269	44.9387	11.0336	0.00850612	0	8.86944	84.8273	17.2185	18.8269	95.0503	19.5246	19.2289	90.5393	6.66924	91.1779	22.0376	53.3231	24.0421	23.8825	54.2311	25.9816	20.0323	26.7975	0	28.2994	0	64.6464	34.8273	34.9929	68.6495	35.0816	35.4719	56.8649	35.0402	61.3943	34.025	87.1968	76.1405	0	7.40224	0
IFNAR1	22.825	52.6745	15.6575	6.75342	0	24.8108	35.8266	64.5754	64.7706	73.1165	63.3751	64.7706	25.7332	49.9668	28.5005	62.6123	47.28	59.1651	60.9035	48.0239	62.837	57.08	55.8893	59.4227	57.9234	62.2457	42.7566	11.9797	11.1282	47.3333	10.6788	9.98108	71.198	13.6235	75.1064	12.3403	65.2836	76.1405	96.5763	0.109954	0
GPR107	22.8163	59.7724	24.5033	39.9643	0	38.653	31.0667	69.2703	65.4447	69.9137	66.6095	64.7588	35.3832	54.0287	38.517	62.6123	35.0757	69.4477	68.5549	35.4711	69.7966	64.8266	47.5875	59.4227	49.5388	62.2457	28.4118	47.9305	47.4693	32.1547	47.351	46.4286	27.8027	100	32.131	100	27.6928	51.8516	95.3515	80.5159	0
MMP3	22.7771	97.4203	93.0227	0	92.7953	51.6675	97.9068	22.2327	21.2157	99.333	24.0835	21.535	78.7843	5.55512	80.7001	19.8557	3.33491	0	0	2.92876	0	0	3.11022	0	3.11022	0	99.9645	29.074	30.1679	99.9645	29.2278	30.3808	94.5837	100	95.5653	100	63.524	0	0	1.19009	0
ATP4A	22.685	78.4627	57.4503	2.11866	0	60.6492	97.3392	10.0993	11.7313	99.1442	10.4541	12.0743	96.5468	1.72602	96.6533	9.81552	19.9385	0	0	19.7838	0	0	12.8666	0	13.6708	0	81.8827	18.7145	16.438	84.7032	18.9274	16.6627	87.772	9.31291	89.9066	9.23227	58.5957	51.8516	0	14.4038	0
IGSF8	22.6848	82.8009	60.2412	0.978491	0	49.5979	77.8264	77.6254	77.85	88.943	72.4219	76.6438	86.5184	60.8969	67.4078	70.9023	93.3775	89.8297	89.8061	83.4378	89.3862	87.0766	92.1949	100	85.6552	100	88.3574	36.9501	33.4082	9.443	36.6485	32.8642	95.5712	20.6244	9.3543	19.9685	50.808	100	97.4411	4.62239	0
GART	22.6751	96.8671	91.6509	0	94.1037	100	43.0168	59.7091	62.3936	77.3597	64.2088	63.7535	48.439	35.6303	51.5965	59.1592	28.5241	21.4877	21.4877	28.8048	23.3562	17.3385	27.8855	0	29.4702	0	13.109	100	100	14.9953	100	100	10.8266	100	12.3344	100	35.4484	0	0	88.2492	0
MTREX	22.6545	94.0498	83.9995	0	85.747	100	0	0	0	0	0	0	0	0	0	0	30.1088	48.232	47.6585	30.5493	49.8285	42.8131	37.7838	46.9543	39.6878	48.9357	9.92195	100	100	10.6079	100	100	10.9922	100	12.5591	100	0	0	0	100	0
LMTK2	22.6455	70.6497	41.8638	10.4132	0	38.653	24.1249	35.6256	33.9404	61.4685	33.8931	33.562	17.7744	14.8365	12.9612	29.9491	55.0142	48.232	45.8905	33.724	30.434	24.5233	53.5951	46.9543	32.7933	0	33.1008	46.606	43.7323	37.2221	46.0088	43.07	38.2569	35.0402	43.1883	34.025	36.4727	51.8516	0	83.3327	0
CD320	22.6136	70.894	36.8496	14.9288	0	54.1213	63.2746	77.6372	75.7923	87.0879	73.912	74.657	57.8761	67.5815	60.7852	77.0991	54.4702	67.2363	69.2171	55.5863	65.4387	59.3739	54.1627	74.4854	56.1495	70.4175	0	0	0	0	0	0	0	0	0	0	44.3686	100	94.397	7.20849	0
CEP290	22.6094	98.5777	96.0265	0	95.2261	100	11.0809	23.0605	26.8094	50.4232	24.1249	26.9276	11.6131	9.55111	13.2096	27.1168	14.2502	0	0	13.9236	0	0	15.7167	0	16.6864	0	78.2226	30.6114	31.2559	81.3623	30.8006	31.5279	36.6722	100	41.5918	100	43.8866	0	0	19.1413	0
KIF4A	22.606	86.485	68.1883	0.00850612	0	100	20.3051	9.54352	6.98912	61.3314	11.1045	7.29659	18.0937	2.98822	20.5061	14.0374	8.64475	0	0	8.11919	0	0	6.26774	0	6.53974	0	0	0	0	0	0	0	0	0	0	0	32.5626	0	0	99.5517	0
SMARCE1	22.6033	94.9558	86.5776	0	88.3436	100	30.2921	66.1069	66.5208	69.3683	68.6022	66.8046	45.2578	45.2447	48.4508	62.6123	21.4049	0	0	21.4373	0	0	22.4574	0	23.711	0	52.8619	100	100	57.3971	100	100	38.2687	100	43.2001	100	27.9968	0	0	97.5572	0
GOSR2	22.591	70.4755	36.412	33.0179	0	65.4506	11.2524	41.036	44.4773	50.6433	41.9347	44.7138	15.421	22.1209	17.6325	43.2356	13.1268	0	0	12.768	0	0	18.1764	0	19.2644	0	0	0	0	0	0	0	0	0	0	0	37.1767	26.8858	0	99.7963	0
C17orf80	22.5782	82.6201	58.4555	0.369778	0	65.4506	20.0449	38.9073	40.35	61.1406	39.2443	40.5038	29.9905	19.8285	33.018	38.5584	38.8482	39.2621	39.6405	39.3829	42.1239	34.328	37.8548	46.9543	39.7647	48.9357	35.7793	27.3888	28.465	40.1727	27.2706	28.3349	62.701	35.0402	67.053	34.025	0	51.8516	97.4411	7.13877	0
IRAG2	22.5491	88.176	60.5132	0.00850612	80.22	23.0724	0	0	0	0	0	0	0	0	0	0	9.54352	0	0	8.26129	0	0	9.12961	0	9.72091	0	57.8642	35.7202	37.0388	62.2871	35.6256	36.9797	69.0397	100	73.1315	100	0	51.8516	0	0	0
STAMBP	22.5148	83.1785	60.5014	0.0926658	0	100	14.4276	41.9111	40.5156	43.7329	41.7396	40.5629	17.8571	24.6053	15.6693	42.1239	35.7025	24.0421	22.7472	15.0504	0	0	23.7819	0	25.1419	0	27.4894	100	100	31.1495	100	100	16.9347	100	19.9503	100	43.584	26.8858	0	84.6084	0
SLC16A3	22.5094	0	0	0	0	0	87.5296	40.1786	41.2252	95.9402	42.3309	41.8992	79.3992	21.3672	81.2677	42.1239	57.5568	24.0421	23.8825	58.7024	25.9816	20.0323	23.4272	0	24.7753	0	69.8321	40.764	40.1135	73.5454	40.6989	40.0781	39.4395	29.6831	44.3827	28.9368	53.0468	51.8516	92.3265	15.5375	0
APMAP	22.4565	96.3502	89.7588	0	93.0766	100	87.1452	91.9111	91.5799	95.8093	90.7817	91.2606	88.5525	100	86.3765	100	92.3841	100	100	92.9428	100	100	94.4536	100	94.8794	100	48.4863	100	100	53.0333	100	100	60.188	100	64.5991	100	100	51.8516	96.2281	5.89993	0
GINS2	22.4288	86.4627	69.3827	0.0926658	0	60.6492	17.8098	11.8023	11.4948	58.8522	13.5407	12.0979	27.2942	2.98822	30.1325	14.0374	13.245	0	0	12.9023	0	0	13.2214	0	14.0492	0	0	0	0	0	0	0	0	0	0	0	30.5168	0	0	100	0
LSR	22.3913	79.6033	40.6575	0.369778	0	23.0724	65.5038	42.3605	51.5847	87.9865	44.4891	52.5544	52.8619	25.4637	56.0194	48.4508	78.4768	62.2044	66.8401	79.6935	68.7441	63.0307	82.2493	68.0932	83.5501	70.4175	34.7386	38.9487	41.4735	39.0551	39.4986	42.7744	38.8245	29.6831	43.8091	34.025	44.4287	51.8516	95.3215	1.25555	0
PTPRB	22.3841	0	0	0	0	0	44.5069	29.9905	31.185	78.1294	31.4451	31.4924	33.018	10.9053	35.9745	29.0504	32.9352	41.438	43.6731	33.3115	44.5719	38.1101	33.7394	0	35.5132	0	13.109	11.9797	10.8207	14.9953	12.1866	11.0927	30.5109	12.0211	35.123	12.3403	51.2374	51.8516	99.7717	7.70812	0
MARVELD2	22.3731	0	0	0	0	0	9.78004	14.2029	15.5747	48.1993	16.237	16.0714	12.6419	1.72602	14.3094	9.81552	30.1561	37.0388	40.2909	30.5845	39.5518	33.0195	37.3699	0	39.2266	0	56.658	14.7942	14.4749	61.1696	15.0012	14.7942	60.0757	17.1121	64.4986	17.3792	44.2283	51.8516	91.8105	3.92659	0
NDC80	22.3379	77.2996	49.929	2.11866	0	54.1213	24.9823	11.891	11.755	65.4341	13.6826	12.4645	29.6239	4.32084	32.6041	17.3191	15.8704	0	0	15.6835	0	0	15.22	0	16.166	0	70.5712	17.4905	17.9518	74.2727	17.4669	17.8808	87.4823	20.6244	89.6228	19.9685	39.1645	0	0	100	0
TMEM132C	22.3234	57.5869	22.7412	0.369778	0	14.9243	42.5142	21.0561	25.3784	77.1096	21.5941	25.5085	33.3728	8.8741	36.3411	26.0229	29.0799	28.4177	26.6734	29.3779	30.434	24.5233	15.3619	0	16.3198	0	72.895	100	100	76.5492	100	100	20.9437	100	24.32	100	0	51.8516	98.9427	0	0
UCHL5	22.3066	91.8702	80.026	0	83.0437	100	12.701	33.5738	28.7252	52.6652	31.7526	28.2285	22.8595	13.5599	25.6859	28.128	32.7696	45.1218	42.6798	33.1584	42.1239	35.7765	31.114	0	32.8169	0	25.1951	100	100	28.7133	100	100	38.6885	100	43.685	100	38.522	0	0	77.0835	0
ADGRG2	22.2787	0	0	0	0	0	43.0168	8.86944	8.52649	77.3597	10.3063	8.90492	5.14428	0	5.80653	0	68.2119	24.0421	25.5322	69.6698	25.9816	20.0323	34.3543	0	36.1164	0	0	0	0	0	0	0	0	0	0	0	0	76.1405	97.8855	0.230552	0
CENPF	22.2609	87.7911	68.6968	0	0	100	35.9449	11.956	10.6315	73.1827	13.7772	11.211	27.377	4.32084	30.2152	17.3191	20.9319	0	0	20.8968	0	0	9.16509	0	9.75639	0	99.9172	21.0856	19.3117	99.9172	21.1447	19.43	99.2431	13.6235	99.2668	13.7364	37.0013	0	0	93.8131	0
VSIG2	22.2588	0	0	0	0	0	87.3522	24.3732	27.8146	95.879	26.3482	28.0629	90.0307	9.55111	90.7403	27.1168	19.359	0	0	19.2685	0	0	25.8869	0	27.3888	0	77.5781	31.5043	30.2744	80.7829	31.8354	30.6646	81.0667	35.0402	84.0114	34.025	0	76.1405	94.9133	0.029201	0
CXCL11	22.2257	88.0408	68.7677	0.00850612	83.0437	49.5979	92.2954	6.46878	6.42148	96.3141	6.69939	6.52791	3.89073	0	4.11542	0	13.6708	0	0	4.38362	0	0	5.51088	0	4.03264	0	0	0	0	0	0	0	0	0	0	0	63.0383	0	0	3.16956	0
IQGAP2	22.2183	83.7836	63.8245	0.978491	80.22	49.5979	45.5653	29.281	32.5568	78.6466	31.1258	32.8997	34.2833	12.8425	37.3581	31.4274	74.8226	53.6128	56.0785	76.0078	57.3557	50.6486	78.0038	59.4227	79.6358	62.2457	73.2971	56.5989	57.0956	76.9217	61.3647	65.6812	82.267	35.0402	85.123	100	100	26.8858	0	0.0548065	0
CLDN3	22.2168	0	0	0	0	0	90.6812	26.6083	31.2796	96.9788	27.5248	31.457	85.7616	14.188	86.9205	31.4274	58.0889	52.3711	55.5345	59.2489	55.8006	49.3062	64.5814	59.4227	66.5681	62.2457	69.4596	36.276	37.7129	73.1906	36.2465	37.5355	54.4939	100	59.1828	100	52.4963	76.1405	92.4405	0.534449	0
LGR4	22.2118	71.285	24.728	0.0926658	0	14.9243	37.2635	48.2852	50.9934	74.0257	48.7228	51.2535	28.0038	30.5457	30.8538	50.4435	66.9702	63.1563	66.1424	68.3838	69.7966	64.8266	72.5757	59.4227	74.4442	62.2457	0	0	0	0	0	0	0	0	0	0	53.3576	51.8516	97.6393	1.65265	0
CD46	22.199	74.9929	34.9693	0.369778	0	21.1802	69.974	83.3491	86.7313	89.7484	86.82	88.2687	72.7412	100	75.0946	100	71.7242	75.3607	76.6675	73.0562	78.4709	74.7026	79.3283	74.4854	80.8065	77.513	20.926	65.4151	63.2687	24.1604	69.087	67.2067	21.4404	100	25.071	100	100	100	95.8318	0.15378	0
NDE1	22.1935	54.7749	15.5038	94.1421	0	57.0956	24.3673	35.0757	33.1835	64.9022	36.4475	33.3373	42.869	16.1098	46.0501	34.3188	10.7616	0	0	7.23685	0	0	11.3292	0	12.0743	0	81.451	39.8238	40.7758	84.3129	39.8179	40.6457	61.7668	100	66.1187	100	39.2711	26.8858	0	99.8075	0
SORL1	22.1398	65.7019	27.8027	47.1297	0	46.2275	79.4939	35.1939	35.8325	93.2842	30.9603	34.9574	64.4158	25.4637	67.0175	35.0461	56.7289	65.1549	64.5104	57.8406	62.837	57.592	49.1958	74.4854	51.0998	70.4175	61.2228	60.0461	64.0255	65.356	59.1947	62.8252	46.671	100	24.8522	100	100	100	0	3.34905	0
SRFBP1	22.1028	81.3968	57.3912	0.369778	0	100	15.3027	17.5556	17.6206	56.0236	19.9385	17.9163	8.32545	2.98822	9.38978	14.0374	9.40161	0	0	8.88588	0	0	13.0322	0	13.86	0	39.3862	40.1963	38.789	43.815	40.4092	39.0965	26.7384	100	31.0312	100	32.4689	0	0	98.9555	0
USP8	22.0847	79.5904	58.3846	0.978491	0	100	4.13907	12.157	11.5539	35.9125	13.8718	12.1452	6.95364	1.72602	7.82876	9.81552	22.824	24.0421	23.8825	22.8435	25.9816	20.0323	33.9049	0	35.667	0	16.9584	100	100	19.6902	100	100	32.6218	100	37.2694	100	48.3075	0	0	98.6933	0
LETM1	22.0799	95.9033	89.2148	0	92.7953	100	34.8628	66.8697	66.6509	72.4697	64.9421	66.1306	30.8893	60.8969	33.9995	70.9023	30.9484	31.6935	31.3978	31.4177	30.434	24.5233	28.9735	0	30.641	0	86.4711	100	100	88.5998	100	100	70.1987	100	74.2077	100	0	51.8516	0	99.8579	0
DIABLO	22.0772	97.3338	92.5142	0	95.9764	100	17.6679	35.9153	36.5421	58.6792	35.7734	36.7077	25.9579	17.8127	28.7133	35.0461	4.93141	0	0	4.42592	0	0	5.91296	0	6.17313	0	37.0211	100	100	41.4499	100	100	37.3817	100	42.2895	100	56.753	0	0	13.8755	0
KRT6A	22.0636	93.6617	70.0922	0.00850612	84.5887	24.8108	99.6216	21.5468	19.8439	99.8798	23.4981	20.2342	99.4205	6.66924	99.4442	22.0376	4.21003	0	0	3.72039	0	0	3.92621	0	4.11542	0	97.15	21.2571	19.5482	97.5402	21.2985	19.7138	98.2793	10.0166	98.4685	9.96189	41.5594	0	0	29.3008	0
NKAP	22.0589	64.6948	23.2379	20.1962	0	35.4659	5.81835	5.90705	7.92337	41.0255	6.6166	8.19536	6.29139	0	7.0719	0	22.3628	24.0421	22.7472	19.7608	0	0	24.6097	0	26.0762	0	17.7744	44.9799	44.9267	20.5712	44.5187	44.2881	11.0395	100	12.6242	100	38.479	0	0	100	0
RBMXL1	22.0301	88.8039	72.3037	0.00850612	83.0437	100	10.9745	37.2398	36.5539	50.2885	38.3101	36.8851	13.6235	19.1218	15.421	38.5584	18.0582	0	0	14.0585	0	0	21.2039	0	22.5047	0	27.856	58.1244	57.1547	31.5397	57.3675	56.0667	31.5516	100	36.1755	100	0	0	0	92.0296	0
CHAF1B	22.0237	87.8727	70.0449	0	0	100	16.0714	11.1991	9.72091	56.8755	12.7838	10.2176	8.63292	1.72602	9.79186	9.81552	9.60265	0	0	9.07262	0	0	9.34248	0	9.92195	0	0	0	0	0	0	0	0	0	0	0	24.3372	0	0	100	0
NUP35	22.0044	94.7987	85.6315	0	89.7562	100	17.8217	30.1443	32.5213	58.8637	31.3623	32.7578	22.4101	13.5599	25.1656	31.4274	14.8888	0	0	14.5766	0	0	17.9991	0	19.0397	0	57.1606	58.1244	57.1783	61.6426	57.3675	56.0844	49.9468	100	54.9314	100	0	0	0	75.0126	0
NPR1	21.9946	38.4067	7.20199	0.369778	0	14.9243	80.6883	39.9007	41.7219	93.7156	42.5733	42.325	87.1807	21.3672	88.2332	42.1239	76.6556	53.6128	57.2493	77.831	57.3557	50.9343	73.439	46.9543	75.2247	48.9357	74.1367	100	100	77.7259	100	100	40.5393	100	45.5889	100	47.8459	51.8516	96.7865	9.20111	0
LSAMP	21.9679	80.8107	55.7474	2.11866	80.22	57.0956	46.0738	26.0762	21.7952	54.9064	18.0464	20.1632	43.141	14.8365	13.4579	19.8557	65.3974	66.1601	62.364	66.6956	59.3129	53.7293	72.3155	59.4227	74.2195	48.9357	88.2096	34.236	34.4253	30.233	33.9404	33.763	92.526	21.7833	11.6958	21.1132	45.1265	76.1405	0	0.240613	0
PRAF2	21.9466	96.6508	91.5445	0	93.0766	100	45.2282	61.4002	56.0667	78.4814	53.9144	54.3992	55.4518	49.9668	58.5383	56.0253	79.1627	76.7029	75.5913	60.3671	73.3207	68.5572	81.9536	68.0932	68.685	62.2457	42.4905	32.2848	32.675	47.0199	32.2197	32.4149	32.1015	35.0402	32.7815	34.025	39.1005	26.8858	91.4085	0.631527	0
HEATR1	21.9391	88.9797	69.9976	0	80.22	100	23.6873	39.2798	40.1845	64.3613	41.6627	40.8349	34.6026	22.9285	37.7129	44.3531	12.4645	0	0	12.075	0	0	15.6812	0	16.6272	0	15.7462	70.0331	72.623	18.2178	69.087	71.6828	9.54352	100	10.4896	100	0	0	0	100	0
TUBB8	21.9167	93.8221	85.3595	0	87.3035	46.2275	3.45317	0	0	33.5352	0	0	3.84342	0	4.03264	0	0	0	0	0	0	0	0	0	0	0	0	0	0	0	0	0	0	0	0	0	21.6593	0	0	31.1655	0
PAG1	21.8918	66.0229	37.0979	0.0926658	0	23.0724	45.8668	22.5166	21.878	78.808	22.7058	21.9134	23.711	8.18739	26.5255	22.0376	36.9324	46.7124	43.815	37.4717	49.8285	43.5171	37.9967	46.9543	39.9007	48.9357	53.5123	52.7554	50.5676	58.0948	52.0281	49.5861	59.65	100	64.0728	100	41.2067	26.8858	91.6725	3.30145	0
ATP5F1B	21.8726	99.9086	99.7398	0	100	100	0	0	0	0	0	0	0	0	0	0	99.6334	100	100	99.6378	100	100	99.657	100	99.6807	100	74.5211	100	100	78.0807	100	100	81.2914	100	84.2242	100	0	26.8858	0	99.52	0
KIF14	21.83	76.3553	50.6149	2.11866	0	44.6783	9.86873	7.62772	5.77105	48.4063	8.84579	6.04305	10.9981	1.72602	12.571	9.81552	5.77105	0	0	5.14819	0	0	5.13245	0	5.40445	0	90.6516	16.6095	15.8586	92.0648	16.2725	15.3855	97.5047	16.2488	97.824	15.6517	30.8064	0	0	99.9551	0
GCG	21.7883	92.5999	81.043	0	84.5887	27.9328	95.3406	9.93969	13.6353	98.4972	11.6544	14.2502	86.0218	2.98822	87.1689	14.0374	2.36518	0	0	1.7738	0	0	2.35336	0	2.24693	0	98.6932	30.9957	32.4858	98.8292	31.1436	32.8406	97.1736	29.6831	97.552	28.9368	62.0443	0	0	0.159236	0
GINS1	21.7881	84.5673	63.8955	0.00850612	0	51.6675	12.0743	11.0218	10.6906	51.7458	12.7661	11.2583	18.8032	2.98822	21.2512	14.0374	17.3782	0	0	17.2663	0	0	13.245	0	14.0965	0	0	0	0	0	0	0	0	0	0	0	26.1731	0	0	100	0
SPATA5	21.7869	74.85	42.9991	0.978491	0	100	3.80795	3.68377	3.77247	34.9006	3.81977	3.8789	4.97871	0	5.54636	0	7.50946	0	0	6.93314	0	0	8.88718	0	9.3957	0	12.9316	100	100	14.7824	100	100	16.6332	100	19.6251	100	28.022	0	0	99.972	0
PLSCR1	21.7862	74.4257	44.631	0.00850612	0	21.1802	67.9104	56.3387	62.5118	88.943	61.6308	64.3685	45.4115	37.2911	48.5809	70.9023	57.4503	49.7517	52.176	58.5688	51.496	44.5706	47.2091	68.0932	49.0658	70.4175	24.0953	60.0461	58.7275	27.5307	59.1947	57.7105	30.3512	100	34.9633	100	48.1731	51.8516	91.6005	0.167112	0
LIN28B	21.7557	79.1179	53.1693	4.00687	0	49.5979	3.37039	0	0	33.1287	0	0	4.65941	0	5.07332	0	5.87748	0	0	5.25489	0	0	5.75922	0	6.03122	0	0	0	0	0	0	0	0	0	0	0	46.0157	0	0	76.5195	0
CCNA2	21.7184	81.4153	56.0667	0.00850612	0	49.5979	67.8394	21.1684	23.0132	88.906	22.7058	23.3207	64.9243	6.66924	67.5378	22.0376	25.1301	24.0421	23.8825	25.1588	25.9816	20.0323	16.9111	0	17.9636	0	53.1989	15.0544	15.0426	57.7401	15.3146	15.1727	79.6298	17.1121	82.7223	17.3792	54.3566	0	0	100	0
ERVFC1	21.7	0	0	0	0	0	0	0	0	0	0	0	0	0	0	0	0	0	0	0	0	0	0	0	0	0	0	0	0	0	0	0	0	0	0	0	0	51.8516	97.0687	0	0
TIMM8A	21.6995	87.123	67.2777	0	0	100	5.12062	9.2597	6.79991	39.1804	10.7379	7.09555	9.40161	2.98822	10.6433	14.0374	11.6958	0	0	11.2618	0	0	18.4839	0	19.5482	0	87.8725	26.2181	24.2668	89.7233	26.3955	24.6097	84.1237	24.6748	86.7491	24.1176	29.4677	0	0	92.2798	0
POLA1	21.6989	75.0143	46.1802	4.00687	0	60.6492	8.53832	14.8474	16.509	46.5102	17.0944	16.8401	15.0071	2.98822	17.1358	14.0374	9.37796	0	0	7.88992	0	0	10.8562	0	11.5421	0	9.56717	11.9797	11.2997	10.0993	10.6788	10.3063	13.1445	12.0211	15.2909	10.7918	32.3751	0	0	99.8579	0
VARS	21.6844	96.4475	90.4092	0	93.3892	100	61.004	74.456	77.1996	86.0778	78.0333	78.2048	74.9645	56.9007	77.1168	77.0991	0	0	0	0	0	0	0	0	0	0	0	0	0	0	0	0	0	0	0	0	31.1185	0	0	100	0
SOX6	21.6749	93.5545	81.457	0	88.3436	41.6864	4.48202	6.55156	7.08373	37.226	7.50355	7.40303	6.23226	0	7.0246	0	8.04163	0	0	7.43245	0	0	9.40161	0	9.98108	0	57.1606	19.3176	19.2881	61.6426	19.3649	19.4063	72.552	24.6748	76.3245	24.1176	46.9937	0	0	1.51219	0
HLA-H	21.6722	81.9021	57.2375	0	0	8.86944	89.7055	60.4423	64.9953	96.6705	66.3139	66.9229	74.3259	38.827	76.6083	66.4262	0	0	0	0	0	0	0	0	0	0	0	0	0	0	0	0	0	0	0	0	0	51.8516	95.5676	0	0
PHOX2B	21.634	82.0857	55.5345	0.0926658	0	49.5979	7.88198	4.82498	5.1088	45.4605	5.50497	5.48723	4.50568	0	4.84863	0	3.45317	0	0	3.03233	0	0	2.99196	0	3.13387	0	21.8543	11.9797	11.7018	25.207	12.1866	11.7727	47.6466	13.6235	52.6194	13.7364	39.3775	0	0	81.4617	0
LCN1	21.6011	97.7017	93.5904	0	80.22	8.86944	85.6552	5.13245	4.8368	95.3331	5.78879	5.22706	3.66604	0	3.53595	0	5.27436	0	0	2.66041	0	0	4.29281	0	3.53595	0	96.9548	15.0544	16.8283	97.3687	15.3146	17.1358	99.4442	17.1121	99.456	17.3792	39.4413	0	0	17.2239	0
LRP10	21.6	81.6809	61.3765	2.11866	0	49.5979	86.0809	81.25	84.9811	95.4526	89.6346	87.1807	82.1192	67.5815	83.6211	100	62.9612	63.1563	67.662	64.2651	68.7441	63.7824	73.0369	74.4854	74.8817	77.513	24.3377	17.869	18.9451	27.785	17.8512	18.9806	43.1587	23.0783	48.2379	22.5178	36.1403	100	96.6544	0.7548	0
ANO10	21.5831	47.1332	12.6064	0.0926658	0	12.3049	10.9272	47.4219	45.6126	50.209	49.657	45.8609	19.8439	25.4637	22.5047	46.7774	26.1471	34.5553	37.4823	26.2277	36.9324	30.7087	36.6367	0	38.4342	0	23.5632	100	100	26.9631	100	100	15.0426	100	17.6561	100	32.3516	51.8516	93.4967	1.21486	0
CEACAM5	21.5579	0	0	0	0	0	96.606	16.2311	19.359	98.9031	18.478	19.7729	87.2871	6.66924	88.3396	22.0376	2.44797	0	0	2.08749	0	0	2.67266	0	2.75544	0	87.5946	26.2181	25.4612	89.5163	26.1057	25.272	9.24787	16.2488	9.34248	15.6517	100	76.1405	0	0.587116	0
RNASEH2A	21.5464	86.1714	67.4078	0.369778	80.22	65.4506	55.2744	42.4491	44.3945	83.4708	42.8335	44.4891	56.7171	23.8026	59.7446	42.1239	30.4872	37.0388	36.9797	30.9599	39.5518	31.8312	29.6121	0	31.2914	0	71.9785	52.7554	54.8605	75.7036	52.0281	53.8316	52.9033	100	57.6455	100	31.5956	0	0	98.7788	0
NCSTN	21.5216	95.0555	85.6433	0	90.4116	100	59.8273	88.0026	89.6405	85.5368	91.4085	90.7403	70.0449	100	72.5757	100	68.9096	89.8297	90.0603	70.4298	100	100	76.6675	100	78.264	100	14.9598	100	100	17.3072	100	100	18.0937	100	21.2985	100	53.9944	76.1405	97.9456	16.3114	100
SIGIRR	21.5095	61.1866	25.0591	0.0926658	0	12.3049	69.223	62.6242	66.0951	89.4889	62.0033	66.3907	62.3226	51.686	65.1135	66.4262	75.3666	54.7658	57.4149	76.5249	57.3557	51.5638	67.6325	59.4227	69.6429	62.2457	61.4889	42.7093	42.7625	65.622	43.2533	43.413	39.8297	100	44.7729	100	49.471	76.1405	93.4187	1.58183	0
IGLL1	21.489	90.6177	75.7923	0	0	8.86944	36.7313	7.16651	8.44371	73.6793	8.23084	8.84579	34.1178	1.72602	37.1925	9.81552	55.369	28.4177	29.4052	56.4462	30.434	22.5347	30.9957	0	32.675	0	86.5598	24.9468	25.7096	88.6767	24.9586	25.7569	92.4787	100	93.9747	100	82.7797	26.8858	0	19.0219	0
MYORG	21.4872	49.7338	14.4158	0.0926658	0	12.3049	0	0	0	0	0	0	0	0	0	0	76.017	51.0821	50.2483	77.1408	51.496	45.3417	72.4338	46.9543	74.3259	48.9357	48.4863	16.6095	15.6339	53.0333	16.5326	15.4447	75.9697	18.6377	79.4525	18.193	0	51.8516	97.9576	0	0
CD151	21.4775	81.7917	66.3907	4.00687	0	65.4506	91.1779	91.4794	92.7389	97.1641	93.0109	93.413	95.5889	100	95.79	100	92.1003	87.1452	87.5355	92.6318	100	100	90.9413	100	91.6036	100	58.1717	50.8396	48.096	62.5887	51.0466	48.2852	32.7342	35.0402	37.3817	34.025	100	100	93.5987	16.3831	0
PIK3C3	21.4687	58.8219	24.9409	47.1297	0	40.2791	8.49101	25.8042	25.5795	38.5879	25.9579	25.6504	12.8193	9.55111	9.54352	24.9231	21.2275	0	0	21.2187	0	0	23.5218	0	24.8936	0	24.3377	100	100	12.0624	100	100	31.2204	100	16.3848	100	52.7352	0	0	97.8439	0
RTN4RL2	21.395	65.6212	29.0799	6.75342	0	29.3992	70.4884	16.2961	14.2975	89.9439	14.2975	13.86	31.0312	6.66924	34.106	14.0374	56.3387	46.7124	44.9976	27.5088	25.9816	20.0323	56.7053	46.9543	22.3865	0	98.6341	100	100	98.7878	100	100	98.6045	100	98.711	100	90.3039	51.8516	0	5.12531	0
RNF2	21.3801	94.6076	85.9981	0	90.0635	100	7.33207	23.8647	26.8921	44.1934	25.0532	27.0577	10.868	10.2514	12.3108	27.1168	34.579	28.4177	26.8626	25.1414	25.9816	20.0323	25.2956	0	26.5965	0	20.926	39.8238	41.3789	14.7824	39.4986	40.622	10.6079	100	12.0033	100	31.2859	0	0	48.833	0
TYROBP	21.3633	0	0	0	0	0	97.7058	63.4816	64.8652	99.2662	61.6308	64.9125	97.6703	51.686	97.7649	66.4262	95.2342	65.1549	65.421	95.5331	59.3129	53.7293	90.5274	68.0932	91.2606	62.2457	39.0255	22.2327	22.6939	43.4544	22.3273	22.8359	58.9877	29.6831	63.3751	28.9368	100	76.1405	91.7025	1.30389	0
GTF2I	21.3502	98.2199	95.518	0	100	100	16.6982	43.5076	43.0818	57.6542	44.3472	43.342	22.9778	26.5181	25.816	46.7774	0	0	0	0	0	0	0	0	0	0	24.3377	100	100	27.785	100	100	42.1831	100	47.1736	100	38.9081	0	0	35.8294	0
CLSTN1	21.3349	64.6304	33.8221	0.00850612	0	14.9243	82.0364	82.6277	76.6911	87.3904	78.601	75.4494	91.3434	60.8969	83.6921	70.9023	96.0974	84.4667	84.3366	92.6567	83.3254	80.3445	96.3458	79.9502	94.2763	77.513	76.224	70.0331	69.093	55.0438	69.087	67.9044	81.9596	100	78.8257	100	78.3307	76.1405	98.7985	0.244816	0
SEMA7A	21.3307	78.6274	49.527	0	0	17.189	80.641	28.9912	25.0118	93.6979	26.4664	24.4087	83.964	13.5599	85.2649	26.0229	64.132	64.1083	61.6012	65.4858	59.3129	52.2202	55.0024	68.0932	56.9773	62.2457	77.0518	35.3713	35.1466	71.671	35.0816	34.6618	67.3191	35.0402	71.4227	34.025	92.5301	76.1405	0	1.9252	0
RBM15	21.317	90.5145	74.7635	0	0	100	8.82805	11.9146	12.5	46.9076	13.6589	13.1386	15.6102	2.98822	17.869	14.0374	9.035	0	0	8.53494	0	0	12.1216	0	12.8903	0	35.052	100	100	39.3981	100	100	14.3981	100	16.8579	100	35.5605	0	0	80.3638	0
DAG1	21.278	79.0007	52.0577	4.00687	0	54.1213	61.9205	75.1478	76.904	86.4764	74.0776	76.9513	68.8032	67.5815	71.3694	77.0991	75.7214	77.2942	78.3467	76.8329	79.2987	75.578	77.5189	100	79.0799	100	57.8642	100	100	62.2871	100	100	61.0336	100	65.4151	100	77.0317	76.1405	92.9446	1.57017	0
CSTF2	21.2621	96.4521	90.3027	0	95.2261	100	27.2233	34.6145	35.2767	67.1851	34.8865	35.3004	28.2876	19.1218	31.1258	37.6596	23.9948	39.2621	38.1623	24.0807	42.1239	34.328	32.675	0	34.378	0	60.2058	58.1244	62.571	64.4572	57.3675	61.2819	62.9435	100	67.2718	100	22.9621	0	0	80.7036	0
HBZ	21.2543	91.5978	85.4778	0	80.22	14.9243	20.7013	5.28027	5.7474	61.7251	5.95435	6.00757	5.41627	0	6.0667	0	6.68165	0	0	6.10168	0	0	6.16131	0	6.40965	0	75.8219	22.552	21.8543	79.2514	22.3273	21.464	59.1237	24.6748	63.517	24.1176	48.9577	0	0	5.533	0
ASPM	21.2537	88.4077	72.5875	0.00850612	0	60.6492	21.9253	8.59745	6.10218	62.8462	10.0166	6.33869	18.543	2.98822	21.0028	14.0374	6.40965	0	0	5.79005	0	0	6.00757	0	6.26774	0	77.7791	31.1968	30.0024	80.9484	31.5397	30.4872	57.7874	26.7621	62.2517	28.9368	30.7582	0	0	88.3745	0
KRT1	21.2121	94.6411	84.6736	0	88.8782	100	99.6689	23.3089	19.5837	99.8953	24.9409	19.8321	99.799	6.66924	99.799	22.0376	4.62394	0	0	4.10921	0	0	4.65941	0	4.84863	0	96.9548	31.6698	28.6779	97.3687	31.8354	28.8434	98.3325	17.1121	98.5099	17.3792	48.9005	0	0	10.1807	0
BET1	21.1495	76.2792	50.6741	2.11866	0	51.6675	36.4002	24.2786	28.4177	73.4975	26.1944	28.7133	12.3936	10.2514	14.0255	28.128	18.4957	0	0	18.4114	0	0	26.7739	0	28.2758	0	18.0464	31.5043	30.7356	20.8668	31.5397	30.7592	32.6218	35.0402	37.2694	34.025	38.4144	26.8858	0	66.3868	0
NCAPG	21.1431	85.8841	67.8571	0.00850612	0	100	47.5225	13.6175	13.4934	79.6761	15.6575	14.132	50.4139	4.32084	53.6542	17.3191	16.8992	0	0	16.7264	0	0	10.2294	0	10.8562	0	32.0246	11.9797	10.9685	35.9863	12.1866	11.2405	60.7912	12.0211	65.1845	12.3403	24.4185	0	0	100	0
LTF	21.115	94.1077	84.2715	0	0	8.86944	98.7819	24.048	26.8685	99.6111	25.8869	27.105	96.0265	9.55111	96.2157	27.1168	41.0123	28.4177	29.4052	41.6686	30.434	23.2111	22.1913	0	23.4331	0	76.8921	28.6424	29.009	80.233	29.0504	29.553	66.2784	17.8867	70.4411	18.193	100	0	0	43.226	0
TRNT1	21.0727	84.1419	63.3042	0.978491	0	100	5.72375	24.728	27.5544	40.8559	26.0762	27.7554	12.0624	10.2514	13.6826	28.128	10.9035	0	0	10.4518	0	0	14.1438	0	15.0899	0	28.4118	100	100	32.1547	100	100	43.8623	100	48.9534	100	29.4431	0	0	100	0
SARS2	21.0409	91.7191	76.8921	0	85.747	100	21.062	62.7424	68.0345	62.0312	61.14	68.1173	31.2086	49.9668	34.307	70.9023	5.7474	0	0	5.12687	0	0	7.33207	0	7.69868	0	44.4891	52.7554	52.2469	49.0303	54.6062	54.7067	51.9868	100	50.4789	100	30.5652	0	0	91.8157	0
PPP1R12A	21.0255	93.5887	81.5516	0	87.3035	100	69.3413	69.3413	64.6878	89.5302	70.5889	64.5577	75.2129	49.9668	77.3652	62.6123	28.3704	24.0421	25.5322	28.6645	25.9816	20.0323	24.6334	0	26.0998	0	52.8619	100	100	57.3971	100	100	51.6202	100	56.5043	100	40.9777	0	0	100	0
ADGRF1	21.0071	0	0	0	0	0	25.0591	12.2812	15.764	65.4941	14.1793	16.2252	11.7077	5.55512	13.3396	19.8557	30.4991	28.4177	30.5227	30.9716	30.434	24.5233	31.5516	0	33.2308	0	0	0	0	0	0	0	0	0	0	0	0	76.1405	97.8195	0.480698	0
MCM10	21.0037	88.3377	70.3169	0	0	44.6783	14.2148	7.60998	5.7947	54.6867	8.83396	6.0667	12.0033	1.72602	13.6353	9.81552	5.7947	0	0	5.16952	0	0	5.26254	0	5.54636	0	74.1367	9.38387	9.36613	77.7259	9.56126	9.48439	90.8645	10.6079	92.5378	10.7918	26.6154	0	0	88.1028	0
MSLN	20.9847	83.7482	52.3179	0	0	17.189	87.157	16.0241	20.6599	95.8135	18.2237	20.9792	58.2545	5.55512	61.1164	19.8557	75.544	37.0388	39.9657	76.6727	39.5518	32.0601	40.9177	46.9543	42.6561	48.9357	78.7133	14.6523	14.9598	81.8295	14.6701	15.1254	90.5629	17.8867	92.2895	18.193	87.6948	51.8516	0	0.10434	100
KRT20	20.9763	97.0506	92.4314	0	89.398	32.2907	94.4063	10.4246	13.8127	98.2046	12.163	14.4395	83.1244	2.98822	84.5199	14.0374	2.67266	0	0	2.21982	0	0	2.51892	0	2.6017	0	97.7945	19.4832	18.1646	98.0842	19.6488	18.4839	67.9399	9.75047	72.0435	9.70885	46.8769	0	0	2.49485	0
KRT8	20.9601	96.5169	86.9678	0.00850612	90.0635	60.6492	94.3472	40.2673	45.6599	98.1845	43.0464	46.4759	91.6982	25.4637	92.2658	48.4508	85.3595	65.1549	69.4891	86.2364	71.6178	66.9635	87.4882	74.4854	88.4816	77.513	65.4269	32.6632	32.0719	69.3709	33.2545	33.1244	57.6632	20.6244	62.1452	21.1132	59.4802	0	0	86.0621	0
MSH2	20.9529	94.8463	86.4357	0	89.7562	100	19.3945	32.4858	30.097	60.4629	30.7356	29.7895	27.2233	13.5599	30.0615	28.128	24.2195	31.6935	30.0142	24.2544	33.8931	27.7439	31.7999	0	33.491	0	13.6412	100	100	15.5511	100	100	27.0754	100	31.3564	100	47.5175	0	0	41.4908	0
HSD17B7	20.9367	63.6033	30.2862	14.9288	0	36.9678	43.7263	27.2942	31.2204	77.7449	28.4413	31.5043	15.1845	11.4747	17.3841	29.9491	53.8079	34.5553	33.8517	54.7754	36.9324	30.7087	51.7621	46.9543	53.7015	48.9357	69.6429	54.0031	57.8761	73.3621	53.2817	56.7999	73.776	100	77.4421	100	23.1293	26.8858	95.0813	4.56173	0
HBE1	20.9228	96.0013	89.0847	0	80.22	12.3049	96.5705	8.91675	6.88269	98.8912	10.259	7.15468	10.0047	1.72602	11.4238	9.81552	9.81552	0	0	9.27057	0	0	7.17833	0	7.53311	0	99.6984	23.7938	23.7938	99.6984	23.7878	23.7228	96.5232	29.6831	97.0672	28.9368	42.2602	0	0	12.5593	0
RPGRIP1L	20.9226	93.7881	81.9773	0	88.3436	51.6675	4.16272	5.40445	6.61069	36.0074	6.17904	6.89451	6.22044	0	7.01277	0	6.79991	0	0	6.04789	0	0	8.6211	0	8.92857	0	46.0797	11.9797	10.9153	50.7569	12.1866	11.1873	71.9548	12.0211	75.7391	12.3403	40.3919	0	0	1.83511	0
SYT6	20.9045	86.3621	62.3817	0.00850612	80.22	24.8108	32.267	5.70601	4.67124	38.3954	4.22777	4.61211	5.22706	0	3.94986	0	31.6698	31.6935	30.1916	32.0993	30.434	24.5233	15.0012	0	15.9591	0	48.7346	11.9797	10.9153	53.258	12.1866	11.1873	76.2831	12.0211	79.7185	12.3403	41.3521	26.8858	0	2.09341	0
SEC22B	20.8723	95.6315	87.429	0	91.0198	100	46.5705	46.1566	50.1064	79.1883	47.7767	50.6623	51.2417	26.5181	54.5175	45.4884	0	0	0	0	0	0	0	0	0	0	0	0	0	0	0	0	0	0	0	0	46.2317	26.8858	0	0	0
NYX	20.8693	95.9126	88.6471	0	92.7953	100	3.08657	0	0	32.0851	0	0	3.32308	0	3.37039	0	2.98013	0	0	2.56784	0	0	3.29943	0	3.41769	0	0	0	0	0	0	0	0	0	0	0	36.4063	0	0	0.426796	0
MTAP	20.8517	92.4906	81.1731	0	85.747	60.6492	5.30984	11.6012	12.571	39.8578	13.381	13.245	7.43851	1.72602	8.43188	9.81552	11.8141	0	0	11.3842	0	0	15.1727	0	16.1187	0	23.0014	100	100	26.4073	100	100	23.983	100	28.0156	100	37.5915	0	0	10.0236	0
MYCN	20.8227	67.3066	28.1812	26.1273	0	44.6783	13.7949	7.95885	7.79328	54.0506	8.46145	8.08893	5.70009	0	6.35052	0	49.2195	43.3361	40.7226	48.3483	39.5518	33.0195	27.0104	0	25.7569	0	74.5211	15.4801	15.5629	78.0807	15.0012	15.1372	89.0788	17.8867	90.9946	17.3792	57.4058	0	0	100	100
PTPRCAP	20.8123	67.6146	33.018	0.00850612	0	12.3049	0	0	0	0	0	0	0	0	0	0	24.0894	24.0421	26.2299	24.1502	25.9816	20.0323	19.6783	0	20.8136	0	0	0	0	0	0	0	0	0	0	0	36.5389	76.1405	0	6.82281	0
PRPF40A	20.8046	94.4543	85.1821	0	84.5887	100	24.4915	60.4246	62.4054	64.9915	64.4927	63.5052	44.9503	35.6303	48.0605	59.1592	31.2204	37.0388	37.5591	31.6762	39.5518	32.0601	36.8496	0	38.6944	0	9.87465	100	100	10.5546	100	100	9.60265	100	10.6433	100	30.1043	0	0	99.5107	0
DHODH	20.7799	77.8247	51.7857	2.11866	0	57.0956	48.0192	9.90421	12.2517	79.9408	11.6308	12.9257	35.4068	1.72602	38.5407	9.81552	76.8921	39.2621	38.7122	78.0775	42.1239	35.7765	71.5823	46.9543	73.5218	48.9357	75.8219	100	100	79.2514	100	100	57.8879	100	62.3344	100	42.4857	26.8858	0	80.5412	0
SLC16A2	20.7733	56.8832	20.6599	0.00850612	0	12.3049	54.4525	42.5142	42.9281	83.1072	40.9177	42.5851	40.3382	24.6053	43.4484	41.0773	74.0894	61.2405	60.7971	75.3924	59.3129	52.6351	70.8373	59.4227	72.7886	48.9357	33.4674	24.9468	25.6386	32.1547	25.0591	25.9697	62.4468	29.6831	28.536	28.9368	39.8441	51.8516	92.3265	2.88845	0
BUB1B	20.7648	61.065	27.3061	72.9489	0	57.0956	34.6973	13.5584	13.5407	72.3495	15.6161	14.1675	52.0341	4.32084	55.2625	17.3191	14.0847	0	0	13.7887	0	0	12.0388	0	12.7956	0	65.8349	14.6168	13.6944	69.7907	14.6168	13.8836	86.483	15.35	88.789	15.6517	39.6111	0	0	99.9981	0
PRDM10	20.753	78.251	51.6083	0.0926658	0	35.4659	29.6831	11.5539	9.93377	42.2653	9.86282	9.56717	11.5303	2.98822	6.96547	0	21.1329	0	0	21.1267	0	0	24.6452	0	26.1235	0	75.8219	18.5608	17.0293	79.2514	18.7263	17.2777	91.7159	19.5128	93.2711	19.9685	29.7869	0	0	91.3759	0
ERAP2	20.7364	86.6244	70.7308	0.00850612	80.22	24.8108	38.7949	29.1746	30.7711	74.9406	31.0608	31.185	29.4111	12.0894	32.3675	30.6942	32.9234	24.0421	25.5322	33.288	25.9816	17.7147	16.4972	0	17.5615	0	40.3264	42.7093	44.7848	44.8321	42.39	44.1698	64.8238	100	69.1284	100	54.2481	26.8858	0	1.03282	0
MYCBP	20.7276	92.3162	80.8538	0	86.5938	100	34.3366	52.85	59.7327	72.1305	60.5014	61.8377	46.3221	32.1734	49.5033	62.6123	10.8444	0	0	10.3743	0	0	13.1031	0	13.9309	0	54.4111	31.3564	32.0009	58.9522	30.9839	31.4096	64.3685	100	68.7145	100	37.1986	0	0	56.1738	0
SMC1A	20.7199	97.887	94.2289	0	100	100	34.6973	54.689	54.3283	72.3495	57.8347	55.0733	40.3146	32.1734	43.4248	53.0038	42.7507	53.6128	51.3836	43.3872	57.3557	51.5638	45.7545	46.9543	47.5875	48.9357	17.5024	100	100	20.2874	100	100	23.504	100	27.4421	100	29.958	0	0	100	0
FCER1G	20.6281	0	0	0	0	0	97.4101	51.8685	53.4177	99.1678	51.7857	53.5596	97.008	37.2911	97.079	53.0038	97.7886	63.1563	62.6537	97.865	57.3557	51.5638	94.4655	59.4227	94.8912	48.9357	63.3456	49.935	51.3482	67.4137	49.3732	50.3548	64.5873	100	68.9274	100	100	51.8516	91.4085	3.4663	0
PHF6	20.6236	93.7152	83.7867	0	85.747	65.4506	22.7767	21.464	23.983	63.5811	21.9371	24.0894	20.175	7.50124	22.895	22.0376	15.3264	0	0	15.1521	0	0	18.9096	0	19.974	0	33.1008	65.4151	69.3827	37.2221	64.3981	68.2119	44.0752	100	49.1663	100	34.181	0	0	21.4859	0
VTN	20.6222	95.3018	85.2886	0	89.7562	100	97.2564	17.0648	19.2526	99.1166	16.9761	19.2999	98.3089	6.66924	98.368	17.3191	99.1012	45.1218	45.1987	99.1382	48.2912	41.8344	99.184	46.9543	99.2077	48.9357	85.4896	49.2372	47.28	87.772	53.2817	53.0156	86.0218	35.0402	88.3988	100	69.55	0	0	22.0443	0
LACRT	20.6215	97.6156	93.3893	0	83.0437	12.3049	70.2223	3.90847	4.1036	89.8402	4.13316	4.34011	3.27578	0	3.32308	0	2.40066	0	0	1.91513	0	0	2.29423	0	2.34153	0	0	0	0	0	0	0	0	0	0	0	42.9756	0	0	2.46004	0
MELTF	20.6213	80.3252	55.2507	0.978491	80.22	29.3992	44.2763	20.3997	23.368	78.0296	22.5284	23.7346	17.1003	10.2514	19.3945	28.128	62.7602	24.0421	26.2299	64.0211	25.9816	20.0323	18.7677	0	19.8557	0	95.9496	41.4026	41.6746	96.5587	41.4262	41.6864	76.9749	100	80.3098	100	0	76.1405	0	0.911407	0
STIM2	20.6122	71.9413	47.5639	4.00687	0	41.6864	17.5615	36.3765	38.8836	58.5516	36.412	38.8718	16.3553	17.8127	18.6377	35.868	21.4877	24.0421	21.9193	21.5293	25.9816	20.0323	25	0	26.4782	0	76.224	30.0201	30.6883	79.618	30.0201	30.6764	34.6913	35.0402	39.5163	34.025	45.0867	0	94.5951	2.92921	0
TCOF1	20.6115	96.1691	89.7351	0	92.7953	100	27.5662	61.7372	59.7209	67.4296	61.2228	59.5199	37.6064	40.285	40.8349	56.0253	16.4144	0	0	15.1973	0	0	21.2985	0	20.7427	0	24.5861	100	100	28.0393	100	100	18.1232	100	21.3281	100	0	0	0	99.1677	0
RFC3	20.5948	87.6167	67.2185	0	0	100	36.0099	21.5114	24.1367	73.2268	22.6053	24.2786	44.6429	8.18739	47.8004	23.6873	17.5142	0	0	14.7457	0	0	18.141	0	19.2289	0	20.6126	58.1244	63.8955	23.8351	57.3675	62.701	21.6769	100	25.3134	100	23.2681	0	0	100	0
MPO	20.575	78.2378	58.0535	2.11866	83.0437	33.8813	90.5038	11.8614	12.0861	96.9169	13.6353	12.7602	15.149	2.98822	17.3368	14.0374	67.8217	28.4177	27.7377	69.2533	30.434	24.5233	49.2313	46.9543	51.1471	48.9357	91.6095	33.8754	32.8524	92.9399	34.3484	33.5738	88.0913	20.6244	90.1372	21.1132	63.4069	0	0	24.7274	0
KRR1	20.559	91.1457	75.9224	0	80.22	100	6.96547	27.0104	28.8434	38.4231	27.5426	29.0445	10.1348	10.9053	11.2583	27.1168	28.264	39.2621	40.0367	28.5477	42.1239	34.6847	34.3898	0	36.1518	0	39.3862	50.8396	53.5596	43.815	51.0466	54.2219	42.2777	100	47.2919	100	0	0	0	99.9047	0
PLAUR	20.54	54.9701	18.7914	0.00850612	0	12.3049	88.6826	32.0246	32.7815	96.3183	33.5383	33.0416	58.9522	14.188	61.7786	32.8347	36.3411	24.0421	23.8825	36.7962	25.9816	20.0323	13.6471	0	14.5577	0	69.4596	54.0031	57.61	73.1906	53.2817	56.522	51.3955	100	56.2796	100	94.2781	51.8516	0	13.714	0
LAMA1	20.5272	94.0111	84.3661	0	88.3436	100	22.0672	12.5946	12.701	62.9866	14.4868	13.3515	16.0596	2.98822	18.3538	14.0374	14.1438	0	0	13.8336	0	0	15.9295	0	16.9465	0	83.7926	34.4253	35.5132	86.3529	34.5258	35.7261	84.8746	100	87.4172	100	44.4687	0	0	0.876614	0
TH	20.5208	86.3844	69.7138	0.0926658	86.5938	33.8813	95.8964	8.72162	7.52129	98.6687	6.09035	7.33207	36.8851	2.98822	4.88411	0	4.30464	0	0	2.84604	0	0	4.02081	0	3.8316	0	96.062	30.9957	30.9839	96.6355	31.5397	31.8945	34.2656	19.5128	39.1261	19.9685	53.5035	0	0	2.18217	0
DPAGT1	20.519	79.5453	57.2966	0.0926658	0	30.8361	41.036	65.1904	70.1632	76.2882	66.7987	70.7663	40.1727	46.6976	43.2711	66.4262	16.6391	0	0	16.4313	0	0	24.3377	0	25.7332	0	39.0255	45.4943	45.6599	43.4544	46.0088	46.4049	60.6492	100	65.0485	100	48.7096	26.8858	0	100	0
DNAJC17	20.5047	76.7341	48.0132	6.75342	80.22	100	5.96618	28.8789	31.6462	39.3126	29.5766	31.7644	12.7838	12.8425	11.8496	29.9491	21.6887	24.0421	23.8825	21.725	25.9816	20.0323	28.4886	0	30.1443	0	69.2881	32.2848	33.0771	73.0369	32.3616	33.2072	67.5674	100	71.6828	100	0	0	0	100	0
KIF20A	20.4906	75.341	46.5823	6.75342	0	100	55.6942	14.0728	13.6708	83.6528	16.0419	14.2739	31.7171	4.32084	34.78	17.3191	19.087	0	0	19.0169	0	0	9.69726	0	10.2886	0	0	0	0	0	0	0	0	0	0	0	32.5392	0	0	94.6607	0
CD63	20.4786	79.3451	46.807	0.0926658	0	33.8813	91.4735	100	100	97.2626	100	100	96.0501	100	96.2394	100	96.0738	100	100	96.2685	100	100	96.8307	100	97.0553	100	26.6438	49.935	50.0946	30.233	52.0281	53.7725	47.5225	100	52.513	100	100	100	93.4607	9.94169	0
KIF18A	20.4775	75.2064	47.2209	0.978491	0	57.0956	12.5828	10.7616	10.4305	52.5494	12.4882	10.9981	13.7181	2.98822	15.5274	14.0374	12.3344	0	0	11.9077	0	0	10.1821	0	10.8207	0	0	0	0	0	0	0	0	0	0	0	22.9063	0	0	100	0
HCFC1	20.4763	95.7488	88.789	0	92.5684	100	31.5989	65.7403	65.1963	70.2513	67.5733	65.5274	37.9967	43.6133	41.1542	62.6123	47.3273	49.7517	48.0605	48.096	46.6	40.1447	39.4749	46.9543	41.2843	48.9357	18.6968	100	100	21.6592	100	100	31.2382	100	35.8858	100	39.2711	0	0	100	0
ARID2	20.4676	85.703	65.1017	0	0	100	10.324	29.7658	30.5227	49.2832	31.0135	30.8065	19.1816	14.8365	21.6296	32.1665	15.5156	0	0	15.3442	0	0	16.3139	0	17.3545	0	84.1237	47.3037	49.2195	86.6249	48.0605	51.0289	15.6753	100	18.4957	100	34.591	0	0	95.3819	0
OPA1	20.4661	95.7722	88.6589	0	92.0956	100	25.7332	68.2711	63.3869	56.9987	65.4979	62.429	33.7867	54.0287	36.7786	62.6123	49.3259	65.1549	64.3744	50.1286	57.3557	51.5638	51.9513	74.4854	53.9262	70.4175	68.1469	100	100	71.9785	100	100	75.4967	100	79.009	100	40.8526	26.8858	0	88.9031	0
SYT1	20.4652	90.2973	78.3053	0.00850612	84.5887	65.4506	85.9567	20.9674	15.0544	85.4326	9.01135	11.9442	88.517	12.0894	10.2176	9.81552	95.6717	67.2363	63.6589	93.7519	59.3129	53.7293	95.3169	59.4227	93.3657	48.9357	95.855	24.2727	22.351	9.37796	23.7878	21.4286	96.8543	10.6079	9.38978	10.1502	50.4708	51.8516	0	0.766881	100
DCT	20.4435	38.9631	7.74598	0.00850612	0	8.86944	58.9345	13.1741	7.97067	85.1049	15.1904	8.3018	17.8217	2.98822	20.2223	14.0374	4.50568	0	0	3.95133	0	0	4.73037	0	4.93141	0	0	0	0	0	0	0	0	0	0	0	50.3957	76.1405	0	5.80655	0
INCENP	20.4403	86.8466	67.9754	0	0	100	26.4664	24.7871	22.5047	65.9253	25.0118	22.5284	36.4475	10.2514	39.6878	26.0229	17.4551	0	0	17.3402	0	0	16.8756	0	17.9163	0	0	0	0	0	0	0	0	0	0	0	24.6883	0	0	99.9981	0
MTHFD1	20.4394	98.1526	94.5482	0	95.9764	100	43.1824	44.8616	41.9111	77.4351	45.3288	41.982	49.1131	23.8026	52.3415	43.2356	87.6064	56.9123	57.746	88.4068	61.3233	55.955	87.3936	68.0932	88.3988	70.4175	83.9522	100	100	86.4889	100	100	92.7921	100	94.2112	100	29.2952	0	0	93.5737	0
PLAG1	20.3763	96.2388	90.6693	0	90.4116	43.1824	6.49243	10.4246	12.9494	42.5358	12.1452	13.6116	7.6632	1.72602	8.70388	9.81552	7.82876	0	0	7.24771	0	0	8.92266	0	9.443	0	0	0	0	0	0	0	0	0	0	0	35.717	0	0	1.86082	0
PDXP	20.3759	91.5168	79.4702	0.369778	87.868	100	22.7472	14.5577	7.10738	36.5202	5.04376	5.03784	14.9834	6.66924	5.72375	0	7.52129	0	0	4.04602	0	0	6.52791	0	4.8368	0	69.4596	62.3463	64.4986	34.8806	61.3647	63.3042	84.9929	100	54.1036	100	34.8855	0	0	14.9553	0
IRS4	20.3399	85.3616	57.6277	0.00850612	80.22	36.9678	30.4931	5.52862	6.74078	69.5075	6.13765	6.98912	6.46878	0	7.29659	0	3.53595	0	0	3.10494	0	0	2.83822	0	2.94465	0	0	0	0	0	0	0	0	0	0	0	40.4339	0	0	12.786	0
WDPCP	20.3376	96.2667	90.0899	0	85.747	24.8108	3.41769	0	0	33.3517	0	0	4.13907	0	4.38742	0	6.03122	0	0	5.39376	0	0	7.13103	0	7.48581	0	0	0	0	0	0	0	0	0	0	0	24.4726	0	0	13.5122	0
FER1L4	20.3025	50.6442	14.9834	0.00850612	0	8.86944	63.1504	14.3094	22.5993	87.0339	16.3257	23.0251	16.1424	4.32084	18.4366	17.3191	0	0	0	0	0	0	0	0	0	0	0	0	0	0	0	0	0	0	0	0	0	26.8858	91.6005	0	0
XPNPEP3	20.2994	99.8257	99.5861	0	100	100	8.37867	13.5289	17.869	46.2759	15.5747	18.2237	12.299	1.72602	13.9191	9.81552	12.7956	0	0	12.4212	0	0	16.166	0	17.2067	0	70.8432	50.8396	48.1197	74.5447	50.1833	47.1026	79.5766	100	82.675	100	0	0	0	30.5875	0
SRD5A3	20.295	40.2661	9.28335	0.978491	0	17.189	18.4366	21.263	19.7611	59.5117	22.6762	19.9858	9.61447	4.32084	10.8562	14.0374	17.325	0	0	11.6179	0	0	18.5076	0	14.4158	0	76.3718	21.8247	22.28	79.7658	21.8425	22.3983	73.0369	24.6748	76.8094	24.1176	0	51.8516	0	88.3833	0
LAMC2	20.2247	95.936	87.7483	0	85.747	23.0724	54.8486	26.4073	25.8278	83.2457	28.1102	26.088	17.1358	8.18739	19.4418	24.9231	20.9555	0	0	20.9313	0	0	15.9177	0	16.9229	0	96.7479	49.2372	47.4456	97.2032	48.7524	46.4167	93.6495	35.0402	94.8439	34.025	48.614	0	0	3.56796	0
PNPT1	20.2174	96.6923	91.1069	0	94.1037	100	43.5963	52.5012	51.5492	63.6693	50.5026	51.1767	31.8945	40.285	34.9101	56.0253	30.3926	41.438	39.0551	24.7991	36.9324	30.7087	29.9078	0	31.6107	0	56.0608	100	100	60.6138	100	100	50.0237	100	55.0024	100	27.6928	0	0	93.8204	0
HSPA6	20.2106	91.4915	76.7148	0.00850612	84.5887	32.2907	98.2971	26.7266	26.1826	99.4586	27.0518	26.2299	86.4002	5.55512	87.5237	19.8557	92.053	39.2621	38.8836	92.3954	36.9324	30.7087	63.5052	59.4227	65.5156	48.9357	51.0939	12.9671	12.8548	55.6705	13.109	13.1268	78.0274	14.6523	81.2559	14.8148	40.7063	0	0	44.1073	0
KRT14	20.2103	81.9818	45.9555	2.11866	80.22	33.8813	99.5388	27.2706	25.0591	99.8526	28.8907	25.4494	99.5861	9.55111	99.6097	27.1168	3.465	0	0	3.0427	0	0	3.22848	0	3.35856	0	95.8254	29.6358	28.3113	96.4522	29.8782	28.7133	97.6939	16.2488	97.9659	16.5242	58.3866	0	0	11.8918	0
ANXA1	20.1865	94.1271	82.5449	0.0926658	88.3436	41.6864	98.1788	60.188	62.027	99.4194	69.1935	63.9073	98.7819	33.9037	98.8174	62.6123	70.4115	54.7658	55.4044	71.7546	57.3557	50.9343	65.622	59.4227	67.5497	62.2457	91.6095	100	100	92.9399	100	100	82.7282	100	85.5014	100	100	26.8858	0	1.06993	0
CRH	20.1792	82.5476	66.5918	0.0926658	80.22	26.3777	83.7867	8.8517	5.21523	42.0026	4.00899	4.02081	8.01798	1.72602	4.1036	0	69.1343	46.7124	44.8025	5.37239	0	0	61.6131	46.9543	5.22706	0	0	0	0	0	0	0	0	0	0	0	51.7391	0	0	1.16814	0
TSPAN13	20.1769	70.9411	38.0558	0.978491	0	33.8813	75.6504	52.8027	53.4413	91.8914	47.3983	52.3179	77.176	43.6133	79.1864	48.4508	80.3453	76.0525	73.6755	64.9363	72.4752	67.9563	84.6145	74.4854	69.9976	70.4175	75.8219	27.3888	26.6793	79.2514	27.4716	26.7148	10.3477	29.6831	11.6722	28.9368	37.8957	76.1405	92.5485	0.114029	0
NACA2	20.1334	93.0301	83.0771	0.00850612	84.5887	100	66.9347	7.40894	8.85762	88.5321	8.61518	9.33065	70.7427	1.72602	73.2498	9.81552	7.23746	0	0	6.64095	0	0	6.31504	0	6.58704	0	0	0	0	0	0	0	0	0	0	0	0	0	0	49.829	0
MAGEA10	20.1276	91.4965	79.7067	0	84.5887	27.9328	3.72517	3.90847	3.98534	34.4922	4.13316	4.1982	4.42289	0	4.75402	0	4.42289	0	0	3.87777	0	0	4.41107	0	4.57663	0	9.63813	10.3063	12.9021	10.188	10.6788	13.1741	14.0315	12.0211	16.3848	12.3403	38.3066	0	0	1.57586	0
HAPLN1	20.127	84.6253	62.571	0	0	8.86944	31.3683	6.36826	5.46358	70.1231	7.32616	5.75922	5.32167	0	5.96026	0	10.9626	0	0	6.94398	0	0	10.2531	0	7.00095	0	96.8839	27.6786	25.343	97.3096	27.2706	24.5861	82.7696	13.6235	85.5369	12.3403	48.9196	0	0	58.508	0
SFN	20.1214	99.9173	99.8226	0	100	100	98.5099	27.4716	28.9499	99.5251	28.7961	29.2928	98.6991	12.0894	98.7346	30.6942	28.6542	24.0421	23.8825	28.9217	25.9816	20.0323	10.4659	0	11.14	0	95.9023	30.6114	29.0681	96.5173	30.6114	29.0681	95.6481	18.6377	96.3931	18.193	44.148	0	0	20.9767	0
ACTL6A	20.1208	95.264	87.6892	0	91.5673	100	41.4262	55.1916	61.5539	76.507	62.1157	63.7772	53.8434	32.1734	56.9063	59.1592	33.5383	46.7124	49.456	34.0423	49.8285	42.5172	40.1963	46.9543	41.9465	48.9357	14.4454	100	100	16.6036	100	100	21.5941	100	25.207	100	24.9032	0	0	100	0
UGGT1	20.0983	93.8512	83.6921	0	87.868	100	20.991	42.9458	45.5535	61.9744	45.0095	46.0501	33.9522	28.9929	36.9915	50.4435	20.2342	0	0	20.0932	0	0	25.7923	0	27.3179	0	21.2334	100	100	24.5092	100	100	32.8169	100	37.4645	100	41.0611	0	0	38.7657	0
RALA	20.0644	91.9909	79.1272	0	83.0437	100	57.2789	68.0345	63.3988	84.3454	61.8969	61.8969	48.8411	51.686	52.0577	59.1592	68.8387	82.9825	82.403	70.3562	81.5811	78.5838	68.07	100	57.8406	100	67.5378	100	100	44.5069	100	100	73.8647	100	54.346	100	100	26.8858	0	56.4315	0
NCEH1	20.0504	74.9358	43.5785	6.75342	80.22	46.2275	44.0397	23.6578	20.0922	77.9166	18.957	19.1698	23.8056	10.9053	11.0336	17.3191	51.2299	46.7124	45.3642	28.536	30.434	24.5233	49.8108	46.9543	30.0024	0	48.4863	54.0031	52.4007	53.0333	53.2817	51.4309	42.1062	35.0402	34.8037	34.025	33.122	51.8516	0	0.890809	0
SEMA4B	20.0214	45.7183	15.0544	33.0179	0	30.8361	82.3321	67.0175	70.2223	94.2305	63.7299	69.6783	74.9882	60.8969	77.1405	70.9023	28.0038	41.438	42.526	28.2556	39.5518	33.0195	30.5818	0	32.2611	0	36.684	54.0031	55.3453	41.1069	54.6062	56.7822	19.2289	100	22.4811	100	56.4696	51.8516	98.1978	14.7573	0
STS	20.021	69.9804	27.2351	0.978491	0	21.1802	25.9106	28.938	25.3666	66.1884	29.6712	25.4021	19.6074	10.9053	22.1263	28.128	23.3562	28.4177	27.1701	14.9263	0	0	26.632	0	17.3841	0	69.0693	28.6424	29.3046	72.824	28.5951	29.2455	54.4939	100	59.1828	100	36.7815	76.1405	0	0.822136	0
NTPCR	19.9723	91.5573	80.5582	0.00850612	84.5887	100	3.90255	4.94324	4.35194	35.1675	4.78359	4.38742	5.43992	0	5.99574	0	12.9967	0	0	12.6113	0	0	15.8881	0	16.8933	0	43.8328	65.4151	68.2415	48.3976	64.3981	66.9052	53.2758	100	58.0416	100	23.5446	0	0	16.2351	0
HMGB3	19.9566	98.193	95.7072	0	95.2261	100	59.0173	29.2455	28.3349	85.1399	29.0799	28.2048	21.062	13.5599	23.8292	29.0504	59.4844	52.3711	51.1944	53.0227	46.6	39.3227	43.4366	59.4227	45.1868	48.9357	67.0471	65.4151	58.5797	70.9319	64.3981	57.5035	75.343	100	78.8907	100	38.7153	0	0	49.5562	0
PLXNB2	19.9516	90.3335	74.8108	0	0	100	81.8827	80.0083	81.386	93.689	78.5123	81.0667	84.2006	67.5815	84.4371	77.0991	84.6381	82.9825	83.3432	85.6044	89.3862	87.996	86.8377	100	87.7956	100	11.8791	100	100	13.4224	100	100	14.1083	100	16.4853	100	91.9345	51.8516	99.5554	0.166959	0
PRKCA	19.9504	86.6745	67.3841	0.369778	84.5887	47.9364	35.7912	33.0298	32.5095	73.087	28.3172	31.6816	36.0809	21.3672	39.3094	32.1665	52.4243	55.8597	53.2285	37.9223	42.1239	35.7765	54.1982	46.9543	36.5539	0	47.4279	70.0331	70.4293	52.0873	69.087	69.3531	65.5807	100	69.7848	100	59.7908	0	0	50.226	0
CPA4	19.9272	99.2514	97.8595	0	80.22	8.86944	62.2103	19.2644	16.3198	86.6171	21.4404	16.6982	46.9016	5.55512	50.0355	19.8557	4.39924	0	0	3.86727	0	0	3.67786	0	3.85525	0	98.5691	23.0132	21.807	98.7228	23.1552	21.9371	97.9896	24.6748	98.2261	24.1176	47.1492	0	0	0.253093	0
NLN	19.9143	94.8511	86.14	0	90.0635	100	8.37867	11.6012	7.82876	46.2759	13.0203	8.10076	10.3181	2.98822	11.7195	14.0374	16.7928	0	0	9.74436	0	0	16.9229	0	13.6471	0	55.0497	65.4151	64.9716	59.5731	69.087	70.991	62.1038	100	66.4735	100	36.6272	0	0	0.469426	0
VIP	19.9081	92.1012	83.3018	0.369778	87.3035	49.5979	90.1372	22.351	20.9437	96.8052	21.0265	20.7072	52.6608	10.2514	55.842	23.6873	68.685	45.1218	42.9872	7.96631	0	0	64.9953	46.9543	8.97588	0	83.3314	21.2571	21.6296	85.9212	21.2985	21.7242	88.3929	29.6831	90.421	28.9368	54.6816	0	0	0.693515	0
IGHE	19.9014	72.948	41.237	0	0	8.86944	79.1982	6.22635	6.77625	93.1814	7.13694	7.0719	4.4702	0	4.81315	0	0	0	0	0	0	0	0	0	0	0	0	0	0	0	0	0	0	0	0	0	0	0	97.1108	0	0
GATA3	19.8993	82.049	59.5553	0.369778	0	54.1213	88.588	21.7597	24.7044	96.2764	23.6755	25.0355	86.0927	9.55111	87.228	27.1168	71.0974	46.7124	50.9816	72.4912	49.8285	43.5171	73.3207	46.9543	75.1301	48.9357	0	0	0	0	0	0	0	0	0	0	65.58	0	0	99.2702	0
ADCY5	19.8577	0	0	0	0	0	60.8798	40.8881	38.8245	86.0225	37.5	38.0558	71.2867	27.6655	73.7346	38.5584	83.9877	58.018	57.5568	84.9603	49.8285	43.5171	84.9574	59.4227	85.9745	48.9357	45.3997	54.0031	55.9011	49.9882	53.2817	54.9196	44.6902	100	49.7517	100	42.2807	76.1405	92.1225	4.31588	0
AREG	19.8533	0	0	0	0	0	88.4934	35.0166	33.2072	96.2471	37.1807	33.4555	42.0885	13.5599	45.2578	32.1665	4.43472	0	0	3.88827	0	0	4.28098	0	4.44655	0	0	0	0	0	0	0	0	0	0	0	93.2202	76.1405	0	2.86011	0
FGF2	19.8347	84.8739	42.9636	0.00850612	83.0437	23.0724	58.8103	36.276	34.0705	85.0455	35.5487	33.9049	39.9834	19.1218	43.0582	35.868	16.3198	0	0	16.1025	0	0	11.2583	0	12.0033	0	72.416	55.3158	58.3728	76.1235	54.6062	57.202	70.8609	100	74.8108	100	73.4711	0	0	0.263052	0
USP14	19.8311	97.0643	93.1883	0	94.1037	100	49.9882	71.0501	68.3657	71.0887	69.3058	67.5851	44.0279	60.8969	47.1973	70.9023	45.3406	71.7893	69.6547	43.435	66.6391	61.6895	54.5766	74.4854	47.5402	70.4175	33.763	100	100	37.9849	100	100	42.461	100	47.487	100	100	26.8858	0	38.0672	0
NBAS	19.8272	89.7868	74.9882	0.00850612	83.0437	60.6492	11.5125	50.2838	49.7162	51.0009	50.207	49.4678	21.9371	33.9037	24.6925	50.4435	20.1987	0	0	19.0969	0	0	28.3586	0	29.9787	0	11.5303	100	100	12.9612	100	100	13.5643	100	15.8231	100	0	0	0	93.5773	0
MMP27	19.8163	92.8673	81.2204	0	85.747	54.1213	8.10076	5.1561	4.63576	45.7902	5.81244	5.00237	4.24551	0	4.49385	0	3.48865	0	0	2.61924	0	0	2.76727	0	2.8737	0	18.9747	10.3063	12.299	21.9489	10.6788	12.3817	31.185	10.6079	35.8325	10.7918	35.8956	0	0	0.703452	0
GDPD3	19.7869	81.9083	57.2729	0.00850612	0	12.3049	52.8264	41.509	42.4905	82.3612	42.5851	42.6798	50.745	27.6655	54.0326	48.4508	41.8283	41.438	41.1306	42.5036	44.5719	38.1101	32.1665	0	33.8576	0	67.5378	34.8273	35.1112	71.4049	34.8806	35.2767	42.934	100	48.0073	100	0	51.8516	94.2409	4.72448	0
GLCE	19.7834	98.3096	96.1447	0	95.2261	65.4506	56.0608	27.4007	27.8737	48.8993	26.8094	27.7318	52.5544	9.55111	12.4409	24.9231	69.7375	59.1651	55.4991	71.1657	62.837	57.592	76.9631	46.9543	78.5478	48.9357	38.6649	33.627	33.6921	33.0712	33.7098	33.7394	35.1703	35.0402	36.7313	34.025	43.2398	26.8858	0	16.9314	0
EIF2S1	19.7446	98.3006	95.3642	0	100	100	41.3139	67.1358	65.7167	76.4499	68.277	65.965	43.1528	51.686	46.3458	66.4262	40.5274	68.4189	67.8631	41.1322	62.837	56.6269	51.7502	68.0932	53.6897	62.2457	18.0464	100	100	20.8668	100	100	30.8006	100	35.4364	100	52.7903	0	0	100	0
PSMD9	19.7425	94.5214	85.9745	0	90.0635	100	24.5092	68.4839	72.2919	65.0009	72.1973	73.2971	37.0506	49.9668	40.3382	70.9023	4.81315	0	0	4.28852	0	0	6.13765	0	6.39782	0	47.4279	100	100	52.0873	100	100	47.8713	100	52.856	100	21.7742	0	0	85.0743	0
RPTOR	19.7054	68.8976	35.5487	10.4132	0	44.6783	15.2673	39.1675	36.8377	55.9598	38.8186	36.8377	13.316	21.3672	15.1135	38.5584	17.0648	0	0	16.8854	0	0	16.71	0	17.2658	0	26.6438	100	100	27.785	100	100	23.1492	100	14.7706	100	51.535	0	0	94.4093	0
SASS6	19.6984	59.0055	25	14.9288	0	33.8813	5.92479	9.61447	9.54352	41.2891	11.0454	10.1112	12.1689	2.98822	13.8009	14.0374	7.68685	0	0	7.11745	0	0	9.93377	0	10.5369	0	0	0	0	0	0	0	0	0	0	0	28.9981	0	0	98.8773	0
INTS2	19.6973	66.4468	32.746	39.9643	0	51.6675	8.73936	15.1963	13.7654	40.4999	15.5215	13.9782	12.7483	6.66924	14.4158	17.3191	10.2412	0	0	9.7223	0	0	13.8718	0	14.8179	0	10.8562	27.6786	27.4125	11.9915	27.2706	26.8921	12.6005	26.7621	14.5577	26.1134	0	26.8858	0	94.9945	0
POLR3A	19.6958	75.0855	44.5837	4.00687	0	100	16.5504	23.1552	23.8411	57.4676	22.3273	23.6873	13.9546	10.2514	12.2162	23.6873	21.3694	0	0	18.3658	0	0	26.9099	0	28.4118	0	52.5426	34.236	35.0875	35.6019	34.5258	35.6315	50.1478	100	24.32	100	26.8997	0	0	100	0
EXOC8	19.6547	60.1495	24.0066	78.127	0	57.0956	24.929	27.8382	25.7923	65.3831	29.3165	26.0289	8.00615	8.8741	9.07048	26.0229	11.4948	0	0	11.0618	0	0	15.1372	0	16.0833	0	19.4536	100	100	22.487	100	100	10.4186	100	10.1703	100	46.3102	0	0	89.7618	0
STT3A	19.6301	85.1384	62.6774	0.369778	80.22	100	53.4118	64.9953	70.3761	82.6429	69.4359	71.4049	72.2682	46.6976	74.6334	70.9023	49.6452	65.1549	69.4063	50.502	71.6178	66.6908	56.9891	74.4854	58.964	77.513	62.8016	70.0331	70.4293	66.9347	69.087	69.3531	62.2398	100	66.5918	100	42.3423	51.8516	0	71.9059	0
ANXA9	19.6299	68.4328	34.0468	0	0	8.86944	66.0596	26.3127	27.9683	88.2126	27.8974	28.1812	35.7379	10.9053	38.8718	29.0504	50.2483	45.1218	46.8602	51.1165	48.2912	41.8344	55.0142	59.4227	56.9891	62.2457	81.179	22.552	22.2091	84.0823	22.4752	22.079	80.0556	26.7621	83.0948	26.1134	100	26.8858	0	36.0327	0
RPP30	19.6049	68.2822	37.9139	14.9288	0	60.6492	9.85099	38.3751	38.4106	48.3891	39.268	38.588	13.3278	20.5818	15.1254	39.4631	14.5459	0	0	14.2161	0	0	19.5364	0	20.6481	0	66.1483	27.0695	27.1996	19.1521	26.9868	27.105	37.1748	29.6831	20.4648	28.9368	44.7882	0	0	99.4473	0
MYH1	19.5974	91.7493	79.6121	0.00850612	84.5887	35.4659	98.7938	12.4882	10.9981	99.615	14.3212	11.5539	97.2209	1.72602	97.2919	9.81552	6.56339	0	0	5.96188	0	0	5.52271	0	5.77105	0	99.6038	17.4905	15.7994	99.6097	17.662	16.0833	97.0317	9.31291	97.4456	9.23227	42.7106	0	0	1.13102	0
LYRM4	19.5861	88.7078	73.0251	0	0	60.6492	4.23368	5.67053	7.09555	36.4126	6.46878	7.42668	5.83018	0	6.50426	0	13.316	0	0	9.82161	0	0	15.421	0	14.9953	0	86.211	25.8929	25.8633	80.9484	25.9283	25.8869	90.5629	35.0402	73.6282	34.025	0	0	0	100	0
ACTBL2	19.5807	97.5703	92.9518	0	95.9764	100	20.8491	4.34011	3.94986	61.8552	4.78359	4.13907	3.22848	0	3.27578	0	4.84863	0	0	4.30965	0	0	5.21523	0	5.48723	0	90.4033	58.1244	59.0587	91.8697	57.3675	58.018	63.9428	100	68.2592	100	24.0654	0	0	2.0795	0
TMEM65	19.5629	58.1879	27.1168	83.3543	0	49.5979	6.66982	24.5447	23.6637	41.2653	24.3259	23.5099	9.05866	9.55111	9.6736	24.9231	69.8202	59.1651	57.9352	71.2515	49.8285	43.5171	69.7138	59.4227	71.6887	48.9357	79.8191	38.9487	39.1911	82.8169	39.2088	39.5814	66.4499	100	70.6008	100	0	51.8516	91.7145	0.413089	0
PTBP2	19.5553	98.3275	95.3406	0	100	100	7.79328	24.6157	26.5728	45.3036	25.2247	26.7029	12.4172	10.9053	14.061	28.128	18.1764	0	0	16.7151	0	0	22.5166	0	23.7938	0	64.0078	62.3463	62.7661	68.0641	61.3647	61.5303	78.5833	100	81.7763	100	33.8605	0	0	1.87873	0
RAB3B	19.5543	86.7356	58.562	0.00850612	83.0437	26.3777	44.4241	11.2169	11.1164	78.1036	11.2878	11.3647	12.0979	4.32084	13.7181	14.0374	49.4797	24.0421	22.7472	13.6089	0	0	21.3931	0	9.11779	0	93.8387	30.6114	31.2796	94.7552	30.4636	30.9721	98.6223	26.7621	98.7287	26.1134	41.8074	0	0	8.50865	0
CDC5L	19.512	97.6383	93.6495	0	100	100	23.2025	56.859	54.2337	63.9325	56.658	54.2337	23.0369	37.2911	25.8633	56.0253	34.1887	61.2405	59.8983	34.6205	59.3129	52.6351	39.2621	46.9543	41.0951	48.9357	41.3375	100	100	45.7841	100	100	31.2559	100	35.9035	100	27.4892	0	0	100	0
HTT	19.4983	58.6373	23.5218	54.7488	0	38.653	31.185	62.8548	61.1637	69.9662	60.3122	60.5724	47.8122	45.2447	51.0289	56.0253	30.369	39.2621	37.4054	27.4971	30.434	24.5233	31.6816	0	32.746	0	31.3387	100	100	10.4659	100	100	32.675	100	13.3515	100	51.5721	0	94.1269	42.9518	0
LSP1	19.4891	97.2791	91.0714	0	89.398	32.2907	86.1282	41.5799	41.8992	95.4697	44.3236	42.5142	88.4342	22.1209	89.3094	43.2356	28.7015	31.6935	32.1665	28.9802	33.8931	27.7439	27.5899	0	29.1154	0	68.5726	49.2372	48.7346	72.3746	53.2817	55.5227	80.7829	35.0402	83.7571	100	44.0074	0	0	46.7955	0
ACSL5	19.4878	87.2826	71.807	0.0926658	80.22	30.8361	83.0061	35.3713	39.7942	94.4662	36.3411	40.1372	61.5066	17.8127	64.2621	37.6596	80.1679	46.7124	47.7058	81.3235	49.8285	42.5911	79.8959	59.4227	81.3505	62.2457	88.2096	29.074	30.6173	89.9775	29.5057	31.3742	73.0369	17.8867	76.8094	18.193	32.5626	51.8516	0	15.6241	0
PDCD11	19.4857	94.3534	85.052	0	87.868	100	29.1686	50.745	53.3349	68.5794	54.9787	54.2455	41.438	32.1734	44.6074	56.0253	22.5402	24.0421	25.5322	22.6011	25.9816	17.7147	26.9631	0	28.4768	0	11.6663	100	100	13.1386	100	100	14.0315	100	16.3848	100	0	0	0	99.9514	0
COMT	19.4827	95.5657	87.3817	0	91.0198	100	45.3228	83.5679	81.5397	78.5259	80.1265	80.5818	53.9972	100	57.0482	100	67.5615	78.5773	78.7429	68.9348	77.714	73.8695	74.2313	100	75.9697	100	58.4378	100	100	62.8784	100	100	47.1263	100	52.1405	100	43.9269	26.8858	95.2795	48.9778	0
UHRF1	19.4651	92.966	80.9484	0	85.747	100	28.6719	9.53169	6.7526	68.2501	11.0691	7.04825	18.0818	2.98822	20.4943	14.0374	0	0	0	0	0	0	0	0	0	0	0	0	0	0	0	0	0	0	0	0	39.7594	0	0	0	0
ATP5F1D	19.4438	99.5371	98.5691	0	100	100	0	0	0	0	0	0	0	0	0	0	93.6968	88.4047	88.5348	94.1503	87.8725	85.6659	95.4234	100	95.7781	100	85.7852	100	100	88.0203	100	100	86.5776	100	88.86	100	0	0	0	99.2851	0
EXOC5	19.4395	68.8893	38.5643	14.9288	0	57.0956	8.88718	38.7654	36.4002	46.9808	38.3396	36.3292	16.4735	20.5818	18.7677	38.5584	18.3184	0	0	18.206	0	0	24.1544	0	25.5263	0	18.9747	100	100	21.9489	100	100	16.7041	100	13.2096	100	46.7014	0	0	95.3015	0
SLC29A1	19.4319	61.6691	28.2403	14.9288	0	33.8813	80.097	72.7531	79.3283	93.4937	80.6528	81.9891	80.9248	51.686	82.5331	77.0991	91.2252	76.7029	78.0038	91.8481	76.1116	71.9318	93.0345	79.9502	93.543	77.513	70.5712	42.7093	43.1291	74.2727	43.2533	43.9451	15.0189	100	17.6206	100	52.6066	76.1405	93.0166	0.474798	0
KRT17	19.42	93.9821	85.1939	0.0926658	88.3436	40.2791	99.0953	28.3822	26.7857	99.7144	29.5648	26.8448	95.719	10.2514	95.9201	28.128	6.07852	0	0	5.44723	0	0	5.22706	0	5.49905	0	95.9023	28.2758	28.0274	96.5173	28.5951	28.6542	90.1845	15.35	91.982	15.6517	47.6915	0	0	2.05703	0
ADSL	19.4183	93.3591	83.3728	0	86.5938	100	32.3675	51.3955	54.6712	70.7869	56.1731	56.0904	43.1764	33.9037	46.3694	59.1592	51.7029	45.1218	45.719	52.6243	48.2912	41.8344	56.6225	46.9543	58.6093	48.9357	79.8191	100	100	82.8169	100	100	79.4465	100	82.5686	100	25.117	0	0	99.9925	0
DHRS2	19.3931	82.5113	29.4229	2.11866	80.22	23.0724	93.5549	10.6788	18.543	97.9264	12.3285	18.9333	67.9399	4.32084	70.5298	17.3191	5.97209	0	0	5.31896	0	0	5.33349	0	5.61731	0	97.5166	33.0712	33.4319	97.8713	33.0298	33.562	65.1963	35.0402	69.4241	34.025	45.186	0	0	10.9302	0
TFAP2D	19.3892	91.2171	76.3836	0.00850612	85.747	35.4659	3.32308	0	0	31.884	0	0	3.38221	0	3.08657	0	2.74361	0	0	2.31168	0	0	2.80274	0	2.77909	0	87.5946	13.2864	13.0676	89.5163	13.5584	13.3278	94.1048	14.6523	95.2578	14.8148	0	0	0	35.8202	0
EBAG9	19.3695	76.452	46.4404	6.75342	0	100	13.7535	45.5061	47.6821	54.0026	44.43	47.5402	17.8453	28.9929	20.246	46.7774	33.1126	52.3711	53.8434	33.5236	53.0156	46.2713	40.0426	46.9543	41.8283	48.9357	31.6698	32.6632	33.1599	35.6019	32.5568	32.8997	44.0043	100	49.0894	100	42.9349	26.8858	91.4685	1.45209	0
TYMS	19.358	80.9047	60.3004	0.369778	0	46.2275	66.1246	21.3458	21.3576	88.2501	23.031	21.6178	81.114	5.55512	82.6868	19.8557	61.8969	43.3361	43.5667	63.1309	44.5719	36.8019	45.8728	46.9543	47.6939	48.9357	0	0	0	0	0	0	0	0	0	0	49.3572	0	0	99.9981	0
CTH	19.3306	69.2754	29.5412	6.75342	0	32.2907	75.0237	18.9333	21.6651	91.6604	20.8846	22.079	36.3292	5.55512	39.5577	19.8557	97.5993	39.2621	38.7122	97.7028	42.1239	35.7765	94.9267	46.9543	95.3288	48.9357	83.5738	38.4165	40.7876	86.14	38.0854	40.1845	88.9782	29.6831	90.9236	28.9368	39.1005	0	94.9133	1.05927	0
PCSK1	19.308	84.5267	64.0965	0.0926658	80.22	33.8813	86.2346	14.061	12.6537	76.9441	11.9856	12.299	16.0241	5.55512	15.8467	9.81552	50.2602	37.0388	35.2886	5.10555	0	0	39.1793	46.9543	4.71854	0	97.4811	70.0331	70.4293	97.8359	69.087	69.3531	98.1256	100	98.3385	100	48.786	0	0	4.2817	0
FAM98B	19.3009	90.8593	77.0222	0	80.22	100	9.21831	29.7304	29.4465	45.205	28.2876	29.2455	15.2673	12.8425	17.4787	28.128	24.0184	31.6935	30.1916	24.0923	30.434	24.5233	31.9655	0	32.0601	0	56.658	100	100	61.1696	100	100	62.4468	100	66.7869	100	0	0	0	82.8918	0
TUBA1C	19.2918	90.3439	68.2829	0.00850612	84.5887	43.1824	73.1492	45.7545	44.8498	90.953	49.6097	45.3879	69.1816	26.5181	71.7715	50.4435	82.131	63.1563	65.9532	83.178	66.6391	61.2829	66.3434	68.0932	68.3302	70.4175	44.4891	60.0461	56.7585	49.0303	59.1947	55.7533	24.2845	100	28.3822	100	37.5915	0	0	99.5256	0
SNAPC4	19.2854	70.2367	32.4149	47.1297	80.22	57.0956	30.7415	44.1816	45.4825	69.6624	42.9872	45.2342	41.166	27.6655	44.3117	44.3531	21.2157	0	0	21.1957	0	0	28.6306	0	30.2862	0	20.1632	11.9797	10.1348	23.3325	12.1866	10.6906	45.0272	12.0211	50.0828	12.3403	0	0	0	99.8766	0
PGM3	19.2845	92.5751	81.9477	0.00850612	80.22	100	27.9979	43.4011	49.3851	67.7757	43.9806	49.6216	33.8694	23.8026	36.9087	43.2356	31.315	34.5553	33.4201	31.7349	36.9324	30.7087	39.6878	46.9543	41.4617	48.9357	44.4891	100	100	49.0303	100	100	61.6485	100	66.0478	100	43.3209	0	0	58.5488	0
THBS1	19.2817	94.9368	86.7786	0.0926658	89.398	47.9364	97.6585	54.8132	61.5776	99.2505	63.9191	64.1793	97.351	33.9037	97.4338	66.4262	88.0558	56.9123	59.6973	88.9033	59.3129	52.6351	76.8921	59.4227	78.4886	62.2457	93.0168	39.2266	36.8614	94.0634	40.4092	38.3042	57.0778	29.6831	61.5835	34.025	93.3993	26.8858	0	0.616229	0
GPR180	19.2746	40.4729	8.53832	0.00850612	0	8.86944	4.69489	10.4955	7.22564	37.2554	10.7202	7.24929	7.22564	1.72602	8.13623	9.81552	20.3997	0	0	20.2538	0	0	15.7994	0	16.781	0	64.0078	37.1807	38.7181	68.0641	37.299	39.0492	31.7467	100	36.3943	100	27.2849	76.1405	0	12.781	0
AURKB	19.2715	67.1861	34.9101	47.1297	0	65.4506	57.0482	21.0265	20.0095	84.2547	23.2261	20.4825	74.4324	6.66924	76.6911	22.0376	29.1627	24.0421	23.8825	29.4715	25.9816	20.0323	12.9257	0	13.7417	0	0	0	0	0	0	0	0	0	0	0	45.2059	0	0	100	0
SNIP1	19.2428	69.6578	42.5497	20.1962	0	100	6.0667	28.0984	29.482	41.6197	29.4229	29.6831	12.3226	8.8741	13.9428	26.0229	11.7609	0	0	11.3341	0	0	16.1424	0	17.1831	0	22.7176	50.8396	54.6121	26.088	50.1833	53.536	17.4432	100	20.5653	100	24.769	0	0	99.2627	0
RABIF	19.2163	90.1155	74.7517	0.00850612	83.0437	65.4506	29.3638	28.0038	25.201	68.7261	25.7214	24.6807	39.9716	10.9053	43.0464	19.8557	59.8865	43.3361	42.4551	61.0605	33.8931	26.3692	45.4707	59.4227	47.2446	48.9357	43.5017	22.3569	21.9134	48.0901	22.4752	22.008	61.548	29.6831	65.9413	28.9368	0	0	0	82.1856	0
WSCD1	19.216	90.1207	78.6069	0	0	26.3777	17.9044	15.8704	13.1859	48.4664	11.7254	12.1097	22.5047	7.50124	8.31362	14.0374	41.036	53.6128	50.6504	41.6924	55.8006	49.9703	47.3865	46.9543	49.2668	48.9357	0	0	0	0	0	0	0	0	0	0	0	26.8858	97.321	0.00982944	0
RTL1	19.2037	91.0947	79.0445	0.00850612	85.747	35.4659	7.28477	4.36377	4.18638	34.8163	4.18046	4.37559	4.29281	0	3.68969	0	2.68448	0	0	2.29124	0	0	2.68448	0	2.76727	0	0	0	0	0	0	0	0	0	0	0	26.8223	0	0	5.57247	0
FXN	19.2031	80.1155	55.8538	2.11866	0	100	6.25	14.3921	19.1935	42.0485	16.3907	19.5956	8.31362	5.55512	9.36613	19.8557	30.913	31.6935	31.6462	31.3942	33.8931	27.7439	34.3425	0	36.1045	0	86.9087	33.627	32.9943	88.9723	33.9404	33.4555	77.6608	100	80.9248	100	37.8957	0	0	98.2348	0
FERMT3	19.2005	90.6898	79.2337	0.00850612	80.22	43.1824	85.3359	39.2798	40.6457	95.2219	41.0833	41.2133	85.3359	21.3672	86.5776	42.1239	72.9423	24.0421	23.8825	74.3345	25.9816	20.0323	45.7781	46.9543	47.6112	48.9357	72.6644	51.7739	47.824	76.3482	53.2817	49.3496	79.3401	35.0402	82.4562	34.025	47.0131	0	0	44.303	0
CEP55	19.1905	52.4775	13.1149	20.1962	0	33.8813	49.3496	13.6175	12.7956	80.682	15.6575	13.5052	42.4196	4.32084	45.5771	17.3191	28.0629	28.4177	29.4052	28.3257	30.434	22.5347	18.685	0	19.7611	0	89.9775	15.0544	16.6864	91.4794	15.3146	16.8638	57.1783	17.8867	61.684	18.193	36.4284	26.8858	0	85.2339	0
CEP97	19.1831	79.455	54.4347	0.0926658	0	54.1213	10.5132	12.7602	11.7904	49.6447	11.4948	11.7491	8.12441	4.32084	8.33728	9.81552	12.843	0	0	12.4548	0	0	17.1712	0	18.2237	0	40.0071	28.5123	28.6187	44.5069	28.4591	28.5833	58.5028	35.0402	40.9946	34.025	33.8375	0	0	75.0912	0
HHIP	19.1816	71.5333	38.86	0	0	8.86944	11.9324	8.06528	8.05345	51.5579	7.01277	8.14806	5.38079	0	4.52933	0	39.0374	24.0421	22.7472	16.1252	0	0	12.3936	0	13.1741	0	62.4763	20.2933	20.6362	66.5918	20.1691	20.4352	38.5525	21.7833	43.5371	21.1132	71.6736	26.8858	0	0.229212	0
LCK	19.1807	69.8436	40.5393	0.0926658	0	17.189	79.5648	18.2415	20.2933	93.311	20.4115	20.719	64.0965	6.66924	66.7219	22.0376	9.07048	0	0	8.5678	0	0	9.60856	0	10.1999	0	98.2852	23.4272	23.7583	98.4626	23.2912	23.4626	98.7819	29.6831	98.8765	28.9368	68.9418	0	0	52.8203	0
AGR2	19.1525	97.5975	95.1159	0	87.3035	24.8108	96.2157	19.6547	26.3245	98.7721	21.9489	26.5728	85.2531	8.18739	86.4948	24.9231	31.6462	24.0421	25.5322	32.0758	25.9816	17.7147	15.0899	0	16.036	0	96.1921	29.6358	28.8198	96.6887	29.8782	29.21	94.8794	17.1121	95.8136	17.3792	49.0149	0	0	10.1561	0
ANAPC1	19.1357	59.7302	29.0326	47.1297	0	46.2275	6.27956	9.92195	7.89972	42.1058	11.5539	8.21902	14.2621	2.98822	16.1779	14.0374	5.53453	0	0	4.92452	0	0	7.06008	0	7.40303	0	14.4454	47.3037	47.1854	16.6036	48.0605	48.4272	19.6961	100	22.9955	100	22.99	0	0	100	0
CDCA8	19.1294	88.03	70.9201	0	0	100	44.9562	17.1358	17.2304	78.3857	19.4418	17.5615	60.0757	5.55512	62.8548	19.8557	22.3155	28.4177	29.4052	22.3473	30.434	22.5347	19.5482	0	20.6599	0	0	0	0	0	0	0	0	0	0	0	28.3994	0	0	100	0
SCUBE1	19.1279	47.2596	13.8009	0.978491	0	19.2585	60.8976	20.6362	21.9607	86.0304	22.9009	22.4101	44.2644	6.66924	47.4219	22.0376	29.5885	24.0421	22.7472	6.80319	0	0	9.28335	0	7.13103	0	84.1237	65.4151	65.2318	86.6249	64.3981	64.0374	80.7829	100	83.7571	100	100	26.8858	0	2.24858	0
POLR3B	19.1179	54.9092	19.1343	26.1273	0	35.4659	4.5175	14.0078	12.6656	37.3726	15.965	13.2923	7.17833	1.72602	8.10076	9.81552	11.5184	0	0	11.084	0	0	17.0648	0	18.1173	0	11.8791	42.3545	43.4484	13.4224	42.39	43.4839	17.9044	100	21.1034	100	24.3914	0	0	100	0
IFITM3	19.1089	41.9885	9.2597	0.00850612	0	8.86944	97.9896	96.3754	96.3162	99.3566	95.8787	96.1211	98.3444	100	98.4035	100	98.8292	89.8297	90.3855	98.8635	89.3862	87.0766	99.1249	100	99.1485	100	26.0939	52.7554	57.9115	29.6772	52.0281	56.8354	9.83325	100	10.9863	100	56.7884	76.1405	91.4085	96.4345	0
SPTLC1	19.1046	94.9985	86.3174	0	90.4116	100	24.255	59.6973	58.5265	64.8127	58.3018	58.3728	43.5904	40.285	46.7597	53.0038	35.3477	56.9123	59.2833	35.7666	59.3129	52.6351	47.8832	46.9543	49.7871	48.9357	15.9354	70.0331	70.4293	18.4425	69.087	69.3531	10.3713	100	11.7077	100	40.5178	26.8858	0	61.2921	0
AQR	19.0819	82.4143	59.9219	0.0926658	0	100	7.12512	37.9376	38.8127	43.8595	39.132	39.0492	13.0085	21.3672	14.6996	40.2495	13.4697	0	0	13.1376	0	0	15.492	0	16.4499	0	11.5303	56.5989	55.8775	12.9612	55.9011	54.8723	14.5991	100	17.0707	100	29.958	0	0	100	0
BANP	19.0804	48.1292	12.1807	20.1962	0	29.3992	14.6523	10.8858	13.2923	55.1901	11.8673	13.8127	6.79991	1.72602	7.6632	9.81552	13.0558	0	0	12.6784	0	0	10.0284	0	10.6433	0	37.8311	22.3569	22.3746	42.254	22.6585	22.824	66.6864	23.0783	70.8432	24.1176	31.5005	0	0	99.382	0
UBE2S	19.0797	90.4784	75.4021	0	84.5887	100	61.4357	38.3633	35.5724	84.5947	35.1348	34.9456	71.6533	25.4637	74.0776	35.868	85.6197	70.2164	68.7796	86.5339	64.1734	58.0009	75.6741	74.4854	77.2824	70.4175	40.9827	10.3063	11.2228	45.4411	10.6788	11.4593	69.5187	12.0211	73.5691	12.3403	47.1103	0	0	81.9212	0
UMPS	19.0607	91.7291	79.5293	0	0	100	7.6632	16.1779	14.132	44.9464	18.4248	14.6641	10.8089	2.98822	12.2517	14.0374	38.1741	31.6935	31.0608	38.67	33.8931	27.7439	40.9059	46.9543	42.6443	48.9357	17.2422	100	100	20.0035	100	100	25.0296	100	29.2337	100	26.1208	0	0	96.7639	0
MAGEA4	19.0533	92.9118	78.536	0.00850612	86.5938	44.6783	18.9215	7.45624	8.99953	60.0022	8.68023	9.47256	20.6954	1.72602	23.439	9.81552	21.6178	24.0421	25.5322	21.6444	25.9816	17.7147	16.8165	0	17.869	0	94.1935	100	100	95.0863	100	100	97.9778	100	98.2143	100	48.3651	0	0	1.08657	0
MAN2A1	19.0514	87.802	69.43	0.00850612	83.0437	35.4659	28.4886	27.0636	26.9868	68.0927	28.2699	27.176	28.8079	9.55111	31.7881	26.0229	35.3004	37.0388	35.8562	35.0575	36.9324	30.7087	42.6916	46.9543	44.4773	48.9357	47.8299	56.5989	58.5028	52.448	57.3675	60.2176	21.8011	100	25.4789	100	44.9277	26.8858	0	1.83948	0
UVRAG	19.049	92.2413	80.7474	0.00850612	86.5938	35.4659	29.5057	44.6902	43.6022	68.8347	45.719	43.7796	30.8065	25.4637	33.8813	44.3531	17.8808	0	0	17.7728	0	0	21.7597	0	23.0605	0	58.4378	46.0028	49.1485	46.4167	45.447	48.2261	44.495	100	33.8813	100	42.4652	0	0	25.9875	0
BST1	19.0394	70.5864	37.2398	0.00850612	0	12.3049	62.3108	24.8226	23.7938	86.6561	26.632	24.1722	46.736	9.55111	49.8936	27.1168	14.9953	0	0	14.7232	0	0	13.5762	0	14.4868	0	34.4312	58.1244	51.2831	38.7003	64.3981	55.3217	41.7219	100	46.6887	100	51.5907	51.8516	0	6.9721	0
MYT1L	19.0179	92.9167	84.5672	0	83.0437	24.8108	21.6533	16.2843	9.95743	39.7165	6.54565	7.54494	25.3666	8.8741	8.72753	9.81552	54.9196	55.8597	53.0393	43.4828	46.6	40.1447	54.0859	46.9543	38.4697	0	29.6594	10.3063	9.87465	33.3964	9.56126	9.36613	58.2486	12.0211	62.7424	10.7918	34.0438	0	0	48.7701	0
TOR1AIP1	19.0178	97.3019	92.2658	0	94.1037	100	26.6675	57.9352	57.2729	66.7306	60.6256	57.8051	31.5752	35.6303	34.6618	59.1592	26.9513	28.4177	28.8139	27.1125	30.434	23.2111	33.1126	0	34.8746	0	13.4224	100	100	15.3087	100	100	20.8373	100	24.1958	100	25.117	26.8858	0	37.6803	0
CNTN1	19.0111	95.0175	90.6102	0.0926658	91.2983	100	64.3094	30.0556	26.3955	71.891	24.1071	25.3666	71.9962	17.1742	21.4286	26.0229	88.7062	68.4189	65.1727	89.4745	61.3233	55.955	87.7365	59.4227	88.7299	48.9357	90.5452	29.6358	28.9144	22.759	29.3638	28.3822	94.8912	17.8867	26.0525	17.3792	53.1932	26.8858	0	16.6932	0
CLSPN	19.0103	52.8962	17.5615	2.11866	0	21.1802	14.2029	8.43188	7.20199	54.6666	9.77412	7.52129	8.89309	1.72602	10.0757	9.81552	5.64096	0	0	5.02032	0	0	5.03784	0	5.30984	0	0	0	0	0	0	0	0	0	0	0	26.719	0	0	99.9682	0
FIP1L1	18.9984	96.5631	90.5156	0	100	100	36.8437	76.6852	72.4929	73.7481	77.4834	72.0553	56.1022	60.8969	59.1414	70.9023	30.1916	31.6935	33.1244	30.6197	33.8931	25.9721	34.378	0	36.14	0	13.4224	100	100	15.3087	100	100	17.6384	100	20.8195	100	33.2379	0	0	99.4491	0
DNMT3B	18.9899	68.0047	28.5714	2.11866	80.22	26.3777	12.2635	6.88269	8.38458	52.0659	7.94111	8.73936	8.52649	1.72602	9.63813	9.81552	8.7157	0	0	7.74817	0	0	10.7616	0	11.4357	0	60.8798	11.9797	10.0047	65.0485	12.1866	10.5487	84.0291	12.0211	86.6544	12.3403	52.3121	0	0	3.2751	0
FGG	18.9858	80.9423	55.2034	0	0	8.86944	99.3851	12.0565	16.5445	99.8059	13.86	16.8874	99.3023	2.98822	99.3259	14.0374	99.7044	43.3361	43.3597	99.7002	46.6	40.1447	99.7635	59.4227	99.7635	62.2457	79.6298	56.5989	54.9255	82.6514	61.3647	61.5303	48.9948	35.0402	53.9617	100	90.1638	26.8858	0	18.9054	0
SERPINB2	18.9813	76.6105	53.4295	0.369778	80.22	29.3992	87.636	20.5416	15.9886	95.976	22.824	16.4499	67.8453	5.55512	70.4352	19.8557	4.95506	0	0	4.45766	0	0	3.89073	0	4.07994	0	91.2606	35.3713	34.6854	92.6206	35.0816	33.9877	94.0102	29.6831	95.1691	28.9368	57.6166	0	0	0.357881	0
PPM1L	18.9794	72.9106	43.6613	2.11866	0	46.2275	19.2408	24.7162	23.3207	60.2992	23.7938	23.2025	12.9376	9.55111	14.1083	23.6873	25.8396	41.438	39.2325	25.8789	33.8931	27.7439	32.6159	0	28.8553	0	81.043	44.9799	47.4338	83.964	45.447	48.7701	92.934	100	94.3295	100	0	26.8858	91.7505	1.73766	0
FRRS1	18.9661	83.0948	64.8297	0	0	14.9243	6.33869	11.7904	10.2649	42.1515	13.4816	10.8444	6.51608	0	7.33207	0	34.6381	28.4177	27.7377	35.022	30.434	24.5233	25.4021	0	26.8803	0	65.4269	25.7273	26.1235	69.3709	26.1057	26.6438	52.5189	29.6831	57.3084	34.025	24.283	76.1405	0	0	0
MED20	18.9603	76.871	49.0776	4.00687	0	65.4506	7.75781	32.4149	33.8694	45.2247	33.8103	34.236	13.3751	14.188	15.1727	32.8347	21.9371	24.0421	26.2299	21.9439	25.9816	20.0323	29.9314	0	31.6225	0	30.2862	27.0695	26.9749	34.0823	27.4716	27.4716	18.5963	29.6831	21.7597	34.025	42.6289	0	0	98.9964	0
CD14	18.9566	86.2163	66.166	0.00850612	0	12.3049	94.3236	57.0364	59.5199	98.1765	56.043	59.508	88.4697	38.827	89.3448	56.0253	95.5416	55.8597	55.5464	95.8073	55.8006	49.3062	96.062	46.9543	96.3931	48.9357	46.4286	65.4151	62.3285	51.1175	100	100	48.0251	100	53.0156	100	100	76.1405	0	1.154	0
POU2F1	18.9425	75.9315	49.6925	4.00687	0	65.4506	7.92337	17.6443	19.43	44.42	17.7152	19.4418	11.1873	5.55512	8.27815	14.0374	17.1476	0	0	16.9763	0	0	23.3385	0	24.663	0	66.8697	30.8006	30.2625	70.7663	30.8006	30.2271	37.2517	35.0402	42.1712	34.025	36.3177	0	0	74.4803	0
CCNB1	18.9392	79.3062	55.842	2.11866	0	65.4506	72.7117	22.2446	21.2867	90.7786	23.4035	21.4759	70.7308	6.66924	73.2261	19.8557	39.5104	41.438	41.8046	40.0845	44.5719	36.8019	31.7644	0	33.4555	0	0	0	0	0	0	0	0	0	0	0	53.6674	0	0	94.8923	0
TMEM200A	18.9321	0	0	0	0	0	30.8184	14.9361	21.0147	69.7275	17.2304	21.3576	14.877	7.50124	17.0175	23.6873	20.6126	0	0	20.5063	0	0	10.5014	0	10.9745	0	57.5035	10.3063	11.5362	61.9619	10.6788	11.6071	82.3735	12.0211	85.2117	12.3403	0	51.8516	92.0505	0.25929	0
EPPK1	18.9318	89.0169	69.359	0.0926658	87.868	49.5979	11.5776	10.0993	6.16131	51.0548	11.7845	6.42148	7.23746	1.72602	8.15989	9.81552	0	0	0	0	0	0	0	0	0	0	83.1303	54.0031	49.4797	85.7379	53.2817	48.5986	89.2266	29.6831	91.1128	28.9368	33.8375	0	0	0	0
NUP62	18.9296	93.3346	82.4858	0	83.0437	100	40.9827	65.2495	66.8283	76.2511	68.8623	67.4078	61.4357	43.6133	64.2029	66.4262	39.812	45.1218	44.6902	40.4237	46.6	39.1282	36.2346	0	38.0203	0	45.0982	100	100	49.6925	100	100	56.1199	100	60.7084	100	35.5829	0	0	98.8866	0
PC	18.924	93.4618	81.8945	0	88.3436	100	73.3798	40.421	36.2938	91.0447	35.3359	35.1703	67.9044	23.8026	70.4943	33.5501	71.0856	66.1601	66.6982	72.4667	68.7441	64.1852	77.5544	68.0932	79.1391	70.4175	87.1452	39.2266	41.0005	89.1556	38.9546	40.2436	93.2237	29.6831	94.5246	28.9368	41.6008	0	0	85.7084	0
SLC4A2	18.9181	74.6132	42.0412	2.11866	0	33.8813	47.2623	59.1414	69.6192	79.5524	69.1757	72.6585	44.3709	37.2911	47.5047	70.9023	56.6816	59.1651	62.7483	57.7921	64.1734	58.5728	57.8879	68.0932	59.851	70.4175	83.5738	39.8238	37.299	86.14	40.4092	37.8075	86.1164	24.6748	88.4697	26.1134	35.9624	51.8516	92.1225	0.389253	0
XRCC4	18.9175	81.223	56.5397	4.00687	0	41.6864	11.5953	11.2346	9.22422	51.0702	13.0085	9.73273	12.027	2.98822	13.6589	14.0374	16.3907	0	0	16.1932	0	0	17.6679	0	18.7323	0	46.7833	49.935	50.2602	51.4605	49.3732	49.2904	14.3448	100	16.7928	100	33.8834	0	0	69.5062	0
TGM3	18.8905	91.7796	81.4924	0.00850612	88.3436	65.4506	97.7649	19.2171	15.2081	99.2859	21.4286	15.7285	98.1788	4.32084	98.2379	17.3191	7.14286	0	0	6.5437	0	0	7.46216	0	7.84059	0	94.8498	21.6296	20.0331	95.6599	21.5468	19.8675	68.4248	10.0166	72.5225	9.96189	37.2642	0	0	1.97642	0
LY6D	18.8865	0	0	0	0	0	97.2091	21.4227	21.4167	99.0929	23.4863	21.7715	97.9541	6.66924	98.0251	22.0376	4.74219	0	0	1.96574	0	0	4.1982	0	2.51892	0	93.0877	27.0695	25.1064	94.1225	27.2706	25.5322	80.369	14.6523	83.4082	14.8148	78.2103	76.1405	0	1.08806	0
TNPO1	18.8846	96.2434	90.1017	0	94.1037	100	38.8718	60.2886	61.9087	74.993	64.0492	62.8075	54.5648	37.2911	57.675	59.1592	43.2356	46.7124	47.351	43.949	46.6	39.3227	39.1911	46.9543	41.0241	48.9357	10.6552	100	100	11.7077	100	100	14.5991	100	17.0707	100	35.0436	0	0	79.8831	0
CDC6	18.8816	38.3616	7.33207	0.369778	0	14.9243	22.7472	10.4541	9.3543	63.5615	12.2162	9.9456	16.7928	2.98822	19.0279	14.0374	8.96405	0	0	8.49112	0	0	8.95222	0	8.88127	0	0	0	0	0	0	0	0	0	0	0	39.2498	0	0	100	0
ATP13A1	18.84	84.8162	65.4328	0.369778	0	65.4506	59.0823	81.7999	83.9522	85.1749	82.5331	84.1119	61.0809	100	63.8009	100	24.5506	34.5553	35.395	24.5788	36.9324	30.7087	30.0733	0	31.7881	0	12.6478	62.3463	63.2036	14.3921	61.3647	61.9974	18.549	100	21.7183	100	0	51.8516	95.0213	90.7118	0
PARS2	18.8194	70.9489	43.6258	2.11866	0	32.2907	4.34011	8.23675	8.70388	36.7787	9.53761	9.14144	7.87606	1.72602	8.91675	9.81552	12.3581	0	0	11.93	0	0	15.1135	0	16.0596	0	52.5426	49.935	49.184	57.1015	50.1833	49.5624	34.8155	100	39.6287	100	23.3513	0	0	85.2565	0
SPESP1	18.8061	96.6046	88.7299	0	88.8782	40.2791	52.7968	9.93969	10.7025	82.3497	11.5421	11.2465	62.7838	1.72602	65.5274	9.81552	72.7531	34.5553	36.4061	74.1623	36.9324	28.8533	62.5237	46.9543	64.5695	48.9357	89.2384	10.3063	11.3765	90.8526	10.6788	11.5184	97.6466	12.0211	97.9305	12.3403	46.4277	0	0	9.47789	0
SLC20A2	18.7956	55.3811	27.176	2.11866	0	19.2585	50.0946	64.0847	56.1968	81.0325	58.0771	54.7895	54.2337	51.686	57.2729	59.1592	60.7616	76.0525	74.6038	62.0222	73.3207	69.0386	64.2857	74.4854	66.2725	70.4175	54.4111	100	100	58.9522	100	100	51.1116	100	56.0549	100	46.7404	76.1405	92.6745	2.86119	0
SATB2	18.7615	80.9735	57.0482	2.11866	0	46.2275	15.149	11.004	8.00615	55.832	9.92195	7.91154	13.7299	2.98822	15.5629	9.81552	60.8917	28.4177	27.1701	6.42495	0	0	38.7062	46.9543	7.33207	0	43.8328	14.6523	13.4934	48.3976	14.6701	13.6826	43.407	17.1121	48.5218	17.3792	40.0763	0	0	62.1421	0
CSTF1	18.7564	93.9191	83.8694	0	80.22	100	7.45624	38.3396	40.4328	44.5019	39.3212	40.6812	18.6495	22.9285	21.1211	42.1239	41.9229	39.2621	39.8888	42.611	42.1239	34.328	42.2304	46.9543	43.9688	48.9357	13.7949	100	100	15.758	100	100	12.4409	100	14.3862	100	0	0	0	99.6562	0
GINS4	18.7471	84.2121	64.7824	0.0926658	0	100	8.76301	7.45624	5.75922	46.825	8.68023	6.03122	11.8496	1.72602	13.4934	9.81552	5.39262	0	0	4.8182	0	0	6.33869	0	6.61069	0	0	0	0	0	0	0	0	0	0	0	0	0	0	100	0
MMS22L	18.7407	79.6677	52.8855	0	0	8.86944	3.84342	4.74811	4.32829	35.0346	5.39853	4.58846	5.59366	0	6.25591	0	4.57663	0	0	4.05654	0	0	5.54636	0	5.7947	0	0	0	0	0	0	0	0	0	0	0	0	0	0	100	0
GDF3	18.7295	87.2386	68.3302	0	0	8.86944	6.07852	3.98534	4.38742	41.6782	4.22777	4.65941	4.12725	0	4.36377	0	27.448	24.0421	26.2299	27.6604	25.9816	20.0323	8.33728	0	8.81031	0	0	0	0	0	0	0	0	0	0	0	48.5949	0	0	61.1433	0
CNOT1	18.72	92.6694	81.4451	0	80.22	100	45.8136	69.0161	73.4745	78.7764	79.3283	76.0643	70.3761	46.6976	72.8832	100	50.071	77.8974	78.7429	50.9236	83.3254	79.9672	55.6291	79.9502	57.5922	100	10.3891	65.4151	69.495	11.3174	64.3981	68.342	12.7247	100	14.7114	100	46.8379	26.8858	0	97.3484	0
ATL1	18.7172	88.6543	71.7952	0	80.22	51.6675	41.6332	30.2034	25.3903	51.8281	26.1353	24.4324	36.3529	13.5599	16.781	19.8557	73.5336	65.1549	61.2938	48.1921	57.3557	51.5638	77.2469	59.4227	55.8361	48.9357	85.4896	49.2372	49.3732	31.1495	48.7524	48.4626	86.2642	29.6831	24.0007	28.9368	38.6509	26.8858	0	31.3702	0
WDHD1	18.7163	83.7777	63.9428	0.0926658	0	65.4506	8.18354	8.23675	6.14948	45.9246	9.53761	6.39782	16.5918	1.72602	18.8387	9.81552	6.27956	0	0	5.67208	0	0	7.15468	0	7.50946	0	50.1419	16.6095	17.5378	54.6239	16.8165	17.7625	47.5225	20.6244	52.513	21.1132	0	0	0	100	0
VPS33A	18.7071	70.7996	37.7365	4.00687	0	41.6864	8.26632	33.5501	33.5028	46.0582	33.4023	33.3728	18.8505	16.6363	21.2985	34.3188	9.21239	0	0	8.72128	0	0	11.4002	0	12.1452	0	20.926	70.0331	66.5445	14.7824	100	100	24.9763	100	29.1864	100	30.2502	0	0	99.4118	0
IRAK2	18.7032	92.2663	80.6528	0.00850612	86.5938	46.2275	37.6064	23.2557	22.6466	74.2369	24.9586	23.0014	9.98108	6.66924	11.3884	22.0376	36.14	24.0421	23.8825	36.5713	25.9816	20.0323	26.9513	0	28.465	0	45.7545	10.3063	11.8259	50.3725	10.6788	11.8969	74.0303	12.0211	77.6667	12.3403	49.6604	0	0	8.02091	0
MLANA	18.7016	73.0675	41.3671	0.00850612	0	12.3049	28.2758	10.0639	6.114	67.9475	11.7609	6.36235	6.74078	1.72602	7.59224	9.81552	2.61353	0	0	2.25041	0	0	2.77909	0	2.88553	0	0	0	0	0	0	0	0	0	0	0	55.2031	26.8858	0	16.8047	0
CDKAL1	18.6965	72.9331	43.3302	14.9288	0	65.4506	4.32829	13.1386	16.5326	36.7182	15.1254	16.8638	8.18354	2.98822	9.21239	14.0374	14.3803	0	0	14.0698	0	0	18.886	0	19.9503	0	52.8619	27.2351	26.2062	40.8053	27.1287	26.0525	58.7985	29.6831	26.8271	28.9368	30.9506	51.8516	0	9.86134	0
ANXA4	18.6949	89.3505	69.5956	0.0926658	84.5887	36.9678	75.6859	55.6114	63.1268	91.9052	61.8377	65.3619	62.5828	35.6303	65.3619	62.6123	48.9238	51.0821	53.4827	49.6953	54.346	47.7124	56.043	59.4227	58.0653	62.2457	69.0693	62.3463	59.372	72.824	100	100	81.5634	35.0402	84.5199	100	92.0315	26.8858	0	1.96168	0
ANXA13	18.683	94.7319	93.8742	0.00850612	84.5887	19.2585	50.9047	7.81102	10.4778	81.4568	8.25449	10.9626	14.8179	1.72602	16.9584	9.81552	37.772	28.4177	28.4827	38.302	30.434	24.5233	21.9962	0	23.2852	0	97.5875	20.6185	21.736	97.9364	20.654	21.878	99.5033	24.6748	99.5151	24.1176	53.467	0	0	1.04509	0
SHQ1	18.6779	86.3509	71.4049	0.00850612	0	38.653	5.96618	11.5658	10.9272	41.4078	13.3337	11.5184	8.13623	2.98822	9.15326	14.0374	10.3359	0	0	9.83264	0	0	12.7956	0	13.588	0	0	0	0	0	0	0	0	0	0	0	0	0	0	98.909	0
YIPF4	18.676	78.2046	48.5691	0.978491	0	65.4506	8.3018	38.1563	38.6708	46.1152	38.2923	38.6944	13.1031	19.8285	12.4172	37.6596	22.0553	24.0421	21.9193	22.0476	25.9816	20.0323	24.1958	0	25.5676	0	24.8699	33.2427	34.307	28.3467	33.0298	33.8694	17.0175	100	20.039	100	0	26.8858	91.5645	0.898813	0
ASCL1	18.6759	60.1808	33.0712	2.11866	0	26.3777	79.3756	16.4972	11.3056	93.2395	7.76963	9.12961	29.281	10.2514	32.2256	9.81552	34.8037	28.4177	26.8626	23.0514	25.9816	20.0323	25.1419	0	12.9139	0	0	0	0	0	0	0	0	0	0	0	51.4049	0	0	99.9981	0
VIRMA	18.673	74.9858	48.9711	2.11866	0	65.4506	0	0	0	0	0	0	0	0	0	0	14.0492	0	0	13.7325	0	0	18.0582	0	19.0989	0	17.2422	45.4943	46.4759	20.0035	44.974	45.5653	9.95151	100	11.1341	100	0	0	0	99.7104	0
SPC24	18.6531	85.1499	67.4551	0.0926658	0	65.4506	21.4759	9.24787	6.94182	62.416	10.7202	7.22564	19.903	1.72602	22.552	9.81552	9.73273	0	0	9.20456	0	0	8.56197	0	9.08231	0	0	0	0	0	0	0	0	0	0	0	0	0	0	100	0
GPX8	18.6483	83.9836	65.0662	0.0926658	80.22	30.8361	54.2455	33.9995	34.7327	83.0193	35.9804	35.0757	72.8004	16.1098	75.1537	35.0461	27.6727	37.0388	38.4875	27.8937	39.5518	32.0601	24.7871	0	26.2654	0	39.7055	48.575	45.79	44.1757	48.7524	45.7308	40.6575	100	45.6954	100	25.0904	26.8858	0	37.2528	0
GINS3	18.6456	86.7134	69.6429	0.0926658	0	100	12.6242	13.1977	14.2384	52.6001	14.5104	14.605	8.05345	2.98822	9.11779	14.0374	9.87465	0	0	9.36963	0	0	13.4106	0	14.2739	0	0	0	0	0	0	0	0	0	0	0	0	0	0	99.4696	0
SERPINB5	18.6409	85.6689	70.6835	0.00850612	80.22	19.2585	86.6485	20.0982	20.1868	95.6355	22.4338	20.6126	88.3869	6.66924	89.2621	22.0376	5.66462	0	0	5.04162	0	0	5.80653	0	6.07852	0	91.3966	27.2351	26.3482	92.7448	27.4716	26.6083	95.7427	14.6523	96.464	14.8148	49.6982	0	0	0.0915064	0
NSF	18.6369	96.5492	90.8113	0	94.1037	100	77.3474	65.35	60.3595	75.1083	59.7091	59.0587	77.921	49.9668	51.2654	56.0253	86.5303	67.2363	63.6589	82.5472	59.3129	53.7293	87.3108	59.4227	82.0837	48.9357	85.3299	100	100	28.3467	100	100	90.693	100	55.7237	100	44.0677	0	0	100	0
CYP51A1	18.6198	83.9719	59.4726	0	0	100	33.9108	28.5123	27.6017	68.3813	28.6187	27.5544	33.5383	9.55111	36.5066	24.9231	5.12062	0	0	4.35191	0	0	5.4281	0	5.68827	0	70.3169	43.1469	44.4063	74.0066	42.798	43.7559	50.9461	35.0402	55.8775	34.025	42.6493	51.8516	0	0.126598	0
AURKA	18.6148	55.6681	19.903	20.1962	0	30.8361	40.9591	14.5163	15.3619	76.2375	16.645	15.894	40.764	4.32084	43.9688	17.3191	43.7559	31.6935	32.2493	44.5111	33.8931	26.3692	29.825	0	31.5279	0	80.7533	13.9309	15.3796	83.6921	14.1734	15.6398	94.0102	17.1121	95.1691	17.3792	50.9389	0	0	99.5461	0
SLC30A7	18.6117	71.417	33.7275	2.11866	0	32.2907	22.7117	31.6343	33.5383	63.532	33.2663	33.7985	11.0336	15.5008	12.6064	34.3188	18.4011	0	0	18.2973	0	0	20.6895	0	21.9312	0	11.0513	19.9503	19.4536	12.293	19.8084	19.3354	22.6112	21.7833	26.3659	21.1132	30.0068	51.8516	0	32.1952	0
TFAP2B	18.6042	73.2759	44.8794	2.11866	0	36.9678	37.3936	9.75639	8.50284	74.0831	10.5132	8.77483	11.956	1.72602	13.5998	9.81552	26.9395	24.0421	26.2299	27.1008	25.9816	20.0323	26.0643	0	27.6135	0	0	0	0	0	0	0	0	0	0	0	32.8429	0	0	94.4184	0
RNGTT	18.597	67.7762	38.2569	20.1962	0	57.0956	23.7701	30.3926	30.641	64.4235	30.6646	30.7356	26.632	14.188	29.4229	31.4274	18.8623	0	0	18.7997	0	0	22.1026	0	23.368	0	82.0719	27.85	27.2706	84.8865	27.6549	26.9986	36.8437	35.0402	41.7751	34.025	29.5907	0	0	100	0
PLK1	18.5813	50.6582	19.5128	39.9643	0	33.8813	61.1578	20.246	20.0331	86.1463	21.0501	20.246	64.3921	8.8741	66.9939	23.6873	28.3822	24.0421	25.5322	28.6762	25.9816	17.7147	16.6509	0	17.7152	0	0	0	0	0	0	0	0	0	0	0	53.3211	0	0	100	0
HAUS3	18.5722	43.7239	10.4068	88.4191	0	44.6783	5.46358	16.5208	18.3065	39.5871	17.7034	18.4484	7.0719	4.32084	7.99432	17.3191	11.1164	0	0	10.6845	0	0	12.5	0	13.2569	0	26.9513	19.0516	19.3472	30.5582	18.9274	19.1462	50.4967	24.6748	55.4399	24.1176	32.5392	0	0	99.6525	0
HYPK	18.5524	87.2496	68.2001	0	0	100	10.7084	11.5303	11.0454	49.9043	10.7616	11.0927	8.69205	4.32084	7.58042	9.81552	8.51466	0	0	7.97722	0	0	9.81552	0	10.4186	0	0	0	0	0	0	0	0	0	0	0	0	0	0	99.871	0
NPY	18.5293	77.1164	46.2039	0.978491	80.22	26.3777	95.6008	21.2275	17.0885	98.5691	15.2081	15.7994	71.2394	11.4747	68.413	17.3191	95.3051	49.7517	47.7767	5.6185	0	0	90.5511	46.9543	6.82356	0	78.0097	10.3063	9.61447	81.1613	10.6788	10.052	91.2606	10.6079	92.8926	10.7918	54.7177	0	0	7.98049	0
APOM	18.5273	85.3844	59.106	0.00850612	80.22	17.189	72.5402	11.3115	18.2237	90.71	13.0676	18.6377	70.7781	5.55512	73.2852	19.8557	95.4352	30.2862	30.1443	95.7075	32.3143	25.6326	96.3931	39.2854	96.6887	39.5814	83.1303	65.4151	67.8749	85.7379	64.3981	66.4972	50.1951	100	55.1738	100	43.0773	0	0	29.2554	0
THOC3	18.5106	91.1253	77.2469	0	0	100	12.6833	18.5076	17.3605	52.6435	18.9037	17.2185	13.517	6.66924	15.3264	17.3191	13.4461	0	0	13.1152	0	0	11.4948	0	12.2635	0	26.6438	100	100	30.233	100	100	20.9437	100	24.32	100	0	0	0	99.9832	0
CYBRD1	18.5072	73.9534	47.6703	0.978491	0	29.3992	88.6649	69.9385	66.3553	96.3078	69.974	65.8822	88.6235	51.686	89.4868	66.4262	83.0298	63.1563	67.4078	84.0565	69.7966	64.5157	78.938	68.0932	80.4281	70.4175	21.2334	62.3463	64.0965	24.5092	61.3647	62.908	21.3399	100	24.9231	100	48.4609	51.8516	92.0625	12.1732	0
ANAPC10	18.488	56.2462	24.1485	39.9643	0	41.6864	5.4281	17.5142	18.3775	40.1373	19.6665	18.7323	7.99432	4.32084	9.05866	17.3191	13.1623	0	0	12.8127	0	0	18.8269	0	19.903	0	32.0246	33.426	35.1348	35.9863	33.2545	34.9219	18.7677	100	21.9962	100	22.0599	0	0	100	0
CPSF2	18.486	89.6295	74.4205	0	0	100	6.59886	23.4035	24.8344	42.7808	25.2483	25.1774	11.8377	6.66924	13.4816	22.0376	20.1159	0	0	19.9557	0	0	27.0932	0	28.5951	0	13.6412	65.4151	67.2954	15.5511	64.3981	65.8763	21.7597	100	25.4198	100	0	0	0	100	0
NEFL	18.4823	90.6949	74.5861	0.369778	88.3436	51.6675	92.9044	22.8713	15.5274	91.0799	12.3699	12.5473	92.5378	12.8425	7.87606	9.81552	0	0	0	0	0	0	0	0	0	0	0	0	0	0	0	0	0	0	0	0	47.2463	0	0	0	0
MYO1G	18.4805	89.2448	81.2677	0.0926658	83.0437	29.3992	78.9499	20.3169	21.5173	93.0782	22.4929	21.8661	86.3174	6.66924	87.429	22.0376	10.7025	0	0	10.2304	0	0	8.55014	0	9.07048	0	53.1989	47.9305	47.3746	57.7401	48.0605	47.5343	66.3789	35.0402	70.5416	34.025	39.9708	0	0	4.05277	0
LRRK1	18.4741	93.9094	84.6026	0	88.8782	100	8.43188	11.0868	16.0241	46.3793	12.8016	16.4972	13.4461	2.98822	15.2436	14.0374	7.99432	0	0	7.38896	0	0	9.53169	0	10.1112	0	0	0	0	0	0	0	0	0	0	0	26.7965	0	0	0.269742	0
SUN5	18.4569	78.955	46.3576	2.11866	80.22	51.6675	37.2398	7.14286	8.59153	74.0113	8.20719	8.96996	47.4338	1.72602	50.6386	9.81552	71.5705	31.6935	33.1244	72.9211	33.8931	25.9721	47.7767	46.9543	49.7044	48.9357	0	0	0	0	0	0	0	0	0	0	0	26.8858	0	39.3222	0
GTF2E1	18.4485	89.2184	73.4508	0	0	60.6492	6.50426	17.934	19.974	42.5806	20.1928	20.3761	13.4342	6.66924	15.2318	22.0376	11.7313	0	0	11.2952	0	0	14.2739	0	15.2318	0	14.4454	56.5989	51.6497	16.6036	55.9011	50.745	22.351	35.0402	26.0525	34.025	0	0	0	99.9944	0
TMPO	18.4306	99.3702	98.096	0	100	100	41.4617	46.7301	49.255	76.5305	48.8765	49.7871	62.0151	27.6655	64.7942	48.4508	39.0019	51.0821	50.4967	39.5612	54.346	47.7124	47.7649	46.9543	49.6925	48.9357	39.7055	100	100	44.1757	100	100	63.6353	100	67.9754	100	35.6723	26.8858	0	28.597	0
ZDHHC5	18.4176	58.5719	21.0856	83.3543	0	57.0956	41.8165	75.8396	82.8051	76.7445	86.6071	85.9153	60.2294	54.0287	62.9612	100	59.7682	77.8974	79.281	60.9023	80.7651	76.9864	60.9272	74.4854	62.9967	77.513	33.1008	100	100	13.1386	100	100	17.9044	100	21.1034	100	45.3645	76.1405	91.7625	10.2434	0
BIRC5	18.4119	52.7529	16.2133	83.3543	0	47.9364	50.6859	16.3553	16.166	81.3534	18.5667	16.5918	45.3642	5.55512	48.5454	19.8557	38.2805	28.4177	29.4052	38.8007	30.434	22.5347	25.5913	0	27.0814	0	0	0	0	0	0	0	0	0	0	0	49.8117	0	0	100	0
AGTRAP	18.4077	65.5404	32.7342	14.9288	0	38.653	85.8444	62.4645	68.7559	95.3886	72.28	71.1329	77.105	37.2911	79.1154	66.4262	63.2805	54.7658	58.4023	64.6678	57.3557	50.6486	54.0563	68.0932	56.0549	70.4175	31.6698	35.5605	35.5487	35.6019	35.4778	35.3713	16.6805	100	19.6902	100	33.7456	51.8516	91.9005	0.0613399	0
AFF2	18.3952	94.3438	86.6958	0	88.3436	43.1824	4.85454	5.90705	4.90776	35.7212	4.89593	4.81315	6.96547	1.72602	5.43992	0	25.4257	24.0421	21.9193	25.4722	25.9816	20.0323	22.6466	0	23.9238	0	0	0	0	0	0	0	0	0	0	0	36.5831	0	0	5.52231	0
EMID1	18.3856	92.406	78.9144	0	85.747	49.5979	67.0766	29.5293	31.1495	88.5967	25.3607	30.4163	59.4253	17.1742	62.2871	29.9491	50.6386	37.0388	35.2886	20.185	0	0	40.1017	46.9543	20.6835	0	70.8432	21.6296	20.991	74.5447	21.6887	21.0265	53.0984	24.6748	57.8642	24.1176	0	0	0	56.7256	0
FADS2	18.3778	88.057	71.7715	0.0926658	84.5887	100	90.7285	47.0672	43.543	96.9953	41.101	42.3605	82.9825	38.827	84.378	43.2356	70.8254	55.8597	53.7725	72.2457	51.496	44.5706	58.7275	68.0932	60.8089	62.2457	95.6303	33.0712	33.7512	96.3044	32.8583	33.5147	43.7323	24.6748	48.8411	24.1176	38.069	51.8516	0	28.8859	0
LYZ	18.3696	88.1922	77.105	0.00850612	83.0437	23.0724	99.9054	39.8179	40.1727	99.969	42.0766	40.7521	99.6452	18.4753	99.657	38.5584	67.4787	45.1218	46.535	68.8368	48.2912	41.8344	61.4475	59.4227	63.5289	62.2457	81.451	44.1225	40.6457	84.3129	44.5187	41.2133	74.0303	29.6831	77.6667	28.9368	49.5657	0	0	51.8835	0
ATL3	18.3638	85.1728	65.1608	0.978491	83.0437	46.2275	60.2058	55.0851	60.3122	85.7206	60.4186	61.8141	70.0568	33.9037	72.5875	62.6123	31.1495	34.5553	35.6552	31.6174	36.9324	29.3153	35.7025	0	37.4882	0	37.0211	100	100	41.4499	100	100	29.009	100	33.5383	100	29.9091	51.8516	0	18.0109	0
DHX37	18.3544	77.8448	52.2233	2.11866	0	100	21.1329	42.0293	43.3302	62.0828	44.631	43.9215	27.5781	23.8026	30.4399	45.4884	17.6443	0	0	17.5109	0	0	11.1991	0	11.956	0	73.1019	30.8006	29.9551	76.7325	30.8006	30.0024	50.7746	29.6831	55.7237	28.9368	32.586	0	0	100	0
NSL1	18.325	71.2538	39.8888	10.4132	0	51.6675	8.78075	30.9839	31.1731	39.5221	30.0497	30.9957	13.8009	14.8365	14.4749	31.4274	29.3283	28.4177	27.9979	25.2516	25.9816	20.0323	29.9432	0	31.6343	0	52.2114	24.2727	25.2838	56.7881	24.0953	25.1419	65.7699	29.6831	69.9858	28.9368	41.2483	0	0	99.9832	0
TAF8	18.316	46.4918	14.0847	39.9643	0	33.8813	4.81315	15.965	17.6443	38.2009	18.1764	17.9754	7.93519	1.72602	8.9877	9.81552	10.3122	0	0	9.79953	0	0	14.7233	0	15.6812	0	0	0	0	0	0	0	0	0	0	0	24.4726	0	0	100	0
METTL14	18.3126	60.2744	23.4153	78.127	0	57.0956	6.65799	24.7635	27.1405	42.9352	25.7096	27.3061	9.9929	10.2514	11.412	27.1168	14.2621	0	0	13.9348	0	0	19.8557	0	20.9792	0	30.6232	100	100	34.4785	100	100	16.7692	100	19.7729	100	33.0058	0	0	92.1574	0
GCSH	18.2996	96.7107	92.053	0	93.3892	100	15.0603	23.3917	18.9806	55.6971	18.5312	17.6798	14.7351	10.9053	13.7062	9.81552	16.71	0	0	16.5221	0	0	16.1246	0	17.1653	0	88.4579	62.3463	58.6802	90.1963	61.3647	57.6514	92.8926	100	94.2999	100	0	0	0	34.6897	0
BCL7A	18.2774	92.5205	80.6883	0	83.0437	65.4506	10.4896	26.8921	24.4087	49.6039	23.912	23.8174	21.9726	11.4747	10.5724	23.6873	55.842	48.232	47.623	42.8378	48.2912	41.8344	41.4499	59.4227	43.1883	48.9357	76.0525	100	100	38.7003	100	100	34.2893	100	11.1873	100	22.6821	0	0	61.3919	0
TRIM29	18.2671	95.3632	91.4735	0	89.398	35.4659	91.6332	23.2202	24.2786	97.3179	25.071	24.6216	94.7966	8.18739	95.1041	24.9231	6.98912	0	0	6.37101	0	0	7.9825	0	8.40823	0	95.1514	28.3822	28.2758	95.8846	28.5951	28.6306	97.9127	16.2488	98.1492	16.5242	34.5683	0	0	1.19244	0
WDR3	18.2631	85.253	62.6064	0	0	100	14.7469	20.5712	21.1093	55.3144	22.8004	21.4286	15.8113	4.32084	18.1055	17.3191	9.10596	0	0	8.33787	0	0	12.9021	0	13.7062	0	11.1223	58.1244	57.1192	12.4113	57.3675	56.0194	24.4856	100	28.6187	100	0	0	0	99.5648	0
RANBP2	18.2613	94.363	85.5724	0	84.5887	100	70.0154	66.71	68.4721	89.7654	70.4293	69.1225	32.1192	41.8534	35.0875	66.4262	38.6235	53.6128	51.8448	39.1452	53.0156	46.2713	39.6168	46.9543	41.4262	48.9357	9.87465	100	100	10.5546	100	100	11.8496	100	13.6235	100	40.3709	0	0	91.7528	0
UTP15	18.2612	81.0048	55.1088	0.00850612	0	100	7.35572	12.9316	9.29518	44.2348	14.877	9.83917	7.54494	2.98822	8.56197	14.0374	7.79328	0	0	7.21513	0	0	11.4238	0	12.1689	0	12.7897	70.0331	71.9667	14.5814	69.087	70.991	17.0175	100	20.039	100	0	0	0	100	0
TCTN3	18.2565	43.543	10.0047	39.9643	0	32.2907	75.5913	63.9428	67.8098	91.8683	63.4106	67.8453	47.4101	46.6976	50.6149	66.4262	46.1447	64.1083	68.1528	46.9194	67.6679	62.1492	59.035	68.0932	61.1164	70.4175	39.7055	13.9309	13.5643	44.1757	14.1734	13.7535	68.3361	14.6523	72.4338	14.8148	22.99	76.1405	97.5372	14.8111	0
CDNF	18.2387	96.4428	90.1254	0	90.4116	35.4659	16.2429	12.6123	13.5643	57.1151	14.4986	14.2029	22.1026	2.98822	24.8699	14.0374	39.0728	28.4177	29.4052	39.6206	30.434	22.5347	30.0851	0	31.7999	0	75.0414	10.3063	10.3418	78.5478	10.6788	10.8739	91.302	12.0211	92.9222	12.3403	37.6568	0	0	6.25562	0
TYRP1	18.2088	56.2345	19.974	0.0926658	0	12.3049	79.2928	15.6812	10.1939	93.2082	17.8867	10.7143	32.9588	2.98822	35.9272	14.0374	54.7422	41.438	42.8926	55.8648	44.5719	38.1101	48.0842	46.9543	50	48.9357	0	0	0	0	0	0	0	0	0	0	57.4233	76.1405	0	2.39867	0
TICRR	18.2019	77.7376	53.3113	2.11866	0	54.1213	5.65279	6.92999	5.71192	40.7093	7.9825	5.98392	8.38458	1.72602	9.47256	9.81552	5.02602	0	0	4.51059	0	0	4.57663	0	4.75402	0	39.7055	10.3063	10.0579	44.1757	9.56126	9.48439	68.3361	12.0211	72.4338	10.7918	0	0	0	100	0
EARS2	18.1851	84.6832	63.3515	0.00850612	0	100	10.1644	33.8694	34.0587	48.9245	33.5501	34.0114	15.9177	16.1098	18.2119	33.5501	17.3959	0	0	17.2833	0	0	23.4626	0	24.8108	0	80.5641	70.0331	72.623	83.5147	69.087	71.6828	71.5409	100	75.3784	100	42.3013	0	0	69.9299	0
C12orf45	18.1764	80.09	55.9011	0.00850612	0	44.6783	3.21665	0	0	32.5961	0	0	4.25733	0	4.50568	0	0	0	0	0	0	0	0	0	0	0	0	0	0	0	0	0	0	0	0	0	0	0	0	94.5222	0
VRK1	18.1531	86.6021	68.1764	0.00850612	0	100	29.89	20.5712	22.8004	69.0963	21.7124	22.9896	46.4995	5.55512	49.6807	19.8557	37.6183	31.6935	33.1244	38.1714	33.8931	25.9721	35.2649	0	37.027	0	58.4378	54.0031	53.938	62.8784	53.2817	52.9092	64.8238	100	69.1284	100	23.9015	0	0	99.9888	0
SLC29A2	18.1493	68.6243	37.8311	2.11866	0	32.2907	66.0123	34.106	34.2124	88.1975	33.3432	34.0705	59.6381	16.6363	62.4645	32.8347	50.8988	56.9123	57.4976	51.7073	62.837	57.592	42.8217	59.4227	44.6547	62.2457	0	0	0	0	0	0	0	0	0	0	46.6818	76.1405	0	41.384	0
ALB	18.1459	94.5741	84.8628	0	90.0635	100	99.8699	16.3789	21.2394	99.9574	18.4484	21.5587	99.8699	5.55512	99.8699	19.8557	100	54.7658	55.9484	100	59.3129	52.099	100	59.4227	100	62.2457	90.1608	65.4151	63.789	91.6509	64.3981	62.5828	88.588	100	90.5984	100	77.9391	0	0	0.353065	0
ALG13	18.1317	78.1714	49.5624	0.369778	0	57.0956	16.1601	43.5785	46.0738	56.9802	45.6599	46.606	17.9518	26.5181	20.3761	46.7774	20.1277	0	0	19.9671	0	0	26.1471	0	27.6963	0	81.043	21.5054	21.4404	83.964	21.6887	21.7715	57.1783	26.7621	61.684	28.9368	33.6996	0	0	100	0
PKP3	18.1278	94.0981	84.3188	0	86.5938	35.4659	83.5797	28.8198	30.3571	94.6682	30.6824	30.7119	88.86	12.8425	89.6878	31.4274	8.13623	0	0	7.53036	0	0	8.12441	0	8.58562	0	86.7491	44.1225	42.6088	88.8363	43.7382	41.9111	91.8519	26.7621	93.3775	26.1134	42.8941	0	0	0.428082	0
DNAJC9	18.1087	95.2025	88.3042	0	91.8453	100	20.6244	39.9598	40.3619	61.6468	39.6878	40.3974	24.728	23.8026	20.5653	41.0773	30.2862	51.0821	48.0132	30.737	53.0156	46.8343	39.7706	46.9543	41.5445	48.9357	65.149	70.0331	70.4293	69.0989	69.087	69.3531	64.0137	100	68.3479	100	0	0	0	100	0
SYT2	18.0816	67.4694	32.5095	0.978491	0	24.8108	47.1559	10.123	5.65279	34.561	3.91438	4.16272	52.1168	2.98822	4.12725	0	64.6405	54.7658	51.0466	65.95	59.3129	53.7293	70.3524	46.9543	72.3155	48.9357	94.5837	23.4272	21.5823	66.9347	22.9659	20.7427	90.0603	14.6523	9.28335	14.2785	46.2906	51.8516	0	44.3145	0
NMNAT1	18.074	51.309	14.1556	2.11866	0	21.1802	6.57521	10.6965	8.01798	42.7365	12.4054	8.3491	7.10738	1.72602	8.04163	9.81552	10.0993	0	0	9.58996	0	0	14.5932	0	15.5629	0	33.763	60.0461	61.6958	37.9849	59.1947	60.5014	34.2124	100	39.0728	100	28.0977	0	0	90.4708	0
KIF20B	18.0734	98.6	96.1211	0	100	100	18.7441	9.82734	8.10076	59.8248	11.483	8.40823	17.1476	1.72602	19.4536	9.81552	6.63434	0	0	6.05865	0	0	8.20719	0	8.6684	0	90.2554	16.3198	16.2961	91.7455	16.5326	16.5208	67.6384	18.6377	71.7538	19.0129	0	0	0	13.7192	0
POLR1C	18.0733	95.8565	88.7654	0	92.3503	100	32.746	57.6868	60.5487	71.0887	57.0778	60.5605	34.307	40.285	37.3936	59.1592	27.1405	31.6935	32.066	27.3339	30.434	22.5347	33.6093	0	35.3713	0	45.0982	46.606	47.9778	49.6925	46.6887	48.1552	55.3158	100	59.9929	100	0	0	0	100	0
RFC2	18.0702	94.5358	84.9811	0	88.3436	100	32.61	58.8576	57.3912	70.9753	59.4253	57.5095	48.711	40.285	51.904	62.6123	36.6958	59.1651	58.2427	35.5065	49.8285	42.8131	43.886	59.4227	44.0516	48.9357	66.1483	41.0596	42.7744	70.0804	40.6989	42.1358	43.815	100	48.912	100	21.7168	0	0	100	0
DDX10	18.0675	85.0178	62.3699	0.00850612	0	100	5.80653	16.7751	21.0383	40.9892	18.7204	21.334	8.85762	6.66924	10.0284	22.0376	12.1807	0	0	10.751	0	0	14.8179	0	15.7994	0	31.6698	50.8396	54.4584	35.6019	50.1833	53.394	14.4749	100	16.9347	100	0	0	0	100	0
SACM1L	18.0671	89.3346	72.7886	0	0	100	24.5329	65.622	65.1727	65.0243	62.8666	64.7233	35.0166	56.9007	38.1268	66.4262	31.0312	46.7124	45.1868	31.4999	49.8285	43.5171	35.3418	0	37.0802	0	9.87465	100	100	10.5546	100	100	11.3943	100	13.0263	100	43.7052	51.8516	0	100	0
RAB21	18.0652	92.8377	79.6831	0	83.0437	100	28.8671	47.1381	44.0516	68.3813	48.1552	44.087	21.1093	23.8026	23.8884	43.2356	54.2573	59.1651	60.7261	55.3562	62.837	57.08	62.0033	59.4227	64.0728	62.2457	24.5861	100	100	28.0393	100	100	21.9607	100	25.6268	100	46.0157	26.8858	0	34.1534	0
ACACA	18.0621	87.2001	66.6154	0	0	100	54.0681	44.158	41.4617	82.9426	41.0241	40.8231	16.0951	33.9037	18.3893	43.2356	0	0	0	0	0	0	0	0	0	0	80.8952	70.0331	70.4293	83.834	69.087	69.3531	41.7455	100	46.7124	100	42.8126	0	0	95.3911	0
MRPL19	18.0585	94.97	86.9915	0	90.4116	100	13.9073	41.781	39.9243	54.2008	40.965	39.9007	23.2025	25.4637	26.0052	43.2356	40.965	53.6128	55.3571	41.597	57.3557	51.5638	50.9342	59.4227	52.8737	62.2457	55.3926	65.4151	64.877	59.9456	69.087	70.4943	23.2025	100	27.1168	100	28.8242	0	0	75.7767	0
NHLRC2	18.049	82.2929	56.658	0.0926658	0	100	16.5031	39.6878	41.4499	57.4192	41.5977	42.0175	12.0151	22.1209	13.6471	42.1239	13.4934	0	0	13.16	0	0	17.2895	0	18.3657	0	23.2852	100	100	26.7029	100	100	40.3855	100	45.4115	100	24.4185	0	0	99.6301	0
DDX21	18.0482	98.9554	97.15	0	100	100	76.8271	65.4328	71.1684	92.3247	75.6445	73.439	72.0672	43.6133	74.4324	100	65.2436	62.2044	64.8534	66.5611	66.6391	61.0797	60.7025	59.4227	62.8193	62.2457	24.0953	100	100	27.5307	100	100	10.4778	100	11.8496	100	33.5384	0	0	99.9065	0
SPC25	18.0422	78.0916	46.0738	0.00850612	0	47.9364	16.2784	8.83396	6.52791	57.1518	10.259	6.81173	20.1395	1.72602	22.8595	9.81552	12.3817	0	0	11.9523	0	0	7.62181	0	8.03571	0	0	0	0	0	0	0	0	0	0	0	0	0	0	100	0
SUSD6	18.0157	37.4161	6.90634	0.00850612	0	8.86944	67.2599	64.7883	69.5719	88.6637	71.606	70.9437	55.3335	38.827	52.992	66.4262	64.2148	63.1563	64.7824	65.5835	69.7966	65.1709	62.2162	59.4227	64.2739	62.2457	0	0	0	0	0	0	0	0	0	0	0	100	92.6385	9.53985	0
TEX10	18.0139	72.5573	40.8586	14.9288	0	100	14.0255	36.6249	38.3988	54.4111	37.7779	38.6235	14.9716	19.1218	17.0885	37.6596	10.8798	0	0	10.4186	0	0	14.7942	0	15.764	0	19.9444	44.1225	43.8387	23.0724	43.7382	43.1764	29.9137	100	34.5317	100	0	26.8858	0	94.7883	0
TCN1	18.0079	86.0533	63.6944	0.00850612	80.22	41.6864	95.8609	16.9465	19.4182	98.6568	19.1994	19.8084	96.1566	5.55512	96.3103	19.8557	5.96026	0	0	5.30828	0	0	4.95506	0	5.20341	0	88.2096	29.074	29.1509	89.9775	28.8671	28.8671	77.8087	29.6831	81.0371	28.9368	38.1771	0	0	5.47139	0
NUP210	18.0048	94.3342	85.3359	0	90.0635	100	57.7815	29.4879	32.0482	84.5865	29.7185	32.0364	75.4612	12.0894	77.6254	29.0504	31.9418	31.6935	30.7888	32.3227	33.8931	27.7439	31.6343	0	33.3018	0	14.1556	100	100	16.2547	100	100	30.7297	100	35.3654	100	28.6996	26.8858	0	2.53091	0
SKP2	18.003	71.3394	42.3013	10.4132	0	51.6675	31.0135	23.5691	25.7687	69.8855	24.3377	25.8633	23.0605	10.9053	25.8869	27.1168	31.7999	31.6935	31.0608	32.2169	33.8931	27.7439	36.8614	0	38.7062	0	0	0	0	0	0	0	0	0	0	0	46.8963	0	0	95.902	0
PSMD14	18.0024	96.7475	91.6154	0	94.6407	100	69.5896	79.618	76.3836	89.6055	75.4021	75.3666	70.8964	67.5815	73.4153	77.0991	34.307	39.2621	38.0381	34.7268	30.434	24.5233	34.4726	0	28.8198	0	84.372	100	100	86.8141	100	100	67.8098	100	71.9193	100	37.1986	0	0	100	0
NUP153	17.9952	94.7414	86.0809	0	89.398	100	37.3936	63.18	63.9428	74.0831	68.9215	65.0071	55.57	38.827	58.6566	62.6123	39.4395	60.2294	58.219	40.0012	65.4387	59.9612	43.07	46.9543	44.8675	48.9357	21.8543	100	100	25.207	100	100	28.0866	100	32.4622	100	36.3399	0	0	97.45	0
KRT16	17.9895	84.8566	35.6315	0.369778	80.22	23.0724	99.1722	23.6164	19.5246	99.7398	25.5558	19.8675	93.6258	7.50124	94.0397	23.6873	2.62535	0	0	2.24021	0	0	2.73179	0	2.83822	0	97.3924	23.7938	22.9423	97.759	23.7878	22.9423	88.1918	12.0211	90.214	12.3403	40.4549	0	0	6.75326	0
EML6	17.988	98.2468	95.4588	0	100	100	35.6847	11.4948	9.92195	73.0095	9.14144	9.28335	10.1466	2.98822	6.7053	0	8.78666	0	0	8.29411	0	0	9.91012	0	10.5132	0	93.7263	11.9797	11.7018	94.6547	12.1866	11.7727	98.8647	13.6235	98.9475	13.7364	0	0	0	16.4363	0
MSH6	17.9755	93.5496	83.4555	0	87.868	100	27.2351	38.5643	40.4683	67.1939	39.5222	40.7048	32.2848	20.5818	35.2767	39.4631	15.5038	0	0	15.3329	0	0	23.4863	0	24.8344	0	21.5409	100	100	24.8758	100	100	40.5866	100	45.6362	100	46.271	0	0	3.39425	0
DHX33	17.9605	81.994	57.9825	0.00850612	0	100	17.6798	39.2975	39.8534	58.6908	39.8474	40.0544	22.1263	22.9285	24.8936	42.1239	15.22	0	0	15.0053	0	0	21.0501	0	22.3037	0	13.4224	13.2864	13.6826	15.3087	13.5584	13.8718	31.3623	16.2488	36.0099	16.5242	24.7959	0	0	99.9981	0
BRIX1	17.9587	95.7348	88.8482	0	91.8453	100	67.8808	65.8586	64.2029	88.9282	62.772	63.4106	66.036	54.0287	68.6022	62.6123	18.6731	0	0	18.6169	0	0	21.4049	0	22.6821	0	27.856	47.9305	49.5506	31.5397	48.0605	49.9941	36.9678	100	41.8992	100	0	0	0	99.272	0
MYL1	17.958	84.4453	60.1348	0.00850612	80.22	14.9243	99.0303	13.3515	12.8075	99.693	15.2732	13.4697	98.5099	1.72602	98.5572	9.81552	3.65421	0	0	3.18804	0	0	3.48865	0	3.65421	0	99.7753	23.0132	21.6769	99.7753	23.1552	21.7952	99.527	9.75047	99.5388	9.70885	38.8867	0	0	0.1742	0
PPHLN1	17.9564	95.6409	88.5289	0	91.8453	100	10.4127	43.685	45.1159	49.4728	44.6665	45.2933	17.526	26.5181	19.8912	46.7774	17.3605	0	0	17.2492	0	0	24.8699	0	26.3482	0	45.0982	100	100	49.6925	100	100	26.0702	100	30.3394	100	23.4894	0	0	30.159	0
NUDCD2	17.9535	91.1304	78.3231	0.0926658	83.0437	100	4.88411	9.9929	7.16651	38.3678	10.4659	7.27294	7.28477	2.98822	8.19536	9.81552	16.6509	0	0	8.02089	0	0	13.4224	0	14.2857	0	54.7304	70.0331	72.623	59.2538	69.087	71.6828	34.851	100	39.6641	100	0	0	0	30.3348	0
RPS6KB1	17.9532	59.6668	28.2876	78.127	0	60.6492	10.9567	48.9711	48.6518	50.2647	50.9816	49.0835	16.6509	28.9929	18.8978	50.4435	19.5364	0	0	19.4287	0	0	26.7029	0	28.193	0	63.3456	41.0596	43.413	67.4137	40.6989	42.8098	58.8813	100	63.3042	100	76.2867	26.8858	0	36.1235	0
FGFBP1	17.9524	81.3348	62.1216	0.369778	0	27.9328	95.8018	20.2578	18.8387	98.6369	22.552	19.2408	93.0818	6.66924	93.543	22.0376	4.1036	0	0	3.62613	0	0	4.63576	0	4.81315	0	92.0293	38.4165	37.4054	93.277	38.0854	36.9324	91.0714	100	92.733	100	67.7821	26.8858	0	0.147177	0
IDE	17.9482	81.1483	55.9721	0.978491	0	100	45.4943	41.4853	40.421	78.6117	43.9333	40.9413	40.5629	20.5818	43.7441	41.0773	28.8079	31.6935	32.6455	29.062	33.8931	26.3692	30.9484	0	32.6277	0	31.6698	100	100	35.6019	100	100	38.8245	100	43.8091	100	100	26.8858	0	8.99878	0
ALMS1	17.9418	92.8179	80.1561	0	85.747	60.6492	21.2157	13.7713	20.0213	62.1652	15.5925	20.4707	26.8567	2.98822	29.7067	14.0374	25.6268	24.0421	25.5322	25.6697	25.9816	17.7147	19.5719	0	20.6954	0	76.7088	19.6369	19.3945	80.0733	19.5128	19.2763	78.2403	23.0783	81.451	22.5178	33.0523	0	0	10.7632	0
RAB23	17.9417	89.4507	74.0776	0	80.22	100	68.1173	35.1821	35.2531	89.0217	36.6663	35.5132	57.6159	17.1742	60.4659	35.868	34.1414	31.6935	31.185	34.5733	30.434	24.5233	24.9172	0	26.4073	0	61.7136	49.935	49.7162	65.8526	49.3732	48.8647	61.6249	29.6831	66.0123	28.9368	40.1184	0	0	39.5697	0
BARD1	17.9352	42.4101	9.79186	2.11866	0	21.1802	7.47398	15.693	10.596	44.563	17.9163	11.1518	11.9205	4.32084	13.5643	17.3191	9.36613	0	0	8.86392	0	0	8.70388	0	9.21239	0	0	0	0	0	0	0	0	0	0	0	35.7617	0	0	92.242	0
ERP44	17.9329	97.3885	92.7744	0	94.6407	100	25.2129	67.3486	73.3917	65.637	76.289	76.2772	41.1424	43.6133	44.2881	70.9023	56.5752	71.7893	74.0835	57.695	77.714	73.7477	69.0752	74.4854	71.0738	77.513	52.5426	100	100	57.1015	100	100	72.3214	100	76.1175	100	100	26.8858	0	7.1843	0
LMO7	17.9242	83.9484	63.7417	0.978491	80.22	41.6864	55.1265	37.5591	32.4326	83.395	38.2687	32.4385	40.5984	16.1098	43.7796	33.5501	75.7805	52.3711	53.9735	76.9068	54.346	48.2658	76.9749	46.9543	78.5596	48.9357	55.0497	46.0028	45.7663	59.5731	45.447	44.8675	69.0516	29.6831	73.1433	28.9368	100	0	0	0.0301886	0
MATR3	17.9206	99.4757	98.439	0	100	100	10.7084	24.657	25.0828	42.9352	19.8439	24.3732	19.7493	13.5599	10.667	23.6873	78.5005	89.8297	89.3448	79.7181	89.3862	87.996	81.315	100	82.6277	100	29.9432	100	100	20.0035	100	100	37.0743	100	24.1071	100	33.8605	0	0	75.7027	0
EMC1	17.909	85.4414	61.9797	0	0	100	19.6251	42.39	41.4972	60.7067	42.3309	41.5799	33.9286	22.9285	36.956	41.0773	17.9991	0	0	17.8868	0	0	22.2682	0	23.5218	0	12.5059	100	100	14.2148	100	100	13.1445	100	15.2909	100	27.642	0	0	93.8331	0
CDCA5	17.8991	76.2861	43.3775	2.11866	0	60.6492	35.6847	14.6287	14.9243	73.0095	16.8165	15.3974	49.6925	4.32084	52.9092	17.3191	40.7048	28.4177	29.4052	41.3229	30.434	22.5347	29.6712	0	31.3387	0	0	0	0	0	0	0	0	0	0	0	25.6742	0	0	99.6618	0
SRBD1	17.8927	78.942	49.7398	0.369778	0	60.6492	5.34532	15.0662	16.3907	39.9344	17.3368	16.7455	9.33065	4.32084	10.5251	17.3191	9.6736	0	0	9.16057	0	0	12.8548	0	13.6589	0	18.6968	51.7739	51.1826	21.6592	52.0281	51.7384	19.4063	100	22.6526	100	0	0	0	100	0
NOP16	17.8905	96.9268	91.8165	0	94.6407	100	42.6561	55.9366	56.6462	77.1789	59.8628	57.6987	42.8926	35.6303	46.0738	66.4262	57.3794	37.0388	37.3285	58.4838	39.5518	33.0195	42.7034	59.4227	44.4891	62.2457	83.1303	40.4979	40.4092	85.7379	40.6989	40.9059	70.8609	100	74.8108	100	0	0	0	100	0
GPC6	17.888	78.3305	50.0946	2.11866	0	54.1213	26.2062	24.2431	23.4745	66.4046	26.2654	23.8647	19.0043	7.50124	21.4404	23.6873	26.7266	31.6935	32.5154	26.9144	33.8931	26.7103	31.5752	0	33.2663	0	76.224	52.7554	56.0667	79.618	53.2817	57.6159	77.0459	100	80.3749	100	86.397	26.8858	0	5.73214	0
WDR43	17.8846	92.6446	78.8198	0	84.5887	100	44.6547	52.4066	54.6121	78.2193	56.8295	55.8657	45.6126	30.5457	48.7346	53.0038	34.8865	34.5553	35.2117	35.282	36.9324	29.6452	38.9901	46.9543	40.8467	48.9357	20.926	56.5989	55.369	24.1604	55.9011	54.3401	11.2405	100	12.8489	100	0	0	0	100	0
YRDC	17.8835	79.9497	53.536	6.75342	80.22	57.0956	38.4047	59.3543	61.1164	74.6699	57.8051	60.7971	42.4314	45.2447	45.5889	62.6123	38.1149	34.5553	35.0343	38.6225	36.9324	29.3153	36.1164	0	37.9139	0	0	0	0	0	0	0	0	0	0	0	31.4529	0	0	100	0
CPM	17.8723	0	0	0	0	0	75.5795	34.8865	33.5265	91.8637	36.6012	33.6684	64.8652	14.8365	67.4787	33.5501	55.2507	41.438	43.1055	56.3493	42.1239	35.7765	44.4063	59.4227	46.1802	62.2457	47.8299	51.7739	54.9905	52.448	51.0466	53.9262	33.1185	100	37.7897	100	91.0583	51.8516	0	55.1984	0
COG8	17.8502	77.7108	51.9986	0.978491	0	51.6675	10.3359	46.1329	48.2734	49.3163	47.15	48.7465	20.2815	28.9929	22.9778	50.4435	7.17833	0	0	6.57611	0	0	9.6736	0	10.2649	0	54.7304	43.6436	44.0397	59.2538	43.2533	43.3657	15.4151	100	18.206	100	36.3842	0	0	97.8309	0
NOP2	17.8471	95.9593	88.3515	0	91.8453	100	58.9108	65.3264	67.254	85.0968	68.8269	67.7507	47.0672	45.2447	50.2129	66.4262	48.3207	46.7124	46.0383	42.2172	48.2912	41.0309	36.7786	0	38.5762	0	23.8411	70.0331	70.4293	27.2528	69.087	69.3531	20.9437	100	24.32	100	22.9342	0	0	100	0
HEATR3	17.8458	88.9371	72.895	0	0	100	11.0632	38.9546	39.0847	50.3836	39.3035	39.2029	17.5733	22.1209	19.9385	41.0773	20.518	0	0	20.38	0	0	24.7517	0	26.2299	0	18.0464	33.627	36.2938	20.8668	33.7098	36.5539	14.2266	100	16.6036	100	26.9255	0	0	88.9633	0
HSD17B12	17.8448	92.3462	80.2034	0	83.0437	60.6492	42.9044	54.4998	51.0289	77.3105	51.9395	50.544	35.7971	43.6133	38.9546	50.4435	59.0587	59.1651	60.4778	60.2212	59.3129	53.7293	63.4697	59.4227	65.492	62.2457	19.9444	100	100	23.0724	100	100	12.6596	100	14.6287	100	28.5997	26.8858	0	77.774	0
APOH	17.8347	73.6307	39.6405	0.00850612	0	14.9243	98.4863	8.67431	11.2701	99.5173	10.0993	11.8732	98.4745	1.72602	98.5218	9.81552	99.9172	43.3361	43.3597	99.9126	46.6	40.1447	99.9172	59.4227	99.9172	62.2457	87.7424	56.5989	54.5293	89.6405	64.3981	64.7942	79.7067	35.0402	82.7933	100	91.3508	26.8858	0	11.8391	0
NUP88	17.8326	93.6958	83.5265	0	83.0437	100	42.7389	61.0691	66.4026	77.2184	68.5253	68.4366	56.6935	37.2911	59.7209	66.4262	57.5213	49.7517	50.6268	58.6538	53.0156	45.9153	52.2351	59.4227	54.2455	62.2457	12.1452	100	100	13.7713	100	100	19.8084	100	23.1315	100	23.2681	0	0	99.9832	0
SPATA5L1	17.7553	67.4523	33.5147	54.7488	0	100	9.79186	33.2663	33.1362	48.2512	33.9818	33.219	11.6485	14.8365	13.245	32.1665	14.8297	0	0	14.5202	0	0	18.0109	0	19.0516	0	77.5781	32.6632	32.5331	80.7829	32.7342	32.5568	28.53	100	32.9884	100	22.4569	0	0	100	0
TRDN	17.7545	93.6861	82.0009	0	87.3035	44.6783	90.9295	18.0759	17.0766	97.0654	20.2342	17.4314	89.7706	4.32084	90.5156	17.3191	71.7479	43.3361	44.1284	73.0931	46.6	40.1447	78.4768	46.9543	79.9669	48.9357	97.6999	25.3134	22.5757	98.0192	25.4612	22.6939	97.7176	10.1821	97.9896	10.1502	32.3281	26.8858	0	0.976879	0
SIN3A	17.7527	90.6074	76.5492	0	0	100	11.1696	48.3089	49.456	50.5335	51.0939	50.1064	19.8202	27.6655	22.4693	48.4508	25.0828	24.0421	26.2299	25.1123	25.9816	20.0323	22.3273	0	23.5809	0	22.7176	70.0331	70.4293	26.088	69.087	69.3531	38.653	100	43.6554	100	40.2027	0	0	99.8486	0
C15orf48	17.7353	99.6247	98.9948	0	88.3436	24.8108	87.571	23.9357	23.4508	95.9528	25.9106	23.8292	86.6249	8.18739	87.6892	24.9231	0	0	0	0	0	0	0	0	0	0	0	0	0	0	0	0	0	0	0	0	25.9636	0	0	2.99286	0
ESAM	17.7243	0	0	0	0	0	83.0357	72.4811	71.8011	94.4727	68.5904	70.8964	87.5591	56.9007	88.5762	66.4262	81.457	64.1083	67.8631	82.4977	66.6391	61.6895	78.2403	68.0932	79.825	70.4175	60.8798	70.0331	65.4151	65.0485	69.087	64.2621	66.8756	100	71.0265	100	53.7947	100	94.8652	0.152478	0
LARS2	17.7242	81.2851	56.5634	0.978491	0	100	8.40823	27.9447	28.1457	46.3229	25.2956	27.6194	15.8822	13.5599	18.1764	27.1168	21.9489	24.0421	26.2299	21.9669	25.9816	20.0323	30.7356	0	32.4267	0	48.4863	100	100	53.0333	100	100	35.8798	100	40.7167	100	31.4052	0	0	96.0194	0
COG6	17.7033	74.5412	41.5681	6.75342	0	100	9.81552	18.6613	19.9149	48.303	19.2289	19.9385	10.0639	6.66924	11.4475	17.3191	13.9309	0	0	13.5977	0	0	19.7848	0	20.9319	0	37.8311	56.5989	56.5161	42.254	55.9011	55.4754	25.3725	100	29.5766	100	37.9174	0	0	65.1774	0
DTL	17.7032	41.6577	9.09413	0.00850612	0	8.86944	17.7566	11.1164	10.7616	58.7658	12.837	11.3411	30.6764	2.98822	33.763	14.0374	20.0095	0	0	19.864	0	0	14.8652	0	15.8349	0	0	0	0	0	0	0	0	0	0	0	26.8739	0	0	100	0
NDFIP2	17.6989	44.6968	10.8089	0.00850612	0	8.86944	45.4352	45.1041	39.9361	78.2962	41.2606	39.3094	47.3273	32.1734	50.5203	40.2495	69.6665	63.1563	64.132	36.6541	55.8006	49.3062	73.368	59.4227	45.8018	48.9357	0	0	0	0	0	0	0	0	0	0	33.7916	51.8516	91.9005	0.636534	0
PAM16	17.6906	94.6793	85.868	0	90.0635	100	16.3907	64.5104	63.4579	57.2676	61.4771	62.772	21.9962	56.9007	24.7398	66.4262	7.28477	0	0	6.71664	0	0	10.2886	0	10.939	0	0	0	0	0	0	0	0	0	0	0	0	0	0	99.9944	0
KRT5	17.6824	88.37	59.3661	4.00687	86.5938	49.5979	99.1249	25.0118	25.2602	99.7242	26.7266	25.6268	99.4678	8.18739	99.4915	24.9231	62.228	28.4177	29.4052	63.4601	30.434	24.5233	31.8709	0	33.562	0	92.8571	29.3697	27.6963	93.9333	29.5057	27.8619	95.8136	14.6523	96.5232	14.8148	57.9673	0	0	2.54818	0
HIC2	17.6775	65.0062	23.6164	26.1273	0	40.2791	6.37417	8.52058	10.5487	42.2198	9.51395	11.0336	12.6064	1.72602	14.2739	9.81552	9.59082	0	0	7.63922	0	0	9.18874	0	9.29518	0	0	0	0	0	0	0	0	0	0	0	26.4857	0	0	77.4383	0
UBIAD1	17.6737	40.7391	11.9442	0.978491	0	17.189	13.6116	28.8907	30.4518	53.8512	30.5937	30.8538	10.8562	10.2514	12.299	28.128	21.0501	0	0	21.0232	0	0	20.175	0	21.3576	0	23.2852	11.9797	10.0047	26.7029	12.1866	10.5487	49.6275	12.0211	54.6062	12.3403	0	51.8516	0	73.3027	0
KRT13	17.6623	96.4799	92.9872	0	86.5938	21.1802	99.8344	21.4404	27.0341	99.9496	23.1611	27.2883	99.929	8.18739	99.929	24.9231	24.9882	24.0421	25.5322	25.0311	25.9816	17.7147	17.3132	0	18.3893	0	96.5941	17.6738	18.0109	97.0553	17.4669	17.6679	96.8661	9.48439	97.3392	9.42054	39.5687	0	0	9.0293	0
PSEN1	17.6542	48.5389	13.5407	0.0926658	0	12.3049	28.6956	53.9676	51.2417	66.0889	52.8087	50.9224	31.4096	38.827	21.0738	53.0038	60.7379	34.5553	34.2893	30.0102	25.9816	20.0323	39.7233	46.9543	35.7025	0	11.2228	42.0116	42.6798	11.6131	41.7041	42.0057	11.1637	100	12.7602	100	84.0619	76.1405	0	6.56345	100
LAMB3	17.6417	89.266	70.5653	0.00850612	80.22	17.189	80.7474	28.6187	29.3046	93.7333	30.3571	29.5648	44.9267	12.0894	48.0369	30.6942	10.2294	0	0	9.71126	0	0	9.10596	0	9.69726	0	90.6516	49.935	51.8212	92.0648	51.0466	54.0799	93.3538	100	94.5837	100	43.6244	0	0	2.69004	0
LSM12	17.6365	88.6436	72.4929	0.00850612	0	100	6.386	14.8179	14.2621	42.3106	17.053	14.7824	12.4409	4.32084	14.0847	17.3191	8.00615	0	0	7.39983	0	0	9.64995	0	10.2412	0	85.4896	46.0028	47.0908	87.772	46.0088	47.0908	15.6043	100	18.4248	100	0	0	0	90.0251	0
C1D	17.6349	88.7399	71.6178	0	0	100	12.1807	41.9702	43.0227	51.9324	42.1239	43.0937	15.8645	22.9285	18.1469	42.1239	14.1911	0	0	13.8673	0	0	20.2223	0	21.4108	0	0	0	0	0	0	0	0	0	0	0	26.3036	0	0	89.2982	0
LRBA	17.6263	66.085	32.947	39.9643	0	54.1213	13.1918	32.6514	33.0653	53.3425	34.3307	33.3018	29.0563	14.8365	32.0128	33.5501	18.1883	0	0	18.0806	0	0	26.8921	0	28.394	0	14.2798	100	100	16.4085	100	100	18.2119	100	21.4049	100	52.5331	51.8516	0	1.68076	0
PSMG4	17.6233	68.0216	39.5459	14.9288	0	51.6675	4.06812	5.43401	6.22044	35.657	6.114	6.45695	5.66462	0	6.31504	0	8.44371	0	0	7.8572	0	0	9.98108	0	10.596	0	55.0497	15.4801	16.8992	59.5731	15.0012	16.5563	80.9011	19.5128	83.8517	19.0129	0	0	0	100	0
UTP25	17.6226	75.1922	46.2157	4.00687	0	100	0	0	0	0	0	0	0	0	0	0	7.48581	0	0	6.69501	0	0	9.50804	0	9.41343	0	35.4127	34.4253	33.5147	39.7765	34.3484	33.3609	12.4645	35.0402	14.4158	34.025	0	0	0	90.4529	0
ESRP1	17.618	88.3861	67.4787	0	80.22	17.189	48.3562	28.5596	30.1679	80.0999	30.3926	30.5464	57.5922	12.8425	60.4541	31.4274	20.2223	0	0	20.0818	0	0	22.6348	0	23.9002	0	43.2533	48.575	50.6268	47.8477	48.7524	51.1235	58.4082	35.0402	62.9139	34.025	45.8976	0	0	0.449463	0
H4C1;H4C2;H4C3;H4C4;H4C5;H4C6;H4C8;H4C9;H4C11;H4C12;H4C13;H4C14;H4C15;H4-16	17.6127	100	100	0	100	100	0	0	0	0	0	0	0	0	0	0	0	0	0	0	0	0	0	0	0	0	0	0	0	0	0	0	0	0	0	0	0	0	0	0	0
USP37	17.6125	76.4934	53.2048	2.11866	0	47.9364	5.44584	8.09484	9.17692	40.1752	9.36022	9.66178	8.99953	1.72602	10.1821	9.81552	10.8562	0	0	10.3854	0	0	15.2436	0	16.1897	0	56.0608	9.38387	10.3832	60.6138	9.56126	10.9153	81.4629	10.6079	84.4134	10.7918	0	0	0	95.8727	0
H1-5	17.6115	99.9869	99.9645	0	100	100	0	0	0	0	0	0	0	0	0	0	3.26395	0	0	2.85637	0	0	3.15752	0	3.27578	0	44.4891	46.606	46.7597	49.0303	46.6887	46.6178	62.2576	100	66.6095	100	0	0	0	0	0
DENND5B	17.6052	93.5643	83.3373	0	83.0437	38.653	12.837	14.7883	15.5156	48.8235	11.6544	15.0426	16.2133	5.55512	16.6036	14.0374	35.0875	39.2621	36.6722	35.4829	42.1239	35.7765	33.4201	0	35.1703	0	39.0255	21.6296	22.3037	43.4544	21.2985	21.6533	55.6824	26.7621	52.312	26.1134	0	26.8858	0	30.4046	0
ERN2	17.6028	87.0402	69.6192	0	0	51.6675	53.9676	12.228	18.2356	82.8999	14.0669	18.6613	36.1282	5.55512	39.3448	19.8557	2.5544	0	0	2.01642	0	0	2.6017	0	2.68448	0	71.8129	16.1187	15.2909	75.5263	16.2725	15.5038	85.7143	18.6377	88.1741	19.0129	32.3046	26.8858	0	27.621	0
POMT2	17.5991	90.5403	74.8344	0	80.22	43.1824	29.3283	41.0833	43.7559	68.7094	40.22	43.6613	46.0501	24.6053	49.255	42.1239	26.6202	28.4177	29.4052	26.7863	30.434	22.5347	27.1405	0	28.6306	0	40.6516	18.3893	18.3893	45.1336	18.5667	18.7086	65.8822	20.6244	70.1041	21.1132	45.9567	26.8858	0	1.75102	0
CDK2	17.5984	75.1637	48.368	4.00687	0	100	50.4435	47.8122	50.2365	81.2348	52.9269	51.36	48.6282	26.5181	51.8094	50.4435	25.3903	28.4177	28.6838	25.4374	30.434	24.5233	27.4953	0	29.0445	0	33.4674	47.3037	46.7006	37.636	48.0605	47.7886	17.9281	100	21.1329	100	57.8972	0	0	97.9124	100
GMPPB	17.5967	82.2016	55.9484	0.0926658	0	65.4506	38.6589	55.9248	62.9021	74.8424	59.1828	64.4868	44.0043	38.827	47.1854	66.4262	2.27058	0	0	1.88479	0	0	2.32971	0	2.35336	0	28.7666	100	100	32.4858	100	100	45.7308	100	50.7982	100	44.4487	0	0	100	0
H2AC21	17.5928	99.7908	99.255	0	100	100	0	0	0	0	0	0	0	0	0	0	4.16272	0	0	3.365	0	0	3.8316	0	3.98534	0	86.6485	36.4889	35.8444	88.7535	36.2465	35.395	90.0071	35.0402	85.7202	34.025	0	0	0	0	0
HESX1	17.5923	88.2892	71.6651	0	0	51.6675	5.13245	5.70601	6.53974	39.2069	6.50426	6.79991	6.52791	0	7.3439	0	9.72091	0	0	9.19356	0	0	10.7261	0	11.4002	0	0	0	0	0	0	0	0	0	0	0	35.784	0	0	44.6352	0
H3-2	17.5911	99.7734	99.3496	0	100	100	0	0	0	0	0	0	0	0	0	0	0	0	0	0	0	0	0	0	0	0	0	0	0	0	0	0	0	0	0	0	0	0	0	0	0
RFT1	17.5911	45.2805	14.3212	0.978491	0	19.2585	7.56859	25.6268	28.9735	44.7657	27.3297	29.3165	14.6168	10.2514	16.5445	28.128	11.3056	0	0	10.8953	0	0	13.6944	0	14.6168	0	56.8827	17.6738	18.4957	61.3765	17.8512	18.8505	76.5374	20.6244	79.9728	21.1132	0	26.8858	0	99.8337	0
PLGRKT	17.5905	65.1699	33.9404	20.1962	0	43.1824	36.2997	51.5551	52.8974	73.4246	56.7467	54.0563	28.1693	32.1734	31.0076	62.6123	69.9858	55.8597	59.0587	71.3988	61.3233	55.955	69.1225	59.4227	71.1093	62.2457	61.2228	65.4151	60.9331	65.356	64.3981	59.7564	59.508	100	63.9191	100	51.5536	26.8858	93.0586	0.00162224	0
PTGS1	17.5888	89.8391	70.0804	0.00850612	80.22	21.1802	87.1925	35.6256	32.3321	95.8262	37.5591	32.6041	83.7512	15.5008	85.0402	34.3188	21.3931	0	0	21.4257	0	0	11.3056	0	12.0506	0	81.043	36.4889	34.6381	83.964	37.299	35.7971	56.8827	20.6244	61.412	21.1132	48.7287	0	0	1.37195	0
TTC22	17.5868	98.5554	96.4995	0	95.2261	100	67.2245	22.1618	23.3089	88.6488	24.0066	23.6991	70.1868	8.18739	72.7176	24.9231	9.17692	0	0	8.67742	0	0	11.4593	0	12.2162	0	73.9002	14.469	14.061	77.5248	14.5459	14.2857	90.758	15.35	92.4432	15.6517	0	0	0	25.1468	0
MYLK	17.5838	90.0166	75.3903	0.00850612	83.0437	100	88.8009	46.2039	47.8477	96.3517	47.215	48.1433	91.9347	27.6655	92.4787	46.7774	60.8325	31.6935	32.2493	62.0952	33.8931	26.7103	34.9574	0	36.7313	0	57.8642	36.7136	33.1717	62.2871	37.5769	34.3188	56.7408	19.5128	61.2701	19.9685	55.0236	26.8858	0	1.53917	0
QKI	17.5793	94.8558	88.0322	0	91.2983	100	70.1928	64.2502	51.5255	83.5633	56.7467	50.1656	73.4745	43.6133	68.3538	46.7774	0	0	0	0	0	0	0	0	0	0	73.1019	58.1244	62.6242	76.7325	57.3675	61.3233	68.7323	100	72.824	100	32.187	0	0	46.6617	0
KPNA2	17.5753	98.8535	96.807	0	100	100	78.8079	57.7696	50.9816	93.0333	54.5352	50.3075	83.5147	46.6976	84.851	53.0038	84.2833	64.1083	63.316	85.2576	54.346	47.3232	78.8907	74.4854	80.369	70.4175	81.6225	35.7202	36.0099	84.4667	36.0158	36.6604	93.4721	100	94.702	100	40.8108	0	0	79.2124	0
BLM	17.5752	84.8104	63.4106	0.00850612	0	60.6492	10.8917	6.95956	6.18496	50.1451	7.7992	6.386	14.333	1.72602	16.2606	9.81552	8.72753	0	0	8.21756	0	0	10.6788	0	11.3411	0	0	0	0	0	0	0	0	0	0	0	24.9567	0	0	62.6841	0
POLR1B	17.5735	77.3538	52.1168	0.0926658	0	60.6492	12.6537	19.1107	20.3051	52.6218	21.2748	20.6954	19.7256	4.32084	22.3392	17.3191	14.4986	0	0	14.1598	0	0	16.2488	0	17.3013	0	18.9747	47.9305	48.0842	21.9489	48.0605	48.2616	9.64995	100	10.7143	100	0	0	0	99.8393	0
FGB	17.5703	89.0009	74.3023	0.00850612	0	30.8361	99.5506	8.69797	13.4342	99.8565	10.0579	14.0847	99.4442	1.72602	99.4678	9.81552	99.8226	45.1218	45.6776	99.8126	48.2912	41.8344	99.8817	59.4227	99.8817	62.2457	83.3314	60.0461	58.7807	85.9212	64.3981	64.2621	50.8396	100	55.7947	100	90.0096	26.8858	0	0.00245772	0
TMEM163	17.5497	0	0	0	0	0	49.5565	23.3385	22.15	80.2523	17.7625	21.1447	63.1623	12.8425	27.649	22.0376	26.2417	34.5553	31.93	26.3091	36.9324	30.7087	26.9276	0	28.4295	0	86.3706	28.9262	30.0142	69.7907	28.5951	29.5175	85.1112	29.6831	87.636	28.9368	23.4894	51.8516	91.9785	1.51538	0
KRT2	17.5311	85.7256	59.2833	0	80.22	65.4506	99.6334	15.7226	10.052	99.8837	17.869	10.5369	99.3969	2.98822	99.4205	14.0374	2.48344	0	0	2.12816	0	0	2.5544	0	2.64901	0	97.9659	29.89	25.9342	98.2202	30.1975	26.2417	97.3569	15.35	97.7058	15.6517	33.5384	0	0	3.05788	0
NOM1	17.5277	66.438	30.1679	72.9489	0	100	8.57379	32.5035	33.3728	46.5661	33.9167	33.5856	11.8614	14.188	13.5052	32.8347	8.49693	0	0	7.94993	0	0	13.044	0	13.8718	0	82.0719	29.89	29.9432	84.8865	30.0201	30.1916	91.6391	35.0402	93.1942	34.025	25.1437	0	0	94.8503	0
UGT3A2	17.51	0	0	0	0	0	23.2379	10.8385	6.83538	63.9616	12.5414	7.13103	7.32025	2.98822	8.25449	14.0374	10.6079	0	0	10.1309	0	0	9.11779	0	9.70908	0	82.4562	11.9797	13.1563	85.1999	12.1866	13.4283	94.9208	13.6235	95.8432	13.7364	0	26.8858	96.9006	6.69998	0
XRN1	17.4888	65.2153	31.6698	33.0179	0	44.6783	16.036	39.8652	40.4092	56.8262	41.3198	40.7758	14.948	22.9285	17.0766	42.1239	17.1358	0	0	16.965	0	0	21.0028	0	22.2564	0	27.4894	100	100	31.1495	100	100	22.1026	100	25.7746	100	34.8629	0	0	98.6636	0
LIG3	17.4826	93.212	83.2663	0	85.747	100	14.5991	38.3278	40.6693	55.1375	39.4749	41.0951	24.6216	22.9285	27.377	42.1239	13.517	0	0	13.1825	0	0	16.8283	0	17.8808	0	29.9432	70.0331	60.9331	33.698	69.087	59.7564	38.3869	100	43.3302	100	0	0	0	53.1529	0
KIN	17.476	66.7006	33.0535	54.7488	0	65.4506	4.75402	10.0402	12.6064	37.1078	10.667	12.973	6.17313	0	6.97729	0	11.3765	0	0	10.9619	0	0	12.9376	0	13.7535	0	59.5376	39.8238	41.9702	63.8718	39.8179	41.8874	27.3711	100	31.6876	100	0	0	0	99.9626	0
EXO1	17.4727	43.7599	11.5303	2.11866	0	19.2585	12.7247	7.76372	5.86566	52.6941	9.01135	6.12583	13.3633	1.72602	15.1608	9.81552	6.59886	0	0	5.99413	0	0	6.89451	0	7.22564	0	9.33065	9.30109	9.307	9.40161	9.30109	9.307	9.34248	10.0166	9.56717	9.96189	41.1027	0	0	78.4257	0
ZNF296	17.4717	90.8747	74.9054	0	84.5887	44.6783	50.7036	17.4669	15.9177	61.1246	18.0345	16.0478	23.0901	6.66924	25.9165	17.3191	16.4617	0	0	16.2498	0	0	11.0572	0	11.7904	0	0	0	0	0	0	0	0	0	0	0	29.5907	0	0	0.889416	0
MICOS10	17.4714	92.4757	79.4525	0	85.747	65.4506	0	0	0	0	0	0	0	0	0	0	21.8425	24.0421	24.8758	21.8517	25.9816	20.0323	24.8226	0	26.3009	0	85.6492	33.426	33.1008	87.9021	33.4733	33.2427	80.026	35.0402	83.0653	34.025	0	26.8858	0	0	0
MED1	17.4694	68.0806	37.1452	33.0179	0	60.6492	19.3413	37.1925	36.412	60.392	38.3515	36.755	25.6504	21.3672	28.3586	40.2495	20.5061	0	0	20.3686	0	0	24.5743	0	26.0289	0	56.8827	45.4943	47.2209	61.3765	45.447	47.2327	14.6464	100	17.1298	100	29.6889	0	0	99.843	0
BPIFA1	17.4693	71.8339	40.7285	0.00850612	80.22	17.189	96.263	5.93661	6.91816	98.788	6.83538	7.20199	4.11542	0	4.34011	0	4.56481	0	0	4.03549	0	0	4.64759	0	4.82498	0	93.7796	100	100	94.702	100	100	78.3349	100	81.5397	100	42.2602	0	0	0.1087	0
HLA-DRB5	17.4661	0	0	0	0	0	92.1358	57.4385	60.2176	97.4835	61.1637	61.1873	90.965	37.2911	91.5563	62.6123	86.5184	58.018	61.7727	87.4143	64.1734	58.2672	78.536	74.4854	80.026	77.513	67.8335	46.606	47.9305	71.671	48.0605	50.8633	63.2214	35.0402	67.526	100	51.4607	76.1405	94.475	0.109005	0
YARS2	17.4573	88.969	73.0605	0	0	100	12.8548	40.1372	42.5851	52.838	41.5681	42.9044	22.7294	22.1209	25.5085	43.2356	24.527	28.4177	28.1102	24.5557	30.434	24.5233	29.754	0	31.457	0	54.7304	58.1244	54.8841	59.2538	57.3675	53.8434	34.0587	100	38.8718	100	35.9624	0	0	99.8187	0
GNL3L	17.4549	74.3172	44.2053	10.4132	0	100	8.72753	15.1549	13.3278	46.7882	17.4432	14.0019	14.7706	2.98822	16.9111	14.0374	9.29518	0	0	8.79807	0	0	12.027	0	12.7838	0	28.4118	19.6369	19.6429	32.1547	19.8084	20.0804	18.7145	23.0783	21.9016	24.1176	0	0	0	98.7992	0
PTGES	17.4412	74.2156	47.4101	0.00850612	0	17.189	72.6939	34.9811	35.123	90.7715	36.8851	35.4305	48.983	15.5008	52.1996	34.3188	7.3912	0	0	6.82484	0	0	7.10738	0	7.46216	0	68.5726	34.106	34.5908	72.3746	34.3484	35.0166	52.4184	100	57.2197	100	48.8051	51.8516	0	2.1787	0
NUP50	17.4398	96.0387	89.2739	0	92.7953	100	20.0331	49.799	52.7436	61.1246	50.3666	53.0629	39.5459	30.5457	42.6443	50.4435	29.4347	24.0421	23.8825	29.7876	25.9816	20.0323	33.7275	0	35.5014	0	34.4312	100	100	38.7003	100	100	41.1424	100	46.2157	100	0	0	0	76.5559	0
NLE1	17.4361	82.819	60.9626	0.00850612	0	100	7.68094	22.5757	24.0184	44.9764	22.5639	24.0539	12.701	8.8741	14.3685	23.6873	21.0856	0	0	12.9135	0	0	22.1618	0	18.1055	0	58.4378	50.8396	49.1071	62.8784	50.1833	48.1965	11.6426	100	13.316	100	0	0	0	99.9402	0
ERCC2	17.4126	56.293	16.7337	2.11866	0	23.0724	25.3075	37.4409	39.5222	65.7242	36.1755	39.3685	32.5213	19.8285	35.4896	35.868	20.4943	0	0	13.2498	0	0	22.3392	0	19.3945	0	26.0939	30.9957	33.0889	29.6772	30.9839	33.219	32.2966	100	36.9324	100	36.5169	0	0	100	0
GNB1L	17.411	65.6123	34.0941	10.4132	0	36.9678	3.39404	0	0	33.2406	0	0	4.32829	0	4.62394	0	5.41627	0	0	3.97236	0	0	6.0667	0	5.00237	0	78.9262	23.1433	22.9778	82.0423	22.9659	22.623	64.2443	23.0783	68.5844	22.5178	0	0	0	99.9047	0
INTS6	17.398	59.9195	23.6873	54.7488	0	43.1824	4.93141	6.69939	8.36093	37.3434	7.70459	8.69205	7.56859	1.72602	8.58562	9.81552	22.9246	28.4177	28.4827	22.9359	30.434	23.2111	27.1996	0	28.6779	0	22.7176	30.1679	32.131	26.088	30.1975	32.2138	37.5296	100	42.4551	100	27.6166	0	0	100	0
CIAO3	17.3844	61.1157	29.5766	4.00687	0	27.9328	0	0	0	0	0	0	0	0	0	0	15.693	0	0	15.4912	0	0	21.4522	0	22.7176	0	29.6594	56.5989	58.6093	33.3964	55.9011	57.5449	27.1641	100	31.457	100	0	0	0	100	0
POLR1A	17.3793	82.7708	62.5355	0.00850612	0	100	10.7734	27.9565	28.5478	50.0009	29.4465	28.8789	14.2266	8.8741	16.1306	26.0229	10.4778	0	0	9.98724	0	0	12.973	0	13.8009	0	33.1008	52.7554	54.6003	37.2221	52.0281	53.5241	12.3699	100	14.3094	100	0	0	0	100	0
ORC6	17.3697	77.4618	50.4849	0.369778	0	49.5979	34.7741	12.7247	12.2812	72.4096	14.469	12.9021	42.9399	4.32084	46.1093	17.3191	10.9153	0	0	10.4739	0	0	11.3884	0	12.1334	0	0	0	0	0	0	0	0	0	0	0	0	0	0	100	0
SIM2	17.3665	90.7361	75.473	0	80.22	36.9678	55.1679	10.8385	10.4659	83.4147	12.5414	11.0099	32.8642	2.98822	35.8444	14.0374	0	0	0	0	0	0	0	0	0	0	0	0	0	0	0	0	0	0	0	0	29.1221	0	0	0.60807	0
URB2	17.3645	79.1765	51.6556	0.978491	0	40.2791	12.1452	11.8377	11.2465	51.8728	13.5821	11.8496	8.9404	1.72602	10.1348	9.81552	6.82356	0	0	6.23088	0	0	7.82876	0	8.26632	0	69.0693	19.7611	20.4943	72.824	19.8084	20.5535	18.413	24.6748	21.5764	24.1176	0	0	0	92.7054	0
MAGT1	17.3642	81.3223	61.956	0.978491	0	46.2275	45.5653	65.5747	73.2852	78.6466	75.544	76.7857	41.7337	43.6133	44.9149	100	62.5828	66.1601	69.9976	63.8503	71.6178	66.9635	68.9451	74.4854	70.9201	77.513	13.9842	65.4151	62.3285	16.0182	100	100	17.5319	100	20.6658	100	41.6628	26.8858	94.6671	21.1443	0
KRT80	17.3617	79.0528	41.8165	0.00850612	80.22	19.2585	87.2044	21.0974	21.2039	95.8304	23.3148	21.5114	91.0596	6.66924	91.6509	22.0376	27.8264	24.0421	25.5322	28.0688	25.9816	17.7147	14.6996	0	15.6693	0	98.8411	39.4868	36.9797	98.9475	39.2088	36.5776	98.0014	29.6831	98.2379	28.9368	30.9506	0	0	31.9759	0
PYCR1	17.3579	97.9411	94.3827	0	95.2261	100	53.6838	29.1509	32.0009	82.7688	30.4281	32.1783	56.315	12.0894	59.3661	30.6942	71.1566	43.3361	41.7692	72.5772	39.5518	33.0195	37.1689	0	39.061	0	68.5726	36.276	36.0809	72.3746	36.4298	36.3647	80.3335	26.7621	83.3609	26.1134	39.2285	0	0	18.25	0
STRBP	17.3444	97.8644	94.2053	0	100	100	21.8898	21.6414	23.6518	62.7959	21.6828	23.5927	28.8316	8.8741	31.7999	23.6873	29.3874	28.4177	29.4052	29.7525	30.434	22.5347	29.3283	0	28.8907	0	34.4312	49.2372	53.2758	38.7003	48.7524	52.2351	32.8169	100	37.4645	100	32.1399	0	0	5.69314	0
HBS1L	17.3422	75.2844	42.4551	0.978491	0	54.1213	10.5842	29.6594	25.8396	43.132	28.5005	25.6741	13.8363	10.9053	15.6575	23.6873	33.5856	24.0421	22.7472	14.4075	0	0	23.5454	0	22.28	0	50.1419	100	100	54.6239	100	100	47.8477	100	52.8264	100	46.0354	0	0	58.2416	0
MTPAP	17.3403	84.9257	62.429	0.0926658	0	100	13.7003	21.2394	23.2971	53.9545	23.1906	23.6637	18.6377	6.66924	21.1093	22.0376	9.82734	0	0	9.30359	0	0	14.1793	0	15.1372	0	22.1559	62.3463	59.6913	25.5322	64.3981	61.2524	26.4901	100	30.8065	100	0	0	0	95.1041	0
DCX	17.3317	89.8548	78.4413	6.75342	88.8782	49.5979	6.83538	3.86708	4.04447	43.327	4.07403	4.26916	4.16272	0	3.40587	0	90.0071	43.3361	40.7226	68.5185	39.5518	33.0195	66.1542	59.4227	42.0648	48.9357	82.2848	11.9797	11.2997	85.0757	10.6788	10.3063	92.3782	12.0211	93.8919	10.7918	46.1925	0	0	0.119942	0
GTPBP8	17.3249	91.6989	76.6202	0	84.5887	49.5979	8.92857	8.67431	8.45553	47.0264	10.0875	8.85762	7.62772	1.72602	8.64475	9.81552	26.289	24.0421	24.8758	26.3906	25.9816	20.0323	21.3694	0	22.6585	0	0	0	0	0	0	0	0	0	0	0	0	0	0	41.8304	0
STBD1	17.3249	43.2507	9.93377	0.0926658	0	12.3049	68.2297	40.149	40.0189	89.0635	42.1772	40.4565	59.4134	20.5818	62.2753	40.2495	9.11779	0	0	8.61164	0	0	7.84059	0	8.27815	0	76.7088	47.3037	44.3945	80.0733	49.3732	46.8307	74.1485	26.7621	77.7791	28.9368	0	26.8858	91.4685	4.18763	0
BYSL	17.3159	92.4409	81.0549	0	0	100	45.1336	41.2843	42.7862	78.4431	43.2829	43.3775	29.6949	20.5818	32.675	41.0773	35.7261	28.4177	28.1102	36.0978	30.434	24.5233	22.9186	0	24.2431	0	83.7926	39.2266	39.6168	86.3529	38.9546	39.0255	41.9998	100	47.0021	100	32.3751	0	0	100	0
AMBP	17.3082	87.4965	68.9924	0	0	8.86944	98.711	10.2353	15.0071	99.5876	11.9383	15.5038	98.6873	2.98822	98.7228	14.0374	99.799	41.438	40.9886	99.7876	44.5719	38.1101	99.7871	59.4227	99.7871	62.2457	74.7635	43.1469	39.9953	78.2994	44.974	42.4787	70.2933	26.7621	74.2786	28.9368	85.6078	26.8858	0	1.9258	0
TOP3A	17.2913	71.3083	39.0374	4.00687	0	36.9678	12.3699	39.2621	39.1556	52.2133	40.0307	39.2975	16.1779	20.5818	18.4603	39.4631	13.9664	0	0	13.6314	0	0	20.79	0	22.0553	0	80.6646	12.7956	11.9205	83.6034	12.7956	11.9915	93.8978	14.2739	95.0686	14.2785	23.8468	0	0	100	0
PSMC6	17.2899	96.8763	91.6272	0	94.6407	100	31.4333	72.6348	73.2971	70.1512	73.5868	73.4626	28.4413	60.8969	31.2914	70.9023	45.7308	64.1083	62.6419	46.5236	65.4387	60.4382	46.1566	68.0932	48.0132	62.2457	42.4905	100	100	47.0199	100	100	56.1968	100	60.7734	100	52.827	0	0	100	0
CHAF1A	17.2883	80.8671	53.4768	0	0	100	20.6776	23.2852	21.3103	61.7042	25.0355	21.6533	29.3874	7.50124	32.3321	23.6873	13.1859	0	0	12.8463	0	0	14.9421	0	15.9118	0	89.0137	11.9797	10.6729	90.6634	10.6788	9.7623	97.5579	13.6235	97.8713	12.3403	0	0	0	99.9907	0
FOSL1	17.2832	49.1205	13.9901	0.00850612	0	12.3049	87.9139	27.9683	24.8936	96.0623	29.7067	25.1537	74.7398	7.50124	76.9749	23.6873	20.7545	0	0	13.5303	0	0	7.54494	0	7.92337	0	0	0	0	0	0	0	0	0	0	0	50.3581	0	0	75.0961	0
ATP5ME	17.2822	99.423	98.3207	0	100	100	0	0	0	0	0	0	0	0	0	0	98.6991	100	100	98.7262	100	100	98.9357	100	98.9593	100	95.9969	70.0331	71.4995	96.5941	69.087	70.4943	89.7824	100	91.6627	100	0	0	0	94.5769	0
ZNF148	17.282	81.372	54.754	0.0926658	80.22	100	9.14144	31.8827	31.8945	47.3342	33.0416	32.0956	11.0691	14.8365	12.6537	32.8347	18.3775	0	0	18.2745	0	0	20.8609	0	22.1145	0	16.6805	60.0461	61.1991	19.4123	59.1947	60.052	33.6388	100	38.3988	100	28.2488	0	0	21.9805	0
FAM186A	17.2795	94.238	85.5369	0	87.868	43.1824	22.6526	6.79991	8.26632	63.473	7.87015	8.59745	25.544	1.72602	28.2521	9.81552	19.5246	0	0	19.4173	0	0	9.54352	0	10.123	0	67.5378	16.6095	16.9229	71.4049	16.5326	16.8992	87.3108	19.5128	89.4986	19.0129	0	0	0	19.3011	0
UTP20	17.2781	80.6977	56.8827	0.0926658	0	100	11.9146	23.0369	25.6859	51.5352	24.8995	25.9816	14.6287	8.18739	16.6154	24.9231	7.84059	0	0	7.25857	0	0	9.88647	0	10.4778	0	43.2533	38.7003	42.0293	47.8477	38.3751	41.237	10.6611	100	12.0861	100	0	0	0	99.9981	0
FBXO5	17.2756	41.9111	9.579	14.9288	0	26.3777	27.3534	11.6249	11.1873	67.2639	13.1268	11.7136	35.3595	2.98822	38.4934	14.0374	8.76301	0	0	8.27223	0	0	10.9863	0	11.6604	0	0	0	0	0	0	0	0	0	0	0	24.1471	0	0	99.9084	0
TUT4	17.2724	96.429	88.7772	0	91.5673	100	0	0	0	0	0	0	0	0	0	0	21.3458	0	0	21.3797	0	0	25.2365	0	26.7148	0	18.2947	30.1679	30.8657	21.1566	30.3394	31.185	13.6944	35.0402	15.9768	34.025	0	0	0	5.89542	0
PIGO	17.2677	70.0366	37.8193	0.369778	0	26.3777	16.9229	50.0237	56.1258	57.9525	52.9801	57.2729	29.825	35.6303	32.8169	59.1592	14.6405	0	0	14.3174	0	0	20.9201	0	22.1854	0	19.4536	46.606	50.816	22.487	46.6887	51.2535	22.014	100	25.6682	100	48.5567	51.8516	0	30.1183	0
CREB1	17.266	82.8671	59.1533	0.00850612	0	100	9.38978	39.8356	40.3974	47.6558	41.1542	40.7167	14.676	22.1209	16.71	41.0773	17.1121	0	0	16.9309	0	0	22.4456	0	23.6991	0	30.9721	100	100	34.8806	100	100	36.8437	100	41.7751	100	62.6854	0	0	49.9562	0
DDX20	17.2618	87.8401	69.9149	0	0	65.4506	58.1185	23.6755	26.9513	84.7391	25.0237	27.1523	64.1793	9.55111	66.8165	27.1168	66.3198	31.6935	33.1244	67.6373	33.8931	25.9721	52.3179	46.9543	54.3401	48.9357	58.8103	45.4943	47.1381	63.2273	45.447	47.1263	32.4976	100	37.1452	100	22.6259	0	0	100	0
GNG8	17.2613	90.4525	72.5757	0.00850612	85.747	46.2275	39.7292	14.4099	14.2739	75.4793	14.6523	14.3567	9.47256	2.98822	7.60407	9.81552	78.9262	39.2621	38.4697	22.4627	25.9816	20.0323	68.5312	46.9543	11.3647	0	0	0	0	0	0	0	0	0	0	0	39.6747	0	0	3.25759	0
GPRC5B	17.254	0	0	0	0	0	87.7602	53.4177	51.4073	83.4427	46.2039	49.8344	86.9324	43.6133	50.6031	46.7774	94.9385	83.6684	83.8281	84.8736	82.4622	78.8848	87.2162	79.9502	85.5132	77.513	87.3049	23.2675	23.1788	20.8668	22.9659	22.4693	84.7091	26.7621	16.6982	26.1134	77.8033	76.1405	92.3925	0.0477598	0
ADA	17.247	62.78	21.6414	20.1962	0	38.653	55.1088	32.474	30.6764	83.3781	34.0587	31.0904	52.2588	13.5599	55.4636	32.1665	35.9745	28.4177	27.4243	36.3108	25.9816	20.0323	16.2252	0	17.2777	0	76.224	62.3463	57.066	79.618	64.3981	58.4437	85.7379	100	88.1977	100	100	26.8858	0	2.28133	0
CNST	17.2436	58.21	20.9082	94.1421	0	100	54.3519	54.4465	51.904	65.3182	53.8434	51.7266	24.1249	35.6303	22.3865	50.4435	48.8056	60.2294	56.6935	49.5629	55.8006	49.9703	44.5482	59.4227	46.3103	48.9357	14.8001	47.3037	51.0998	17.0944	46.6887	50.1301	19.6961	100	22.9955	100	24.3101	51.8516	91.9785	0.0380338	0
ANXA2	17.241	97.67	93.1528	0	90.7273	57.0956	95.2223	71.1329	82.0128	98.4612	93.8919	89.9834	97.5639	43.6133	97.6703	100	87.6892	66.1601	70.2223	88.5185	71.6178	66.5844	75.9106	74.4854	77.5426	77.513	72.6644	100	100	76.3482	100	100	82.8879	100	85.6433	100	100	26.8858	0	0.0963416	0
DLGAP5	17.2251	78.4759	48.4272	0.369778	0	51.6675	44.2585	13.0203	12.4763	78.0167	14.9894	13.1149	49.4797	4.32084	52.6727	17.3191	18.8269	0	0	18.7426	0	0	12.7602	0	13.5525	0	0	0	0	0	0	0	0	0	0	0	31.7855	0	0	64.0679	0
WNT9A	17.223	91.3138	79.1627	0	80.22	30.8361	52.3534	24.5447	26.5965	82.1501	26.5374	26.8567	24.3614	8.8741	27.1168	26.0229	28.6306	24.0421	24.8758	28.8983	25.9816	20.0323	11.8496	0	12.6301	0	78.0097	23.9357	23.6045	81.1613	23.9298	23.5809	45.5416	26.7621	50.6031	26.1134	53.5946	0	0	0.185634	0
SLC7A6OS	17.2157	74.3244	50.0473	0.978491	0	26.3777	6.44513	19.4891	20.6126	42.446	20.9792	20.8373	11.7313	5.55512	13.3633	19.8557	16.6154	0	0	16.42	0	0	24.6689	0	26.1471	0	60.8798	23.0132	24.3259	65.0485	23.1552	24.6807	25.4967	29.6831	29.7185	28.9368	0	0	0	99.9888	0
PPIE	17.2136	85.6235	64.8415	0	0	100	22.895	46.535	47.623	63.6889	48.0014	48.0724	19.3827	28.9929	21.8661	48.4508	20.3642	0	0	20.2194	0	0	28.122	0	29.6949	0	59.9574	60.0461	63.2332	64.2561	59.1947	62.0151	52.8619	100	57.6041	100	27.6928	0	0	96.6718	0
UBE2I	17.2104	98.0897	95.2933	0	95.2261	100	32.0128	82.6987	78.2521	70.5499	82.5331	77.7436	56.5397	67.5815	59.579	77.0991	31.0904	46.7124	45.246	31.5469	49.8285	43.5171	38.5289	46.9543	40.4447	48.9357	67.5378	70.0331	70.4293	71.4049	69.087	69.3531	71.0324	100	74.9704	100	44.6885	0	0	100	0
PRIM1	17.1962	78.0384	50.0355	0.0926658	0	100	17.5142	15.8586	16.7928	58.5051	16.6154	16.9347	30.4399	6.66924	33.5028	17.3191	12.5946	0	0	12.2201	0	0	13.4697	0	14.3685	0	27.856	16.8815	17.3723	14.3921	16.8165	17.3132	56.0371	20.6244	25.7746	19.9685	0	0	0	100	0
WDR77	17.1825	93.6666	83.5738	0	87.3035	100	57.3143	70.3879	72.9541	84.3647	73.2439	73.7701	41.4026	60.8969	44.5719	77.0991	30.0142	28.4177	28.3526	30.4555	30.434	24.5233	35.1112	0	36.8732	0	15.3619	100	100	17.7448	100	100	14.9007	100	17.461	100	28.3242	0	0	100	0
TMEM106B	17.1751	67.7507	30.9011	47.1297	0	51.6675	7.12512	27.0932	29.1746	42.9791	27.2588	29.3046	9.9456	12.8425	11.3292	29.0504	24.657	24.0421	21.9193	24.6484	25.9816	20.0323	23.8765	0	25.2602	0	80.5641	51.7739	53.0038	83.5147	51.0466	52.0104	50.9342	100	55.8657	100	34.6817	76.1405	0	0.172384	0
MUC3A	17.1707	85.8276	66.7928	0.00850612	0	54.1213	75.2306	11.4179	15.1135	91.7367	13.2096	15.5511	38.8718	4.32084	41.9347	17.3191	38.1859	28.4177	27.7377	38.6819	30.434	24.5233	23.0251	0	24.3496	0	0	0	0	0	0	0	0	0	0	0	46.9548	51.8516	0	0	0
TACC3	17.1592	69.8033	35.8325	26.1273	0	57.0956	65.1608	27.2114	26.8448	87.8452	28.9026	27.1168	69.6429	8.8741	72.2209	26.0229	55.4754	37.0388	38.9073	56.5432	39.5518	31.6437	42.7625	46.9543	44.5719	48.9357	82.4562	16.1187	16.6213	85.1999	16.2725	16.8105	94.9208	20.6244	95.8432	21.1132	40.1816	0	0	99.815	0
CLPB	17.1465	89.1177	74.0658	0.00850612	0	100	81.658	14.3448	15.1727	94.0287	16.0419	15.6457	87.4763	4.32084	88.4934	17.3191	90.3737	31.6935	33.1244	90.9903	33.8931	25.9721	81.114	46.9543	82.4149	48.9357	38.6649	100	100	43.1173	100	100	48.7346	100	53.737	100	45.8779	0	0	66.166	0
PCSK9	17.137	0	0	0	0	0	29.145	13.3751	13.4816	68.5626	12.4054	13.4461	19.0989	4.32084	21.5468	9.81552	64.0019	45.1218	42.7921	65.3881	48.2912	41.8344	59.4016	46.9543	61.4711	48.9357	66.6332	16.6095	15.9295	70.5475	16.8165	16.1779	78.9853	18.6377	82.1251	19.0129	100	26.8858	0	59.3897	0
LDAH	17.1316	88.8199	70.5535	0	0	100	6.114	22.7945	24.9882	41.7598	24.6452	25.3193	14.6641	5.55512	16.6864	19.8557	16.3079	0	0	16.0912	0	0	21.263	0	22.5639	0	77.5781	33.627	34.1887	80.7829	33.7098	34.2242	67.2185	100	71.334	100	0	0	0	87.2375	0
DBR1	17.1252	77.9517	54.4111	0.978491	0	100	25.7569	38.4816	39.9598	48.8488	39.7233	40.2909	13.6471	25.4637	15.4447	45.4884	12.0151	0	0	11.5734	0	0	16.7455	0	17.798	0	18.5017	70.0331	69.093	21.4167	69.087	67.9044	19.0279	100	22.28	100	23.6547	0	0	100	0
MDC1	17.1169	91.324	77.9565	0	80.22	100	38.4402	50.4789	52.8382	74.6946	53.128	53.6424	49.4442	30.5457	52.6372	53.0038	29.3401	21.5232	21.5114	29.6588	23.4035	17.3808	33.7867	0	35.5605	0	53.5123	100	100	58.0948	100	100	63.5643	100	67.8926	100	37.3516	0	0	44.8088	0
KPNA7	17.1111	96.683	90.5038	0	92.5684	100	5.02602	3.99716	4.1982	38.8595	4.25142	4.43472	3.45317	0	3.5123	0	3.15752	0	0	2.73252	0	0	3.31126	0	3.42952	0	0	0	0	0	0	0	0	0	0	0	0	0	0	7.5449	0
TTK	17.1016	50.4897	15.2554	67.6158	0	38.653	18.0996	11.4002	10.868	59.1668	13.1977	11.4475	21.7242	2.98822	24.527	14.0374	29.5648	28.4177	29.4052	29.9164	30.434	22.5347	20.4825	0	21.6887	0	73.2971	100	100	76.9217	100	100	35.0461	100	39.8711	100	39.3562	0	0	95.8874	0
PCSK6	17.0753	79.7576	54.4465	0.369778	0	51.6675	44.8557	11.6722	14.3567	66.4763	10.9508	14.404	33.1008	4.32084	20.7308	14.0374	70.1987	45.1218	44.6192	71.5215	46.6	40.1447	71.2394	46.9543	73.1552	48.9357	71.4522	20.6185	21.1684	75.1596	20.3406	20.8136	25.8751	26.7621	30.1561	26.1134	91.9067	26.8858	0	0	0
PFDN6	17.0649	97.8057	94.3472	0	94.6407	100	35.6847	77.992	75.7096	73.0095	74.7162	74.6097	49.0776	60.8969	52.2942	70.9023	52.7318	43.3361	43.3065	53.6509	40.7876	34.1558	57.9352	46.9543	59.1178	40.0367	58.8103	35.9094	36.6604	63.2273	35.7971	36.5125	79.1686	100	82.2848	100	27.0541	0	0	100	0
SCO1	17.0645	95.716	87.843	0	91.2983	100	8.13623	21.0561	22.6703	45.8479	23.1315	23.0605	9.6263	5.55512	10.868	19.8557	50.3666	60.2294	63.0854	51.225	66.6391	61.2829	55.8302	68.0932	57.8169	70.4175	78.2226	100	100	81.3623	100	100	72.1973	100	75.9934	100	28.2488	0	0	46.3932	0
KRT23	17.0461	92.3312	83.834	0.00850612	83.0437	17.189	83.1126	22.5934	23.0605	94.501	24.527	23.4626	79.0799	8.18739	80.9603	24.9231	36.8496	24.0421	25.5322	37.3768	25.9816	18.0337	24.5861	0	26.0525	0	99.4619	36.0986	35.7379	99.4737	36.2465	35.9035	99.2077	35.0402	99.2313	34.025	26.3557	0	0	23.6626	0
ZBTB42	17.039	94.0401	88.3396	0.00850612	87.868	30.8361	6.69347	14.2561	17.8571	43.0448	16.2725	18.1883	7.67502	2.98822	8.7157	14.0374	13.3988	0	0	13.0592	0	0	10.9153	0	11.5894	0	23.5632	10.3063	12.299	26.9631	10.6788	12.3817	49.9468	10.6079	54.9314	10.7918	0	0	0	17.1275	0
PRPF4	17.0365	96.0247	89.1556	0	93.0766	100	28.264	59.2597	60.8444	67.9389	61.4948	61.3529	37.7838	37.2911	40.9295	59.1592	30.2625	45.1218	45.3169	30.7135	44.5719	37.2411	37.6419	46.9543	39.5341	48.9357	43.8328	100	100	48.3976	100	100	22.4929	100	26.2181	100	0	0	0	100	0
PSAT1	17.0222	95.7629	90.622	0	92.0956	100	88.4697	40.5038	36.956	96.2387	35.1585	35.8917	82.2729	22.9285	83.7867	32.8347	88.6353	77.8974	76.561	89.4124	75.0532	70.768	89.2266	79.9502	90.0189	77.513	66.6332	43.1469	45.5535	68.8742	42.798	44.7138	74.2786	35.0402	77.8737	34.025	42.3218	0	0	69.6042	0
TSPAN7	17.0166	0	0	0	0	0	88.044	63.6826	59.2242	91.8083	55.8124	57.5686	94.0634	48.336	64.0728	53.0038	93.7323	77.8974	76.9158	94.0756	75.0532	71.2587	95.4707	74.4854	94.9622	70.4175	0	0	0	0	0	0	0	0	0	0	44.9476	100	93.4007	2.08228	0
HSPA14	17.0139	90.0947	74.5151	0.00850612	0	100	22.8832	46.9607	47.1263	62.9966	47.215	47.2209	31.3742	33.9037	34.4607	56.0253	20.6717	0	0	20.5637	0	0	26.4546	0	27.992	0	60.2058	51.7739	52.3061	64.4572	51.0466	51.3363	47.7826	100	52.7554	100	35.717	0	0	89.5894	0
FADD	17.0089	63.2609	28.0511	47.1297	0	44.6783	23.4331	32.7755	32.675	64.1018	34.3543	33.0298	24.1604	15.5008	26.904	34.3188	41.9111	43.3361	45.3051	42.5991	46.6	40.1447	42.4078	46.9543	44.1935	48.9357	40.0071	21.2571	20.4115	44.5069	21.1447	20.2578	51.5374	23.0783	56.4333	22.5178	62.1965	0	0	95.4679	0
DPEP1	17.0084	95.1077	86.7904	0.00850612	83.0437	19.2585	93.5076	13.9546	20.7427	97.9102	15.9	21.062	83.562	6.66924	84.8746	22.0376	87.5828	52.3711	56.4688	88.382	55.8006	48.7004	80.2034	59.4227	81.587	62.2457	76.7088	22.552	22.895	80.0733	22.8004	23.3917	79.5412	10.0166	82.6395	9.96189	34.8403	26.8858	0	5.38076	0
BAK1	17.0048	72.0789	44.1935	2.11866	0	36.9678	55.5759	53.3881	55.3926	83.5997	57.3853	56.4215	44.1816	35.6303	47.351	62.6123	44.2763	41.438	42.1239	45.0138	44.5719	38.1101	47.8713	46.9543	49.7753	48.9357	18.9747	35.1585	34.1178	21.9489	35.4778	34.4962	18.815	35.0402	22.0553	34.025	48.2883	51.8516	0	66.0118	100
TXNRD1	17.0032	96.9039	92.1358	0	94.1037	100	85.8325	69.9917	70.6835	95.3844	71.3635	70.8136	87.4054	56.9007	88.4342	77.0991	72.8832	54.7658	55.1206	74.2607	54.346	48.2658	54.8723	74.4854	56.8236	70.4175	36.684	100	100	41.1069	100	100	29.4347	100	33.9286	100	42.9959	0	0	93.512	0
BOLA2;BOLA2B	17.0001	98.1167	95.1041	0	94.6407	100	0	0	0	0	0	0	0	0	0	0	0	0	0	0	0	0	0	0	0	0	0	0	0	0	0	0	0	0	0	0	0	0	0	0	0
DOCK7	16.9929	87.0623	69.6074	0	0	100	8.13623	19.4477	21.6533	45.8479	21.5527	22.0199	12.1334	7.50124	13.7654	23.6873	19.8794	0	0	12.1532	0	0	15.2673	0	16.2133	0	15.9354	100	100	18.4425	100	100	23.5868	100	27.5307	100	35.3811	0	0	52.4042	0
NPAT	16.9881	66.2442	30.9839	20.1962	0	41.6864	8.11258	16.2015	18.7086	45.8095	17.9399	19.0043	13.1268	1.72602	14.8179	9.81552	9.51987	0	0	9.00669	0	0	11.8259	0	12.6064	0	0	0	0	0	0	0	0	0	0	0	0	0	0	99.4958	0
RFC5	16.9855	87.491	69.9267	0	0	100	14.6878	29.3519	32.2611	55.2491	30.2271	32.4267	29.0208	13.5599	31.9773	31.4274	13.9782	0	0	13.6651	0	0	21.334	0	22.623	0	25.5263	58.1244	58.5265	29.0681	57.3675	57.4267	25.4376	100	29.6417	100	0	0	0	100	0
IGF2BP2	16.9713	95.5939	87.8193	0	91.0198	65.4506	53.5714	28.9735	30.8302	82.7173	30.5818	31.1731	67.0766	11.4747	69.6902	29.9491	47.9541	45.1218	46.7597	48.733	46.6	40.1447	40.9768	46.9543	42.7152	48.9357	49.0303	52.7554	53.2285	53.536	52.0281	52.1878	49.6275	100	54.6062	100	34.8176	0	0	30.5735	0
PTRH2	16.9634	90.3024	73.7346	0	80.22	100	17.6206	17.2954	18.9392	58.5981	19.43	19.3236	10.8798	4.32084	12.3226	17.3191	20.9792	0	0	20.9543	0	0	25.9461	0	27.4598	0	18.6968	100	100	21.6592	100	100	31.0667	100	35.7202	100	0	0	0	28.4093	0
PDE12	16.9611	91.0896	76.5019	0	0	100	5.93661	14.8888	15.4328	41.3129	16.7692	15.8704	7.53311	2.98822	8.55014	14.0374	11.3174	0	0	10.9064	0	0	15.8586	0	16.8638	0	23.5632	100	100	26.9631	100	100	19.2053	100	22.4574	100	0	0	0	80.1393	0
NUF2	16.9533	66.9788	36.6485	33.0179	0	60.6492	40.0958	12.4882	12.0151	75.6892	14.3744	12.7129	36.2228	4.32084	39.4395	17.3191	37.4409	31.6935	33.1244	37.9579	33.8931	25.9721	27.8264	0	29.3992	0	96.7479	16.03	16.0951	91.1719	15.9059	15.5984	94.2999	15.35	84.2006	14.8148	28.2236	0	0	100	0
SFI1	16.9453	97.5021	92.7271	0	93.7105	65.4506	42.5615	38.6294	41.4144	65.9981	38.5407	41.509	53.3467	20.5818	26.9749	39.4631	0	0	0	0	0	0	0	0	0	0	0	0	0	0	0	0	0	0	0	0	33.0291	0	0	1.35446	0
UTP4	16.9401	88.8306	71.2985	0	80.22	100	22.2446	51.4664	49.8699	63.1462	52.2883	49.9527	27.105	35.6303	29.9314	56.0253	27.2588	30.3039	31.5752	27.4505	32.3853	25.6892	29.3046	0	30.9603	0	33.1008	44.9799	41.9347	37.2221	45.447	42.4905	11.3765	35.0402	13.0085	34.025	0	0	0	100	0
SLC25A6	16.937	98.5376	95.6362	0	95.9764	100	91.7692	38.9782	36.7668	97.3609	37.5414	36.4475	96.1329	21.3672	96.2867	36.3529	30.6646	39.2621	42.3486	31.1594	42.1239	35.7765	36.5184	0	38.316	0	38.2569	65.4151	64.1202	34.8806	64.3981	62.9376	49.1426	100	20.7663	100	34.1125	26.8858	0	2.31657	0
RAD51C	16.9323	62.0761	25.3311	47.1297	0	46.2275	5.04967	10.6256	10.2767	38.9671	10.9863	10.5014	9.28335	2.98822	10.4778	14.0374	30.6883	45.1218	45.2223	31.1712	36.9324	29.113	35.8325	0	31.7526	0	0	0	0	0	0	0	0	0	0	0	29.4431	0	0	99.9252	0
SART3	16.9257	95.8378	89.4631	0	93.0766	100	33.1362	67.2067	64.7114	66.5658	66.4676	64.4986	48.9238	48.336	52.1405	62.6123	31.5752	53.6128	50.4257	32.0287	55.8006	49.3062	42.0412	46.9543	43.7441	48.9357	16.9584	100	100	19.6902	100	100	21.4049	100	25.0177	100	24.6614	0	0	100	0
MOCS3	16.9001	66.5432	36.14	10.4132	0	41.6864	5.29801	8.06528	8.32545	39.8065	9.38978	8.64475	9.15326	1.72602	10.324	9.81552	13.2923	0	0	12.9695	0	0	12.6537	0	13.4165	0	70.3169	65.4151	65.149	74.0066	64.3981	63.9546	23.8588	100	27.85	100	0	0	0	97.8772	0
NOL9	16.8978	83.8072	61.7313	0.00850612	0	100	6.36235	27.8205	30.1561	42.1971	28.4295	30.369	12.3699	12.8425	14.0019	29.9491	12.429	0	0	12.0192	0	0	16.0596	0	17.0885	0	17.5024	41.0596	42.5615	20.2874	40.6989	41.8519	23.0251	100	26.9395	100	0	0	0	99.9159	0
RDH13	16.8921	86.6133	70.1041	0.00850612	80.22	60.6492	20.1277	22.9541	22.5757	61.2468	24.799	22.9659	22.079	7.50124	24.8344	23.6873	11.7431	0	0	11.3063	0	0	14.1911	0	15.149	0	83.4792	100	100	86.0513	100	100	85.8325	100	88.2687	100	0	0	0	35.6962	0
CBLL1	16.8907	68.7902	37.3108	47.1297	0	65.4506	16.6864	44.1107	42.5615	57.6302	44.5956	42.5615	15.3146	24.6053	17.526	44.3531	18.7914	0	0	18.7083	0	0	22.079	0	23.3444	0	29.6594	37.6301	38.4224	33.3964	37.299	37.9139	42.2777	100	47.2919	100	41.0194	0	0	86.3779	0
DHRS9	16.8685	81.5699	65.3737	0.0926658	80.22	24.8108	78.394	15.5156	14.3094	92.8894	17.6679	14.8297	10.7143	2.98822	12.1334	14.0374	7.88789	0	0	7.30202	0	0	7.36755	0	7.74598	0	89.0137	100	100	90.6634	100	100	18.6968	100	21.878	100	33.5153	0	0	0.0653225	0
HSP90AB2P	16.8522	99.3966	98.5927	0	95.9764	100	3.09839	0	0	32.125	0	0	3.34674	0	3.39404	0	0	0	0	0	0	0	0	0	0	0	0	0	0	0	0	0	0	0	0	0	0	0	0	0	0
ENAH	16.8308	95.6268	87.9139	0	91.2983	100	67.3841	46.9844	46.878	88.7108	47.4752	47.0317	47.9423	28.9929	51.0998	48.4508	22.3037	24.0421	22.7472	20.9198	0	0	23.6164	0	24.9645	0	49.0303	100	100	53.536	100	100	49.8817	100	54.8723	100	37.4608	0	0	13.2539	0
MAPK15	16.8278	93.759	85.1703	0	87.868	57.0956	84.2715	20.4943	24.6452	94.8693	21.6178	24.7871	35.5605	7.50124	38.7062	23.6873	82.0837	37.0388	39.5932	83.1161	39.5518	31.7315	65.8586	46.9543	67.8217	48.9357	0	0	0	0	0	0	0	0	0	0	36.9574	0	0	18.0733	0
FAM210A	16.8232	49.7049	15.4565	0.978491	0	21.1802	19.2526	19.6074	18.2829	60.3101	21.8188	18.685	17.2422	2.98822	19.5719	14.0374	44.2053	37.0388	37.8252	44.942	39.5518	33.0195	45.5535	46.9543	47.3628	48.9357	70.3169	46.606	47.8004	74.0066	46.6887	48.0132	82.0364	100	84.9101	100	0	51.8516	0	80.7374	0
ADH7	16.8229	85.8163	66.4144	0.0926658	80.22	19.2585	79.8368	10.4955	9.69726	93.4047	12.2457	10.2767	81.5752	1.72602	83.1481	9.81552	3.09839	0	0	2.6913	0	0	3.47682	0	3.63056	0	95.6658	23.9357	23.5336	96.3221	24.2786	23.8884	82.5272	12.0211	85.3359	12.3403	28.1733	0	0	0.183404	0
FOLR1	16.8062	0	0	0	0	0	65.4447	17.8453	22.8122	87.9562	20.0213	23.1906	64.3448	7.50124	66.9702	23.6873	85.0166	46.7124	50.881	85.9266	49.8285	42.8131	83.5383	59.4227	84.7091	62.2457	87.7424	100	100	89.6405	100	100	64.9716	100	69.2526	100	100	76.1405	0	1.07833	100
KIDINS220	16.7963	74.3534	45.6126	10.4132	0	65.4506	32.5745	57.5568	51.3955	62.3394	52.7081	50.4257	43.3893	45.2447	30.6646	48.4508	78.7843	76.7029	75.9934	63.643	75.0532	71.0032	69.0161	74.4854	70.991	70.4175	93.3479	43.1469	45.8136	94.359	43.2533	45.7545	22.5875	100	26.3363	100	39.0792	51.8516	91.5345	1.39313	0
SARM1	16.794	87.1506	62.7838	0.00850612	80.22	100	5.70601	11.6485	14.2148	40.8315	9.6736	14.1438	12.0743	4.32084	7.72233	9.81552	35.7379	34.5553	32.3912	29.3311	30.434	24.5233	27.2942	0	28.7843	0	30.2862	50.8396	54.7777	34.0823	51.0466	55.9484	24.6216	100	28.7725	100	47.5756	0	0	0	0
BAG2	16.7903	94.3919	84.4134	0	89.7562	100	56.5161	34.3898	35.3477	84.0006	36.4002	35.7498	55.5582	17.1742	58.6447	36.8141	16.7692	0	0	16.5902	0	0	19.2526	0	20.3761	0	82.2848	70.0331	69.093	85.0757	69.087	67.9044	78.6601	100	81.8531	100	32.9826	0	0	2.30426	0
HAUS6	16.789	68.4495	35.6197	33.0179	0	54.1213	10.0402	15.2081	15.6693	48.6881	16.8579	16.0123	11.9087	4.32084	13.5525	17.3191	11.6604	0	0	11.2285	0	0	13.9664	0	14.9243	0	37.0211	19.3176	20.0213	41.4499	19.5128	20.3642	50.4967	26.7621	55.4399	28.9368	0	0	0	99.9944	0
H2BU1	16.789	97.4658	94.2171	0.00850612	92.7953	51.6675	0	0	0	0	0	0	0	0	0	0	8.40823	0	0	7.82448	0	0	9.14144	0	9.73273	0	32.6691	54.0031	53.9617	36.7431	53.2817	52.9565	37.5296	100	42.4551	100	0	0	0	0	0
HBA1;HBA2	16.7751	96.8166	90.693	0	93.3892	100	0	0	0	0	0	0	0	0	0	0	0	0	0	0	0	0	0	0	0	0	0	0	0	0	0	0	0	0	0	0	0	0	0	0	0
HNRNPU	16.7611	99.9042	99.7162	0	100	100	56.3742	92.8808	92.4846	83.9396	92.1772	92.1239	73.5927	100	75.8278	100	74.5979	100	100	75.7862	100	100	82.8879	100	84.1178	100	10.9626	100	100	12.163	100	100	12.4172	100	14.3567	100	100	26.8858	0	99.9589	0
ANLN	16.7598	76.8163	51.1353	0.978491	0	100	80.9839	24.0894	16.7573	89.35	18.8387	15.1135	84.0941	12.8425	40.2791	19.8557	77.8619	41.438	39.2325	36.9621	33.8931	27.7439	45.4115	46.9543	21.0028	0	92.5142	100	100	9.88647	100	100	94.5423	100	10.0757	100	41.0403	0	0	91.7492	0
ATP5F1A	16.7569	99.9521	99.8699	0	100	100	0	0	0	0	0	0	0	0	0	0	97.9896	100	100	98.0647	100	100	98.1079	100	98.2498	100	73.1019	100	100	76.7325	100	100	83.2545	100	85.9863	100	0	0	0	89.5965	0
AQP1	16.7474	0	0	0	0	0	96.4759	72.2564	73.0842	98.8634	69.2289	72.5166	97.3037	56.9007	97.3746	66.4262	95.7545	69.4477	71.4759	95.9444	72.4752	67.7296	95.3642	74.4854	95.7072	77.513	60.2058	42.3545	39.0255	64.4572	42.0234	38.5289	42.1358	24.6748	47.1263	24.1176	53.248	100	92.0385	2.13289	0
HAUS7	16.7421	69.4304	35.9153	20.1962	0	44.6783	19.6015	13.2569	10.2531	60.6797	15.3087	10.8325	12.6537	4.32084	14.3212	17.3191	5.72375	0	0	5.09489	0	0	5.73557	0	5.99574	0	0	0	0	0	0	0	0	0	0	0	0	0	0	100	0
PADI2	16.7343	91.4154	80.097	0.00850612	83.0437	27.9328	86.9915	32.7933	25.9816	95.7542	27.2114	24.7753	84.0587	17.1742	78.193	26.0229	87.4882	41.438	40.2081	52.1174	33.8931	27.7439	61.4357	46.9543	28.7488	0	96.8307	30.1679	29.8368	97.2741	29.8782	29.3638	95.0627	17.1121	95.926	16.5242	46.7404	0	0	22.1675	0
CTNNBL1	16.7308	94.6698	85.8917	0	88.3436	100	24.2727	63.5407	61.8732	64.8363	66.5031	62.1925	37.6892	41.8534	40.8822	66.4262	60.0284	56.9123	57.8938	61.243	59.3129	52.099	52.4007	68.0932	54.3874	70.4175	29.6594	100	100	33.3964	100	100	30.6469	100	35.259	100	21.7455	0	0	98.9145	0
PDCL	16.7281	85.1212	63.7181	0.0926658	0	60.6492	8.59745	39.5104	39.4749	46.6218	40.5393	39.6996	17.597	22.1209	19.9622	41.0773	26.2772	31.6935	30.0142	26.3789	33.8931	27.7439	31.4924	0	33.1717	0	37.435	32.6632	33.3373	41.8638	32.3616	32.675	12.2044	35.0402	14.0492	34.025	43.2601	0	0	91.2719	0
FNDC3B	16.7275	65.9785	32.0956	14.9288	0	38.653	31.7289	48.0842	53.4532	70.379	53.4354	54.9196	44.8557	30.5457	47.9778	59.1592	48.7228	31.6935	31.0608	49.4787	33.8931	27.7439	43.7796	46.9543	45.5298	48.9357	21.2334	54.0031	53.264	24.5092	59.1947	61.3588	21.4286	35.0402	25.0591	100	29.1963	51.8516	0	70.5773	0
VPS53	16.7258	60.5124	23.1788	47.1297	0	49.5979	13.6826	21.8661	20.79	38.6153	19.9149	20.4352	24.5979	8.18739	9.93377	17.3191	19.3945	0	0	19.2914	0	0	23.983	0	25.3784	0	39.3862	100	100	20.0035	100	100	47.9246	100	15.2909	100	32.4455	0	0	75.4204	0
LNPK	16.7222	93.0597	81.5752	0	88.8782	100	13.7299	34.0587	31.3269	53.9751	34.4016	31.3505	13.2923	16.1098	15.0426	33.5501	15.4447	0	0	11.6625	0	0	21.9016	0	18.9924	0	16.9584	100	100	19.6902	100	100	17.9754	100	21.1921	100	0	26.8858	0	0.177938	0
GOLGA6L7	16.712	96.1551	89.877	0	93.3892	100	0	0	0	0	0	0	0	0	0	0	0	0	0	0	0	0	0	0	0	0	0	0	0	0	0	0	0	0	0	0	0	0	0	0	0
CFAP251	16.6913	98.4617	96.4877	0	90.4116	33.8813	0	0	0	0	0	0	0	0	0	0	9.31883	0	0	8.831	0	0	10.6315	0	11.2938	0	45.3997	13.9309	13.5525	49.9882	14.1734	13.7417	73.776	16.2488	77.4421	16.5242	0	0	0	0	0
GET4	16.6877	75.0428	45.991	0.0926658	0	38.653	4.63576	7.07781	8.76301	37.6625	8.12441	9.18874	8.10076	1.72602	9.12961	9.81552	6.90634	0	0	6.29554	0	0	8.24267	0	8.70388	0	70.3169	49.935	48.2025	44.1757	49.3732	47.2919	32.2966	100	22.8832	100	0	0	0	88.8128	0
ACTA1	16.6859	92.1313	78.7488	0	84.5887	100	99.8936	35.2649	29.9432	99.9651	35.667	29.9551	99.9172	9.55111	99.9172	27.1168	99.5624	45.1218	45.6244	99.5878	46.6	40.1447	99.0776	46.9543	99.1012	48.9357	96.6887	38.4165	36.8141	97.15	38.3751	36.7195	96.1093	24.6748	96.7833	24.1176	55.3645	0	0	12.1865	0
CNTRL	16.6824	95.0745	88.0558	0	90.4116	49.5979	33.5147	25.8988	30.5937	71.5769	27.3179	31.0076	37.5946	10.9053	40.8231	29.0504	27.7318	28.4177	29.4052	27.9754	30.434	22.5347	26.36	0	27.8974	0	40.0071	18.886	20.1514	44.5069	18.9274	20.2696	68.679	23.0783	72.7649	22.5178	36.8255	0	0	7.72345	0
CKMT1A;CKMT1B	16.6815	96.5307	92.8926	0.00850612	92.5684	57.0956	0	0	0	0	0	0	0	0	0	0	0	0	0	0	0	0	0	0	0	0	0	0	0	0	0	0	0	0	0	0	0	0	0	0	0
MBOAT7	16.6669	70.5943	42.8453	14.9288	80.22	47.9364	87.4882	72.4929	71.7597	95.9275	67.6561	70.6717	84.6736	60.8969	85.9626	70.9023	0	0	0	0	0	0	0	0	0	0	49.0303	60.0461	58.5501	53.536	59.1947	57.4562	60.3122	100	64.7114	100	0	51.8516	0	61.2995	0
TFPI	16.6644	62.3122	26.1235	0.369778	0	17.189	75.0769	45.2755	48.2379	91.6766	49.5388	49.3732	70.719	26.5181	73.2143	50.4435	64.4513	39.2621	38.7122	65.7668	42.1239	35.7765	72.2091	46.9543	74.1131	48.9357	82.0719	45.4943	42.8335	84.8865	44.974	42.1949	68.5549	35.0402	72.6348	34.025	100	51.8516	0	0.532024	0
RHOF	16.6621	49.618	21.4404	0.0926658	0	14.9243	5.83018	10.4423	10.6433	41.0977	11.347	11.0572	10.596	1.72602	12.027	9.81552	14.2029	0	0	13.8786	0	0	17.9163	0	18.9451	0	70.0509	35.1585	34.2006	73.7465	35.2945	34.2479	28.7784	35.0402	33.29	34.025	52.1091	0	0	53.485	0
POLA2	16.6614	79.7255	58.1481	2.11866	0	100	16.6036	23.8943	28.5714	57.5339	25.2365	28.8671	27.5899	10.9053	30.4518	29.0504	15.3855	0	0	15.2199	0	0	13.1741	0	14.0019	0	44.1757	15.4801	15.22	48.7287	15.3146	15.1017	72.552	18.6377	76.3245	18.193	0	0	0	100	0
DARS2	16.6514	93.0892	82.0128	0	87.3035	100	33.1954	25.1537	26.7975	71.3801	26.9868	27.0932	35.8089	6.66924	38.9664	22.0376	23.7701	24.0421	24.8758	23.826	25.9816	20.0323	28.465	0	30.1206	0	73.1019	100	100	76.7325	100	100	42.8631	100	47.9305	100	0	0	0	42.5752	0
DCLK1	16.6372	88.1274	69.0397	0.978491	85.747	57.0956	53.0274	26.0643	22.3037	67.7197	22.3096	21.4049	32.8879	11.4747	12.4763	19.8557	73.6873	67.2363	63.6589	64.3993	59.3129	53.7293	79.7422	59.4227	67.4669	48.9357	92.6798	60.0461	58.9581	27.2528	59.1947	57.9293	83.0771	35.0402	38.6235	34.025	51.0136	0	0	31.6357	0
CNTFR	16.6303	88.9318	68.0818	0.00850612	80.22	57.0956	80.2625	45.2578	39.6996	93.5471	40.0189	38.789	72.6703	28.9929	60.5605	37.6596	89.1675	68.4189	65.2673	89.9092	62.837	57.592	81.2677	59.4227	82.5686	48.9357	72.416	37.3758	37.1689	48.7287	37.299	37.1216	86.9797	100	42.4551	100	79.4546	26.8858	0	1.28062	0
SEH1L	16.6272	81.9266	57.5449	0	0	100	11.2701	30.1206	28.7133	50.6668	30.0851	28.6187	15.693	12.8425	17.9636	29.0504	19.3827	0	0	11.4732	0	0	19.8675	0	16.3434	0	10.2767	100	100	11.0986	100	100	14.6641	100	17.1594	100	0	0	0	99.9869	0
ZNF566	16.6141	93.2709	84.1533	0	89.398	65.4506	5.19158	5.7947	5.26254	35.2006	4.57663	5.17975	7.27294	1.72602	5.70009	0	10.4896	0	0	9.99829	0	0	12.0151	0	12.7483	0	0	0	0	0	0	0	0	0	0	0	0	0	0	10.3956	0
RBBP5	16.6077	81.7179	56.4333	0	0	100	8.7157	37.4882	38.2687	46.7698	37.4586	38.2569	14.7942	19.1218	16.9465	36.8141	22.1854	24.0421	21.9193	22.2205	25.9816	20.0323	26.7384	0	28.2403	0	18.5017	65.4151	67.0766	21.4167	64.3981	65.6339	20.5712	100	23.9179	100	25.9374	0	0	100	0
HSPD1	16.5959	99.9739	99.929	0	100	100	96.7715	93.413	93.2829	98.9585	92.0707	92.7625	93.9924	100	94.359	100	95.6599	100	100	91.0773	100	100	94.0752	100	94.5009	100	68.8032	100	100	72.5757	100	100	82.2966	100	85.1466	100	100	26.8858	0	100	0
WARS2	16.5917	68.3576	37.6064	26.1273	0	65.4506	7.9825	26.3245	27.7791	45.6163	28.1693	28.0156	9.8983	10.2514	11.2701	28.128	12.5473	0	0	12.1643	0	0	17.5733	0	18.6258	0	53.1989	70.0331	71.4995	57.7401	69.087	70.4943	53.4768	100	58.2308	100	35.0887	0	0	68.6216	0
H2BC1	16.5855	97.352	93.9215	0	90.4116	40.2791	0	0	0	0	0	0	0	0	0	0	19.1935	0	0	19.1084	0	0	11.6604	0	12.429	0	90.1608	17.4905	18.1055	91.6509	17.662	18.4366	95.8373	9.75047	96.5468	9.70885	0	0	0	0	0
KNG1	16.5702	94.7605	86.7077	0	89.398	51.6675	90.5393	6.91225	13.5525	96.9334	7.97067	14.1793	91.3316	4.32084	91.8992	17.3191	99.1131	54.7658	57.6159	99.1507	59.3129	53.7293	99.3614	59.4227	99.3851	62.2457	74.5211	49.935	48.9711	78.0807	53.2817	53.938	78.4886	29.6831	81.6935	34.025	63.4069	0	0	2.25851	0
PARD6B	16.5424	59.5928	25.6031	26.1273	0	36.9678	8.97588	9.29518	11.7195	47.0992	10.803	12.4409	10.5842	1.72602	12.0151	9.81552	26.7857	28.4177	30.5227	26.9843	30.434	24.5233	30.8775	0	32.5449	0	44.1757	18.7145	17.9872	48.7287	18.7263	17.9399	59.3661	21.7833	63.7831	21.1132	32.7029	0	0	89.6249	0
ABHD12	16.5417	85.333	65.421	0.0926658	0	100	62.3936	73.5809	73.1433	86.7236	67.9991	71.9962	66.5208	60.8969	69.1698	70.9023	77.6135	83.6684	83.3432	61.8395	82.4622	79.5558	80.4399	100	66.9111	100	27.856	100	100	31.5397	100	100	43.9215	100	49.0303	100	26.0161	76.1405	95.7658	1.31183	0
KRT77	16.5364	78.1249	54.0563	2.11866	83.0437	38.653	90.3205	14.676	7.85241	96.857	16.8756	8.18354	91.8165	2.98822	92.3723	14.0374	2.75544	0	0	2.34234	0	0	2.921	0	3.02744	0	99.0125	25.3134	22.1736	99.0953	25.1951	21.7833	98.1079	10.1821	98.3207	10.1502	28.2236	0	0	4.19233	0
MARS2	16.534	62.4883	25.4021	83.3543	0	60.6492	13.6708	11.1518	10.2412	53.9201	12.908	10.8207	19.2644	1.72602	21.736	9.81552	7.91154	0	0	7.32375	0	0	11.1637	0	11.9087	0	54.4111	100	100	58.9522	100	100	32.403	100	37.0388	100	0	0	0	99.4902	0
ALPL	16.524	86.6522	67.1358	0.369778	83.0437	30.8361	95.7308	37.2576	36.8259	98.6129	35.6788	36.5539	93.8032	19.1218	94.1816	34.3188	71.263	58.018	58.1244	70.7364	51.496	45.3417	60.3122	68.0932	60.0402	62.2457	67.0471	44.1225	47.8595	70.9319	43.7382	46.878	72.0553	100	75.8396	100	55.4003	26.8858	0	0.696535	0
MARCKS	16.5036	98.211	94.5009	0	100	100	79.3105	75.2956	70.7427	93.2149	70.2223	69.359	80.1798	56.9007	77.176	66.4262	0	0	0	0	0	0	0	0	0	0	94.3058	100	100	95.1928	100	100	95.5535	100	94.087	100	49.7739	0	0	29.6312	0
KATNAL2	16.4819	99.119	97.7294	0	100	100	10.2294	11.7254	13.3633	49.067	13.3337	14.0374	9.63813	2.98822	10.8798	14.0374	19.4891	0	0	19.3829	0	0	16.6272	0	17.7034	0	0	0	0	0	0	0	0	0	0	0	0	0	0	0.251416	0
ATP5PO	16.4756	99.4625	98.5454	0	100	100	0	0	0	0	0	0	0	0	0	0	94.4418	89.8297	90.3855	94.8229	89.3862	87.0766	94.2526	100	94.6902	100	88.8777	100	100	90.5393	100	100	86.3233	100	88.6412	100	0	0	0	75.0355	0
RTN4IP1	16.471	65.0426	30.8184	67.6158	0	100	5.08515	18.5194	18.0345	39.0741	19.5364	18.0937	7.80511	2.98822	8.84579	14.0374	38.7062	24.0421	24.8758	39.2165	25.9816	20.0323	27.9801	0	29.5648	0	65.8349	70.0331	70.4293	69.7907	69.087	69.3531	72.96	100	76.7325	100	39.8441	0	0	73.4322	0
EFCAB5	16.4688	93.7784	84.3425	0	87.868	51.6675	6.61069	6.22635	7.33207	42.8029	7.13694	7.69868	7.9825	1.72602	9.04683	9.81552	12.2635	0	0	11.8408	0	0	9.78004	0	10.3832	0	99.1544	14.469	13.3869	99.2136	14.1734	13.044	99.5388	16.2488	99.5506	15.6517	0	0	0	10.5632	0
ATAD3A	16.4675	94.0788	83.6093	0	88.8782	100	31.9123	62.4054	65.1313	70.4903	64.9421	66.1897	27.0932	43.6133	29.9196	70.9023	46.1211	31.6935	31.4806	46.8954	33.8931	27.7439	37.4409	0	39.3212	0	42.7566	100	100	47.3333	100	100	40.1017	100	45.1041	100	0	26.8858	0	65.4273	0
MEF2B	16.4522	90.7926	75.8751	0	83.0437	33.8813	54.7481	36.4652	38.7535	83.209	38.588	39.2148	44.3472	19.1218	47.4811	39.4631	3.22848	0	0	2.81506	0	0	3.68969	0	3.8789	0	0	0	0	0	0	0	0	0	0	0	34.3407	0	0	8.30125	0
PSEN2	16.4408	42.2768	9.41343	0.0926658	0	12.3049	11.14	46.9726	52.2588	50.4942	46.7479	52.4716	17.8098	27.6655	20.2105	45.4884	29.6831	45.1218	42.8808	25.6	44.5719	38.1101	32.4267	0	34.0941	0	81.043	21.4108	21.3221	83.964	21.4227	21.4404	18.9629	26.7621	22.2091	26.1134	83.1011	76.1405	0	2.09557	100
CENPC	16.433	78.4231	45.4115	0	0	100	7.01277	25.4849	30.1798	43.6269	27.2351	30.5109	12.8903	10.2514	14.5459	28.128	11.8732	0	0	11.4509	0	0	15.2909	0	16.237	0	50.1419	42.0116	41.4026	54.6239	41.7041	40.6339	32.9943	100	37.6419	100	0	0	0	96.7381	0
MESD	16.4204	91.8753	79.4939	0	80.22	100	0	0	0	0	0	0	0	0	0	0	29.2928	37.0388	37.092	29.6237	39.5518	32.0601	38.1268	46.9543	40.0189	48.9357	35.4127	100	100	39.7765	100	100	31.6166	100	36.2465	100	0	0	0	41.2985	0
BCAT1	16.4178	93.1285	83.6566	0.00850612	90.0635	65.4506	42.9044	21.4995	23.1079	77.3105	22.8359	23.3798	28.1812	7.50124	31.0194	23.6873	27.8855	28.4177	28.4827	28.1389	30.434	23.2111	14.4276	0	15.3855	0	78.7133	52.7554	50.7569	81.8295	52.0281	49.7398	89.948	100	91.7928	100	38.9295	0	0	1.32776	0
GFM1	16.4166	95.561	88.9546	0	91.5673	100	31.9655	68.3302	67.0293	65.2252	67.189	66.4144	37.7129	56.9007	35.2412	70.9023	38.4461	55.8597	53.6542	38.9313	61.3233	55.955	42.254	46.9543	43.9924	48.9357	69.0693	100	100	72.824	100	100	47.8181	100	52.7968	100	51.3305	0	0	86.6804	0
HS2ST1	16.3994	81.7363	57.4976	0.0926658	0	100	25.6268	30.5877	31.7999	65.9708	30.026	31.6343	23.6164	15.5008	26.4428	32.1665	12.1452	0	0	11.7182	0	0	17.325	0	18.4011	0	33.1008	37.9139	38.3515	37.2221	37.8016	38.2687	57.8288	100	62.2871	100	53.3576	26.8858	0	11.4267	0
TUBGCP4	16.3913	76.7889	45.5535	0	0	32.2907	12.6419	26.3009	28.0629	39.7165	26.1826	27.9092	17.4669	12.0894	12.4054	29.0504	11.8496	0	0	8.94078	0	0	13.517	0	12.5237	0	19.9444	33.8754	34.6263	23.0724	33.7098	34.378	13.245	100	15.3974	100	0	0	0	99.9813	0
HDAC2	16.3884	90.4319	75.4967	0	0	100	13.1682	49.4678	49.3377	53.3073	50.1064	49.3496	21.0265	32.1734	23.7701	53.0038	34.1296	34.5553	32.3912	23.5253	30.434	24.5233	26.9986	0	28.5005	0	17.7744	100	100	20.5712	100	100	29.7599	100	34.3247	100	50.3581	0	0	88.341	0
TAMM41	16.3763	67.6997	34.2952	39.9643	0	65.4506	5.44584	19.1284	22.623	40.1752	21.1388	23.0132	8.25449	6.66924	9.31883	22.0376	7.56859	0	0	6.98732	0	0	9.68543	0	10.2767	0	37.435	47.3037	46.8898	35.2767	46.6887	45.9792	50.2365	100	30.0615	100	0	0	0	99.5666	0
ABCE1	16.376	93.89	83.964	0	86.5938	100	62.8311	71.4581	71.4167	86.9049	71.2512	71.0501	66.438	67.5815	69.087	77.0991	37.7129	41.438	40.7699	38.2664	39.5518	33.0195	42.3605	46.9543	44.1462	48.9357	31.6698	100	100	35.6019	100	100	39.3685	100	44.2999	100	38.9295	0	0	100	0
BCL11A	16.3741	78.025	50.4612	0.369778	0	44.6783	9.9456	17.8808	12.6419	48.5263	17.3664	12.3226	10.4186	5.55512	11.8023	14.0374	35.6788	41.438	39.7114	5.75787	0	0	39.4276	46.9543	8.20719	0	0	0	0	0	0	0	0	0	0	0	47.9423	0	0	38.3648	0
CAND1	16.3689	97.2335	92.7034	0	95.9764	100	18.6436	55.5937	54.1272	59.1156	53.394	53.8198	33.7275	40.285	36.7195	53.0038	39.3921	61.2405	58.1954	39.918	59.3129	52.6351	46.0501	59.4227	47.8832	48.9357	18.0464	100	100	11.7077	100	100	36.3765	100	19.6251	100	26.5117	0	0	80.8458	0
ZC3H8	16.3351	65.5494	33.5265	39.9643	0	54.1213	6.7526	13.7299	16.1542	42.2426	12.2162	16.0596	10.3595	4.32084	9.73273	9.81552	14.4513	0	0	14.1261	0	0	19.1698	0	20.246	0	0	0	0	0	0	0	0	0	0	0	0	0	0	97.8031	0
STX17	16.3239	79.7319	53.5833	0.978491	0	57.0956	6.20861	37.0033	37.9849	41.922	38.8777	38.3278	12.4645	20.5818	14.1202	41.0773	16.8165	0	0	16.6356	0	0	19.4773	0	20.5889	0	49.7339	42.0116	42.6325	54.21	41.7041	41.9465	50.8633	100	55.8065	100	39.0151	51.8516	0	0.929549	0
RUNX2	16.3105	78.634	51.2654	0	0	8.86944	17.6325	13.3278	16.0596	58.6097	15.3737	16.5208	13.8245	2.98822	15.6457	14.0374	5.70009	0	0	5.07358	0	0	5.90114	0	6.16131	0	0	0	0	0	0	0	0	0	0	0	64.4732	0	0	16.7338	0
RO60	16.3098	94.4591	85.7852	0	90.4116	100	0	0	0	0	0	0	0	0	0	0	15.8113	0	0	15.6043	0	0	17.1003	0	18.1528	0	15.9354	100	100	18.4425	100	100	22.6821	100	26.4782	100	0	0	0	0	0
GTSE1	16.3075	67.6316	33.5442	33.0179	0	51.6675	28.8553	12.4527	12.1334	68.3644	14.3567	12.8193	32.3794	4.32084	35.3477	17.3191	9.96925	0	0	9.45773	0	0	8.37275	0	8.84579	0	50.8278	9.38387	10.9981	55.3749	9.56126	11.2701	77.8087	10.6079	81.0371	10.7918	0	0	0	98.5057	0
ATP5PB	16.3035	97.2426	92.4669	0	95.9764	100	0	0	0	0	0	0	0	0	0	0	96.7479	100	100	96.8296	100	100	95.6599	100	96.0265	100	82.0719	100	100	84.8865	100	100	84.3661	100	86.9797	100	0	0	0	90.7208	0
LBR	16.2971	97.484	92.9399	0	94.6407	100	59.9101	53.0393	55.5227	85.5715	58.6861	56.9418	60.0047	28.9929	62.7838	53.0038	53.938	48.232	49.0598	55.0113	51.496	44.5706	58.1599	59.4227	60.2294	62.2457	61.891	58.1244	61.7431	66.036	59.1947	64.4395	59.7386	100	64.1556	100	42.2807	26.8858	0	8.07708	0
LOX	16.2691	86.7912	51.4191	0.00850612	80.22	19.2585	89.6109	34.7446	31.0667	96.6414	36.9146	31.4451	87.4172	13.5599	88.4461	32.1665	34.236	31.6935	32.8465	34.6678	33.8931	27.7439	21.2748	0	22.5757	0	98.8943	48.575	45.991	98.9889	49.3732	46.7479	97.0672	100	97.4693	100	62.6854	0	0	1.53783	0
ATP2A2	16.2665	96.2806	89.9953	0	95.9764	100	94.3945	84.0468	83.2308	98.2006	81.0844	82.4917	96.062	67.5815	96.2512	77.0991	97.2446	85.4068	84.4312	97.341	84.2597	81.7331	97.4338	100	97.6348	100	89.9775	40.4979	38.3278	91.4794	40.1254	37.7602	87.027	23.0783	89.2621	22.5178	43.1179	26.8858	0	100	0
AHNAK2	16.2611	95.6644	86.3765	0	90.7273	100	67.3959	32.1961	30.0378	88.7157	33.6566	30.3808	68.0227	14.8365	70.6126	33.5501	12.4763	0	0	6.41416	0	0	11.6012	0	7.42668	0	78.394	41.7041	36.7786	81.522	41.4262	36.211	86.0986	23.0783	88.452	22.5178	26.0423	0	0	0.61707	0
POLD3	16.2578	77.945	51.7029	0.978491	0	65.4506	10.7261	29.8368	33.6329	49.9365	31.6698	33.9759	20.3288	12.8425	23.0487	31.4274	12.027	0	0	11.5845	0	0	18.4721	0	19.5364	0	29.3579	35.1585	35.5605	33.0712	35.2945	35.7379	17.2718	100	20.3347	100	0	0	0	100	0
QRSL1	16.2568	63.4325	26.6675	83.3543	0	60.6492	10.5014	21.0147	22.6939	49.6284	22.9305	23.0369	11.8141	7.50124	13.4461	23.6873	23.2261	24.0421	24.8758	23.294	25.9816	20.0323	26.0289	0	27.5781	0	50.5381	35.1585	37.9139	55.0438	35.2945	38.1623	39.404	100	44.3413	100	35.8956	0	0	84.7728	0
ATP5MG	16.2524	97.9862	94.2526	0	95.9764	100	0	0	0	0	0	0	0	0	0	0	96.0501	100	100	96.2436	100	100	96.2275	100	96.5705	100	85.7852	60.0461	60.4541	88.0203	59.1947	59.242	86.891	100	89.1497	100	0	0	0	89.6658	0
TLE7	16.2318	94.9415	87.0979	0	88.8782	44.6783	0	0	0	0	0	0	0	0	0	0	0	0	0	0	0	0	0	0	0	0	0	0	0	0	0	0	0	0	0	0	0	0	0	0	0
SCG2	16.2258	94.7128	86.1045	0	90.7273	100	91.8401	26.5255	20.9555	97.123	19.4182	19.359	92.526	12.8425	92.9991	9.81552	94.9622	58.018	55.0083	81.6942	44.5719	38.1101	95.0331	59.4227	49.3732	48.9357	99.4087	34.4253	32.6395	99.4324	34.3484	32.3321	99.8936	24.6748	99.8936	24.1176	36.4727	0	0	24.7313	0
NUFIP1	16.2063	71.6954	42.2777	0.369778	0	27.9328	9.6263	11.7491	11.2819	41.6431	13.316	11.8614	7.48581	2.98822	8.49101	14.0374	10.1466	0	0	8.05365	0	0	12.571	0	13.3278	0	82.2848	17.0589	16.8165	74.799	17.0412	16.71	94.8439	21.7833	91.2133	21.1132	0	0	0	89.6356	0
PFDN4	16.1852	91.2426	80.913	0.00850612	84.5887	100	24.8344	47.7176	44.8498	65.281	43.7382	44.0634	26.7975	40.285	29.6358	44.3531	46.6296	55.8597	54.2928	47.4115	46.6	39.1282	46.6828	59.4227	44.1816	48.9357	91.9347	55.3158	58.4792	85.9212	54.6062	57.3912	81.5161	100	84.4607	100	34.591	0	0	70.9418	0
SYP	16.1832	74.2954	44.0397	4.00687	0	43.1824	88.0676	24.7753	18.5785	86.6951	14.7824	16.0005	92.0057	12.8425	76.4191	9.81552	97.0435	67.2363	63.6589	92.582	59.3129	53.7293	97.3983	59.4227	94.5364	48.9357	96.8839	22.7412	21.8661	15.3087	22.1854	21.0028	97.079	10.0166	31.6876	9.70885	55.2928	76.1405	0	0.998528	0
TUBA4B	16.1749	98.7157	96.9726	0	95.9764	100	56.8945	6.12583	7.40303	84.1886	6.23226	7.62772	4.61211	0	5.00237	0	0	0	0	0	0	0	0	0	0	0	0	0	0	0	0	0	0	0	0	0	0	0	0	0	0
EXOC2	16.1663	81.9205	59.8628	0.0926658	0	60.6492	10.4541	54.3224	51.5374	48.5519	52.5544	51.1944	20.0804	35.6303	22.7767	50.4435	22.8713	28.4177	27.1701	20.6326	0	0	30.0615	0	27.9801	0	13.7949	100	100	15.758	100	100	16.6332	100	19.6251	100	47.8652	0	0	76.8666	0
MCM3	16.1655	98.8401	96.9134	0	100	100	64.6228	66.9939	67.3605	87.6197	69.1284	67.526	77.6963	46.6976	79.6949	66.4262	55.2152	72.5875	74.3496	56.3129	77.714	73.7477	62.973	79.9502	65.0189	100	41.3375	65.4151	62.3285	45.7841	100	100	54.2869	100	59.0054	100	33.8375	0	0	99.6469	0
CIP2A	16.1585	81.6624	58.7039	0.369778	0	57.0956	0	0	0	0	0	0	0	0	0	0	9.34248	0	0	8.84197	0	0	9.2597	0	9.85099	0	76.0525	13.9309	14.0255	79.4584	14.1734	14.2148	55.6824	15.35	60.3004	15.6517	0	26.8858	0	38.0815	0
ABCB6	16.1573	99.7341	99.5151	0	100	100	69.9444	76.969	73.2261	89.7315	74.0894	72.4456	63.8718	60.8969	66.4972	70.9023	7.93519	0	0	7.34548	0	0	9.82734	0	10.4305	0	43.2533	55.3158	54.2219	47.8477	54.6062	53.1812	23.8174	100	27.7909	100	44.848	26.8858	0	1.759	0
PRSS8	16.1557	90.3387	75.0946	0	0	8.86944	84.0114	30.097	33.3491	94.7873	31.859	33.6211	83.9759	14.8365	85.2767	33.5501	82.3439	46.7124	50.5972	83.4006	49.8285	43.5171	84.2715	46.9543	85.3713	48.9357	94.4004	39.8238	42.869	95.2874	39.4986	42.2422	94.0752	29.6831	95.2342	28.9368	54.9157	51.8516	0	12.7904	0
PBK	16.1475	91.39	79.2692	0.00850612	84.5887	65.4506	52.6549	13.8422	13.3396	82.2832	15.8053	14.0137	56.7999	4.32084	59.8273	17.3191	71.606	34.5553	36.4061	72.958	36.9324	28.8533	55.5345	46.9543	57.5213	48.9357	94.4655	100	100	95.3465	100	100	91.1956	100	92.8394	100	43.9873	0	0	0.158807	0
N6AMT1	16.1474	73.6233	47.1145	14.9288	0	51.6675	15.1786	26.3363	29.4939	55.8768	27.8737	29.7067	15.2318	11.4747	17.4432	29.9491	17.5378	0	0	17.3971	0	0	25.5795	0	27.0695	0	67.8335	23.1433	23.1552	71.671	23.2912	23.3089	40.4742	26.7621	45.518	26.1134	22.5415	0	0	76.8319	0
TIMELESS	16.1453	72.5346	43.4721	20.1962	0	65.4506	21.4108	24.5624	28.4532	62.3598	26.4191	28.7488	34.9456	9.55111	38.0322	27.1168	17.4905	0	0	17.363	0	0	22.9305	0	24.255	0	0	0	0	0	0	0	0	0	0	0	0	0	0	100	0
DOCK9	16.1408	89.7606	75.7805	0.0926658	83.0437	54.1213	38.0972	45.175	40.8822	74.5179	42.6679	40.4328	35.4541	27.6655	38.5998	40.2495	58.1126	65.1549	62.0624	49.0336	59.3129	53.7293	55.9603	59.4227	54.6949	48.9357	19.2585	100	100	22.2564	100	100	28.4768	100	26.2831	100	24.769	0	0	80.3705	0
MYO3B	16.1299	84.1595	51.0998	0.00850612	80.22	26.3777	6.42148	3.93803	3.8316	42.3559	4.18046	3.94986	3.98534	0	4.21003	0	8.31362	0	0	7.71548	0	0	9.87465	0	10.4659	0	91.6923	10.3063	9.51987	93.005	10.6788	9.92195	98.2793	12.0211	98.4685	12.3403	0	0	0	18.3722	0
LRRC37A5P	16.1192	96.2527	92.2304	0	90.7273	38.653	3.31126	0	0	32.9027	0	0	4.06812	0	4.29281	0	0	0	0	0	0	0	0	0	0	0	0	0	0	0	0	0	0	0	0	0	0	0	0	0	0
CD55	16.104	43.9929	10.3713	0.00850612	0	8.86944	85.7971	62.1334	61.9678	95.3716	73.0192	63.8363	79.3283	37.2911	81.1731	66.4262	60.7971	55.8597	57.8169	62.0587	59.3129	52.3414	54.9432	74.4854	56.9063	77.513	73.9002	56.5989	55.7237	77.5248	55.9011	54.689	38.8245	35.0402	43.8091	34.025	100	76.1405	0	11.7333	0
CPT1A	16.0918	92.709	84.0941	0	89.398	57.0956	38.5466	63.452	69.0989	74.765	67.0766	70.2105	41.5918	48.336	44.7848	77.0991	77.3179	62.2044	66.5681	78.5831	68.7441	63.7824	73.0842	68.0932	74.9172	70.4175	26.0939	100	100	29.6772	100	100	41.8519	100	46.8247	100	46.2317	26.8858	0	55.0836	0
NRF1	16.0844	85.1097	64.5222	0.00850612	0	100	10.8444	43.6377	43.9215	45.9437	44.1639	43.8742	18.9333	22.1209	17.2067	41.0773	22.8359	37.0388	34.5967	22.8551	36.9324	30.7087	33.1362	0	34.8983	0	79.1036	28.6424	29.5412	82.1961	28.8671	30.0378	86.0986	100	88.452	100	32.7729	0	0	99.8729	0
SSR1	16.0784	97.7243	93.4248	0	95.2261	100	27.4598	62.8311	65.35	67.3338	63.245	65.9886	42.6679	46.6976	45.8373	66.4262	41.2015	52.3711	54.2337	41.8713	55.8006	49.3062	53.1457	59.4227	55.1088	62.2457	72.416	100	100	76.1235	100	100	85.8444	100	88.2805	100	31.8092	51.8516	0	13.3007	0
HAUS8	16.0783	60.0556	26.6202	67.6158	0	65.4506	5.4754	9.96925	10.3004	40.2631	11.6722	10.868	10.8325	2.98822	12.2753	14.0374	10.5724	0	0	10.0756	0	0	10.4423	0	11.1164	0	79.6298	13.2864	15.7167	82.6514	13.5584	16.0123	93.5608	15.35	94.7789	15.6517	0	0	0	97.9864	0
RAC2	16.0545	83.8013	51.7266	0.0926658	83.0437	30.8361	94.7966	36.4416	37.2871	98.3251	38.4224	37.5828	95.9082	18.4753	96.1093	38.5584	34.1178	24.0421	23.8825	34.5615	25.9816	20.0323	21.7124	0	23.0132	0	84.1237	43.6436	43.9333	86.6249	44.5187	45.4707	89.5222	29.6831	91.4144	34.025	59.7219	0	0	3.17219	0
ZC3HAV1L	16.0419	89.8757	74.6452	0.00850612	83.0437	47.9364	9.47848	17.3723	19.3472	47.806	19.7611	19.7138	10.4541	5.55512	11.8259	19.8557	11.483	0	0	11.0507	0	0	10.0639	0	10.6788	0	19.2585	58.1244	57.5449	22.2564	64.3981	66.7041	24.4146	100	28.536	100	0	0	0	19.499	0
AKR1B10	16.0418	98.9333	98.5218	0	84.5887	14.9243	96.4286	19.7138	24.0539	98.8476	22.014	24.3969	83.3018	7.50124	84.65	23.6873	35.4778	24.0421	23.8825	35.8731	25.9816	20.0323	13.7299	0	14.6405	0	91.3966	23.4272	23.6755	92.7448	23.7878	24.0658	87.5296	13.6235	89.6701	13.7364	34.1582	0	0	1.3916	0
TRIM72	16.0265	80.5906	56.7289	0.0926658	0	30.8361	50.2188	13.5584	10.1112	81.11	13.1445	9.93377	38.0322	4.32084	41.1897	9.81552	9.61447	0	0	9.08361	0	0	8.72753	0	9.23605	0	98.912	30.3039	29.2219	99.0066	30.1975	28.9262	99.1367	17.8867	99.184	17.3792	39.9497	0	0	43.43	0
PKMYT1	16.0221	51.9726	15.8349	72.9489	0	43.1824	49.8108	13.7949	13.8245	80.8861	15.764	14.4276	61.4002	2.98822	64.1675	14.0374	32.1783	28.4177	29.4052	32.5815	30.434	22.5347	21.0856	0	22.3392	0	0	0	0	0	0	0	0	0	0	0	27.845	0	0	100	0
SOGA3	16.0143	85.0465	65.5984	0.0926658	0	47.9364	8.90492	9.45482	6.30913	36.9888	5.58775	5.91296	8.07711	1.72602	6.44513	0	2.71996	0	0	1.99614	0	0	2.53075	0	2.48344	0	87.3049	100	100	10.2945	100	100	94.6547	100	10.1348	100	0	51.8516	0	8.38487	0
DDX60	16.0108	92.5055	79.7304	0	83.0437	60.6492	39.6701	24.1485	26.7502	75.4448	26.1471	27.0341	17.1594	8.18739	19.4655	24.9231	28.3231	24.0421	26.2299	28.6061	25.9816	20.0323	17.3486	0	18.4248	0	31.6698	100	100	35.6019	100	100	36.2524	100	41.1128	100	38.9295	0	0	0.946509	0
C1orf109	16.002	64.86	31.3387	14.9288	0	36.9678	5.98392	24.6984	25.4021	41.4315	25.9461	25.6859	8.15989	7.50124	9.20057	23.6873	11.1518	0	0	10.7399	0	0	15.7758	0	16.7573	0	0	0	0	0	0	0	0	0	0	0	0	0	0	100	0
CAV1	15.9979	94.1898	86.1518	0.00850612	83.0437	19.2585	92.3841	56.1377	55.6291	97.561	63.7299	57.0601	95.6126	28.9929	95.8136	53.0038	89.0965	56.9123	58.7512	89.8098	62.837	56.7757	92.8453	68.0932	93.3893	70.4175	38.6649	45.4943	40.9413	43.1173	48.0605	43.4957	32.3912	26.7621	37.027	28.9368	68.2826	26.8858	0	1.21277	0
LINC01600	15.9813	96.3641	88.4461	0	88.8782	36.9678	3.28761	0	0	32.8266	0	0	3.68969	0	3.80795	0	0	0	0	0	0	0	0	0	0	0	0	0	0	0	0	0	0	0	0	0	0	0	0	0	0
RAMAC	15.9787	73.075	43.6968	2.11866	0	36.9678	0	0	0	0	0	0	0	0	0	0	13.6944	0	0	13.3619	0	0	18.5667	0	19.6192	0	35.4127	13.9309	13.9487	39.7765	14.1734	14.1024	64.3685	15.35	68.7145	15.6517	0	0	0	77.9771	0
MPPE1	15.9737	81.6932	55.1916	0.00850612	0	60.6492	20.0627	33.9522	34.0468	61.1725	35.596	34.3307	13.5289	16.1098	15.3382	35.0461	16.8756	0	0	16.6924	0	0	21.5941	0	22.895	0	80.8952	21.0856	20.6954	83.834	21.2985	20.9201	94.1048	21.7833	95.2578	22.5178	41.6008	26.8858	0	20.8999	0
EIF4A1	15.9669	97.7424	94.2408	0	94.6407	100	90.5629	100	100	96.9417	100	100	95.447	100	95.6835	100	7.53311	0	0	6.95481	0	0	8.97588	0	9.49622	0	24.0953	100	100	27.5307	100	100	17.7034	100	20.9141	100	42.137	0	0	100	0
MB	15.9649	95.084	85.123	0	80.22	19.2585	99.2195	23.8943	22.7649	99.7553	25.5795	23.0724	99.5743	5.55512	99.5979	19.8557	99.9054	43.3361	44.1284	99.9001	46.6	40.1447	99.8699	46.9543	99.8699	48.9357	99.5211	28.6424	25.8751	99.5329	28.7311	25.9224	99.4915	14.6523	99.5033	14.8148	51.256	0	0	5.22528	0
CDC45	15.9647	51.4729	18.5076	2.11866	0	21.1802	32.0482	13.0676	13.2805	70.5776	15.0781	13.9428	42.9754	4.32084	46.1447	17.3191	31.2677	28.4177	29.4052	31.6997	30.434	22.5347	20.8964	0	22.15	0	0	0	0	0	0	0	0	0	0	0	28.5747	0	0	100	0
EZH2	15.9597	74.4185	48.8411	4.00687	0	57.0956	22.487	23.1256	20.9201	63.3249	24.7517	21.1802	42.8217	7.50124	45.9792	23.6873	35.9508	34.5553	34.3484	36.299	36.9324	29.3153	26.1944	0	27.7318	0	53.1989	15.0544	17.0766	57.7401	15.3146	17.325	79.6298	19.5128	82.7223	19.9685	57.7395	0	0	59.8866	100
NCAPD3	15.9535	66.5958	33.0712	54.7488	0	100	59.0941	19.9208	20.4234	85.1803	21.7952	20.7427	27.992	5.55512	30.842	19.8557	9.2597	0	0	8.76516	0	0	11.2938	0	12.0388	0	94.2526	19.1757	19.7848	95.1395	19.2053	19.9149	84.7978	23.0783	87.3581	22.5178	0	0	0	99.7907	0
CIAO2B	15.9461	91.8954	79.3165	0	84.5887	100	0	0	0	0	0	0	0	0	0	0	90.5511	100	100	91.1891	100	100	93.1291	100	93.6377	100	64.6464	49.935	47.7886	68.6495	49.3732	46.7597	78.1575	100	81.3742	100	0	0	0	100	0
TPR	15.9399	96.9452	91.6864	0	100	100	36.4889	70.6835	71.9134	73.5449	75.7509	72.9068	54.4584	51.686	57.5686	77.0991	39.4631	71.7893	71.8661	40.0369	76.1116	71.75	48.1906	74.4854	50.1064	77.513	28.4118	100	100	32.1547	100	100	29.9787	100	34.6026	100	36.6934	0	0	100	0
MIA2	15.9311	82.9151	56.2914	0.00850612	0	100	3.96168	4.30464	4.74219	35.4303	4.71854	5.12062	4.00899	0	4.23368	0	4.65941	0	0	4.15136	0	0	5.61731	0	5.86566	0	82.6455	11.1755	10.0875	85.3536	11.5894	10.5724	95.0213	12.0211	95.8905	12.3403	30.2259	0	0	40.3286	0
ATP5F1C	15.9284	98.2558	95.447	0	95.9764	100	0	0	0	0	0	0	0	0	0	0	98.3444	100	100	98.3767	100	100	98.2498	100	98.3917	100	83.4792	100	100	86.0513	100	100	80.2625	100	83.29	100	0	0	0	86.6401	0
MRPL46	15.9273	95.2829	86.412	0	90.4116	100	24.0244	65.9532	67.0057	64.6472	67.189	67.0766	32.1429	51.686	35.1112	70.9023	13.4224	0	0	13.0928	0	0	13.2569	0	14.1083	0	70.8432	42.0116	43.614	74.5447	42.39	44.4418	81.6107	100	84.5553	100	0	0	0	77.2194	0
ABHD6	15.9228	64.1764	30.7947	14.9288	0	38.653	26.0052	36.2346	32.2966	61.4474	33.1717	31.7053	26.6556	19.8285	22.8004	32.1665	57.0482	69.4477	66.8046	54.8601	67.6679	62.8595	58.5856	68.0932	60.6433	62.2457	27.856	47.3037	48.8647	31.5397	46.6887	47.9659	27.5071	100	31.0844	100	29.1221	26.8858	91.5225	0.254183	0
RPP40	15.901	58.1548	32.8051	0.0926658	0	17.189	18.4248	13.8718	15.1963	59.5005	15.7876	15.7048	8.51466	2.98822	9.6263	14.0374	11.2583	0	0	9.14957	0	0	14.6878	0	14.2975	0	62.8016	23.9357	24.1012	66.9347	23.9298	24.0894	22.6112	35.0402	26.3659	34.025	0	0	0	99.9776	0
SEPTIN1	15.8975	94.0884	90.2081	0	85.747	23.0724	0	0	0	0	0	0	0	0	0	0	4.32829	0	0	3.80428	0	0	5.25071	0	5.53453	0	80.1975	33.8754	33.6684	83.1895	33.4733	33.1599	84.9101	100	87.4527	100	0	0	0	0	0
WRN	15.8905	44.7662	11.8614	54.7488	0	35.4659	16.9111	25.1656	27.2706	57.9407	27.0222	27.5426	13.7535	8.8741	15.5866	26.0229	18.8505	0	0	18.7769	0	0	12.5473	0	13.3042	0	20.3642	18.5608	18.0818	23.5572	18.5667	18.1291	45.5416	21.7833	50.6031	21.1132	37.6133	0	0	78.541	0
KLRG2	15.8888	59.3057	22.6348	0.0926658	0	14.9243	16.2784	11.0868	9.8983	57.1518	12.8193	10.4423	7.95885	1.72602	9.02318	9.81552	16.5208	0	0	16.3292	0	0	8.52649	0	9.04683	0	92.1121	21.0856	21.334	93.342	21.0028	21.1802	90.2081	23.0783	92.0057	22.5178	25.7796	51.8516	0	2.66401	0
ASCL4	15.884	96.1225	89.4513	0	80.22	12.3049	3.20482	0	0	32.5574	0	0	3.12204	0	3.1457	0	3.89073	0	0	3.46932	0	0	4.39924	0	4.55298	0	0	0	0	0	0	0	0	0	0	0	0	0	0	5.38268	0
CDC20	15.8816	54.0944	18.8505	6.75342	0	23.0724	73.2379	21.9607	21.6296	90.9883	23.8706	22.008	68.9096	7.50124	71.4995	23.6873	66.2843	39.2621	40.4506	67.6128	42.1239	34.0015	52.6845	46.9543	54.6712	48.9357	0	0	0	0	0	0	0	0	0	0	42.3423	0	0	100	0
KNTC1	15.8779	60.2848	26.7739	47.1297	0	38.653	15.6871	14.2857	16.5208	56.4466	16.2961	16.8519	28.193	2.98822	31.0312	14.0374	10.0047	0	0	9.49078	0	0	11.5184	0	12.2871	0	97.6703	13.9309	14.5222	97.9896	14.1734	14.8179	99.6097	16.2488	99.6216	16.5242	0	0	0	97.7106	0
DNTTIP2	15.8771	93.2022	82.3202	0	84.5887	100	31.7526	52.9683	51.4191	70.3989	54.9965	51.6556	19.2289	32.1734	21.7124	56.0253	29.9551	39.2621	39.8297	30.3617	39.5518	32.0601	34.5553	0	36.3174	0	23.5632	62.3463	61.6367	26.9631	61.3647	60.4423	35.3359	100	40.1608	100	0	0	0	86.069	0
LDHAL6B	15.8614	92.2713	82.5095	0.00850612	86.5938	65.4506	50.1774	7.37938	8.90492	81.0892	8.56197	9.36613	50.6623	1.72602	53.9144	9.81552	58.5738	31.6935	33.1244	59.6742	33.8931	25.9721	37.5237	0	39.4158	0	84.1237	100	100	86.6249	100	100	95.3997	100	96.2275	100	27.5657	0	0	6.67395	0
GSDMA	15.8581	46.6213	12.429	0.0926658	0	12.3049	73.8884	14.6641	8.12441	91.2509	16.8579	8.43188	59.9338	2.98822	62.701	14.0374	13.1031	0	0	12.7344	0	0	7.68685	0	8.10076	0	97.5875	34.6381	33.5974	97.9364	34.6973	33.7039	98.0132	29.6831	98.2498	28.9368	42.4652	0	0	66.3683	0
MAK16	15.8499	80.8233	57.0719	0.369778	0	100	20.5535	34.8746	35.3004	61.5735	36.1164	35.5487	17.6206	16.1098	19.9976	35.0461	17.1003	0	0	16.9195	0	0	19.0043	0	20.0568	0	35.4127	36.276	37.7365	39.7765	36.891	38.9664	25.7096	100	29.9905	100	0	0	0	100	0
KRT33B	15.8492	95.1124	88.8245	0.00850612	90.4116	40.2791	97.351	5.88931	4.70672	99.1481	6.78808	5.08515	3.29943	0	3.34674	0	3.94986	0	0	2.78409	0	0	4.74219	0	2.8264	0	95.6303	16.6095	16.9111	96.3044	16.5326	16.8874	92.2777	20.6244	93.7796	19.9685	0	0	0	5.56564	0
APOL4	15.844	98.0852	94.8557	0	94.6407	65.4506	60.7261	22.8122	25.2365	85.9485	24.4442	25.5795	18.4603	8.18739	20.9201	24.9231	36.956	28.4177	27.4894	37.4954	30.434	24.5233	18.1883	0	19.2763	0	90.6516	12.7956	10.5251	92.0648	12.7956	10.9508	97.3155	10.6079	97.6703	10.7918	0	26.8858	0	0	0
NAT10	15.8396	93.5204	82.0956	0	86.5938	100	33.2308	64.4927	63.4816	71.4188	63.4579	63.1623	55.7237	46.6976	58.8221	59.1592	23.5218	31.6935	30.9011	23.6062	33.8931	26.7103	31.3742	0	33.0535	0	12.5059	100	100	14.2148	100	100	12.0151	100	13.8009	100	0	0	0	99.9682	0
PPM1D	15.8105	76.4244	49.3969	6.75342	0	51.6675	14.8593	28.5714	30.5345	52.5203	29.0563	30.6646	18.4366	12.8425	16.4853	29.9491	58.834	48.232	46.1684	60.0145	51.496	44.2603	43.2001	46.9543	44.9858	48.9357	15.1608	10.3063	9.61447	17.5319	10.6788	10.052	35.6847	10.6079	40.5156	10.7918	40.5597	0	0	96.646	0
EXOSC4	15.8062	94.9938	86.5539	0	89.7562	100	69.3945	69.9622	68.4957	89.5448	69.0634	67.9281	75.4494	56.9007	77.6135	66.4262	75.473	54.7658	56.2914	76.6111	53.0156	45.9153	65.3974	68.0932	67.3486	70.4175	60.2058	24.4205	24.6689	64.4572	24.0953	24.1249	43.614	35.0402	48.7287	34.025	29.0478	0	0	100	0
COIL	15.8012	92.1713	81.8236	0	84.5887	100	61.3943	45.7427	46.0856	86.2356	46.8425	46.334	70.8018	26.5181	73.3089	46.7774	75.4967	41.438	41.6746	76.6235	42.1239	34.0015	68.4603	46.9543	70.5061	48.9357	44.4891	54.0031	58.834	49.0303	53.2817	57.7815	14.2798	100	16.6982	100	0	0	0	81.5909	0
PMM2	15.7932	77.2386	51.2062	0.369778	0	100	16.3316	31.587	31.5279	57.2067	33.2545	31.8236	23.983	12.8425	26.7621	31.4274	6.53974	0	0	5.94039	0	0	8.45553	0	8.95222	0	84.851	70.0331	66.5445	87.2221	100	100	84.1237	100	86.7491	100	29.0973	0	0	65.7977	0
EXOSC6	15.7899	94.932	86.7195	0	90.0635	100	35.8562	56.3269	52.2114	73.1349	51.4191	51.3009	31.5634	46.6976	17.5378	50.4435	46.7715	34.5553	35.7025	47.5555	36.9324	30.7087	35.5014	0	37.2871	0	55.3926	34.106	33.0653	59.9456	33.9404	32.7696	52.9979	35.0402	57.7519	34.025	0	0	0	100	0
DDX52	15.7881	84.2413	63.3869	0.00850612	0	100	6.13765	28.3408	30.4872	41.8063	29.825	30.842	11.5894	11.4747	13.1859	29.9491	0	0	0	0	0	0	0	0	0	0	43.0286	27.85	28.6306	47.6112	27.9387	28.7843	28.7784	35.0402	33.29	34.025	0	0	0	87.9425	0
PGAM5	15.7876	97.9005	94.1225	0	95.9764	100	25.6386	53.7725	52.1878	65.9799	52.3829	51.9158	32.3202	40.285	35.3122	59.1592	32.2138	31.6935	30.9307	32.6168	25.9816	20.0323	31.7053	0	30.2625	0	58.8103	100	100	63.2273	100	100	75.2188	100	78.7606	100	32.5626	26.8858	0	3.43311	0
EFL1	15.779	74.1429	45.8609	2.11866	0	60.6492	8.6211	32.675	31.2441	46.6403	34.4134	31.5752	12.8548	12.8425	14.5104	31.4274	16.237	0	0	15.2651	0	0	19.6429	0	20.7781	0	16.4439	100	100	19.1521	100	100	12.9316	100	15.0367	100	0	0	0	98.658	0
CENPM	15.7719	49.3557	12.2753	47.1297	0	33.8813	41.2252	15.3974	17.1476	76.3961	17.6088	17.5024	55.913	4.32084	58.9877	17.3191	12.2871	0	0	11.8631	0	0	14.0019	0	14.9598	0	0	0	0	0	0	0	0	0	0	0	28.0977	0	0	79.3366	0
HAND2	15.7664	78.2577	52.7318	4.00687	0	54.1213	74.5684	30.4991	31.5516	91.5096	32.3321	31.8827	78.8907	15.5008	80.8065	34.3188	82.6159	43.3361	44.1284	83.6481	46.6	40.1447	85.1703	46.9543	86.1873	48.9357	21.5409	13.9309	13.5998	24.8758	13.109	12.6183	47.2741	16.2488	52.312	15.6517	45.305	0	0	93.4305	0
PNMA8B	15.7555	91.7745	77.8146	0	83.0437	40.2791	0	0	0	0	0	0	0	0	0	0	68.543	48.232	46.4995	16.0798	0	0	69.631	46.9543	18.6613	0	79.8191	18.3893	17.6206	82.8169	18.2711	17.3486	86.3706	21.7833	88.6885	21.1132	0	0	0	2.56993	0
PLCH1	15.7477	95.7394	88.9664	0	92.3503	100	9.75047	9.78004	11.3174	48.1559	10.3418	11.7904	17.8335	1.72602	20.2342	9.81552	36.1755	24.0421	22.7472	20.7245	0	0	19.1935	0	20.2815	0	57.5035	54.0031	58.7394	61.9619	53.2817	57.7342	37.9376	100	42.8749	100	0	0	0	0.119101	0
TTI2	15.7308	54.0444	17.4432	10.4132	0	27.9328	5.67644	11.14	11.5894	40.7583	12.8607	12.2635	11.1755	2.98822	12.7602	14.0374	14.6641	0	0	14.34	0	0	15.6457	0	16.5918	0	14.4454	13.9309	13.245	16.6036	13.109	12.1689	33.9818	14.6523	38.7949	14.2785	0	0	0	99.9869	0
NUP214	15.7157	92.2613	80.4281	0	0	100	46.6178	58.0771	60.7971	79.207	63.3337	61.9087	62.0743	35.6303	64.8534	62.6123	47.6348	28.4177	29.4052	48.3964	30.434	22.5347	35.4068	0	37.157	0	26.9513	100	100	30.5582	100	100	42.5733	100	47.5993	100	38.1987	0	0	99.8766	0
TIPIN	15.7154	57.6766	18.9215	78.127	0	54.1213	12.0388	12.0388	11.2938	51.6933	13.8304	11.9324	17.2304	4.32084	19.5601	17.3191	20.4707	0	0	20.3571	0	0	18.7796	0	19.8675	0	0	0	0	0	0	0	0	0	0	0	0	0	0	99.8953	0
XXYLT1	15.7113	77.7711	48.3444	0.978491	0	54.1213	5.49314	14.3803	14.2029	40.3007	16.3671	14.7469	8.49101	2.98822	9.60265	14.0374	26.8685	24.0421	22.7472	20.9657	0	0	14.5695	0	15.5393	0	29.3579	33.2427	33.5383	33.0712	32.8583	33.0416	14.2384	35.0402	16.6154	34.025	35.6276	26.8858	0	7.26139	0
ERCC6L	15.71	66.8573	31.457	33.0179	0	46.2275	6.91225	6.26774	5.13245	43.4882	7.2079	5.49905	6.32687	0	7.11921	0	4.04447	0	0	3.57382	0	0	4.00899	0	4.18638	0	27.856	13.9309	14.3094	31.5397	14.1734	14.5814	33.3846	16.2488	38.1149	16.5242	0	0	0	85.2044	0
POLR1G	15.6942	91.9557	80.8893	0	85.747	100	0	0	0	0	0	0	0	0	0	0	10.4659	0	0	9.96515	0	0	12.2044	0	12.1925	0	69.8321	45.4943	47.8477	73.5454	44.974	46.8543	73.4567	100	77.1819	100	0	0	0	0	0
STEAP3	15.6765	72.9256	41.6627	2.11866	0	35.4659	62.0506	38.1563	37.3581	86.552	39.7942	37.6656	71.5468	17.1742	73.9711	36.8141	82.7578	39.2621	38.7122	83.7718	42.1239	35.7765	84.3307	46.9543	85.4305	48.9357	68.1469	40.1963	40.9177	71.9785	40.4092	41.4853	75.3784	100	78.9144	100	52.5699	51.8516	0	20.5752	0
VGF	15.671	94.4927	76.6083	0	89.7562	57.0956	91.7573	18.6022	14.0788	94.5836	9.82734	11.8377	72.895	10.2514	75.2247	9.81552	83.5383	51.0821	48.8588	35.672	30.434	24.5233	78.2758	46.9543	23.9711	0	98.2084	100	100	98.4035	100	100	99.6334	100	99.6452	100	39.5262	0	0	0.312135	0
RRP1	15.6679	94.2717	84.1178	0	87.868	100	34.2952	60.9626	59.65	72.1115	57.6987	59.0468	36.412	49.9668	39.6523	59.1592	27.8146	37.0388	35.7971	24.7759	30.434	24.5233	32.7696	0	25.9934	0	22.4456	56.5989	60.732	25.8219	55.9011	59.5258	30.8952	100	35.531	100	0	0	0	99.6432	0
ITIH3	15.6614	86.7079	66.7455	0.0926658	83.0437	51.6675	94.7493	22.7294	24.4205	98.309	24.6275	24.7517	94.3709	7.50124	94.6902	23.6873	96.8543	39.2621	38.7122	96.9418	42.1239	35.7765	97.5639	46.9543	97.7767	48.9357	76.224	52.7554	50.0828	79.618	57.3675	55.9011	82.9707	35.0402	85.7202	100	38.2203	0	0	20.0745	0
CDC73	15.6579	92.7338	80.5345	0	0	100	22.0199	48.7701	48.6045	62.9365	51.6083	49.1958	25.3784	28.9929	28.0747	48.4508	24.728	31.6935	31.6462	24.7411	33.8931	27.7439	32.9707	0	34.7209	0	12.3226	70.0331	69.093	13.996	69.087	67.9044	14.4868	100	16.9465	100	31.5719	0	0	99.9738	0
PDIA4	15.6483	98.7913	96.7597	0	100	100	91.8933	72.8654	77.2824	97.3998	74.9941	78.3113	86.211	60.8969	87.3108	77.0991	90.0426	81.1909	82.2611	90.6671	84.2597	80.9833	89.2739	100	90.0662	100	62.1275	100	100	66.2547	100	100	72.2682	100	76.0643	100	100	26.8858	0	17.7197	0
CENPK	15.6404	52.3454	18.4484	39.9643	0	35.4659	12.7365	9.09413	7.13103	52.7085	10.5842	7.45033	17.7862	1.72602	20.175	9.81552	10.5369	0	0	10.0425	0	0	7.24929	0	7.60407	0	0	0	0	0	0	0	0	0	0	0	0	0	0	100	0
SMG6	15.6378	70.9254	36.8377	2.11866	0	30.8361	9.54943	32.5509	33.1954	47.9115	33.1067	33.2663	11.5658	17.8127	13.1623	35.868	21.8543	24.0421	21.9193	21.8632	25.9816	20.0323	25.4967	0	26.9749	0	19.6902	39.2266	38.86	22.759	39.2088	38.8127	23.8943	100	27.8855	100	24.769	0	0	100	0
ZC3H6	15.6361	93.7541	85.1112	0	87.868	46.2275	8.88718	18.4484	20.5889	46.9808	20.1277	20.8018	9.23605	2.98822	10.4186	14.0374	8.0298	0	0	7.42158	0	0	10.9272	0	11.6012	0	77.0518	25.6031	25.4849	80.3512	25.4612	25.3075	23.7346	29.6831	27.7081	28.9368	0	0	0	5.62726	0
HMGCR	15.6295	80.0008	58.0061	0.369778	0	38.653	67.5851	47.1145	46.9607	88.7974	43.4484	46.2512	56.3269	35.6303	59.3898	43.2356	74.527	71.7893	69.4655	75.7123	67.6679	62.8595	64.6405	74.4854	66.6272	70.4175	55.0497	21.0856	22.2919	59.5731	21.2985	22.7176	65.1313	26.7621	69.3649	28.9368	53.5581	26.8858	0	98.3164	0
TONSL	15.6279	56.6761	20.9555	97.4873	0	60.6492	12.2517	17.9636	19.0043	52.0511	19.2881	19.2881	17.3605	4.32084	19.7138	14.0374	13.6589	0	0	13.3283	0	0	13.0203	0	13.8482	0	0	0	0	0	0	0	0	0	0	0	0	0	0	100	0
ANKRD30B	15.6226	95.6221	89.2502	0	92.0956	65.4506	19.1343	9.33657	10.1821	60.1786	10.8325	10.7261	14.3094	1.72602	16.237	9.81552	5.01419	0	0	4.40477	0	0	5.00237	0	5.25071	0	80.1975	13.2864	14.8061	83.1895	13.5584	14.9953	74.0303	14.6523	77.6667	14.8148	0	0	0	0.534416	0
WRAP73	15.6157	90.7977	78.7725	0	83.0437	47.9364	16.9939	66.2843	66.3789	56.0363	67.2126	66.3612	31.9182	46.6976	33.5383	66.4262	15.5866	0	0	15.412	0	0	20.2578	0	21.464	0	40.3264	19.0516	18.4011	37.9849	18.9274	18.0818	62.701	23.0783	67.053	22.5178	0	0	0	75.2942	0
COA7	15.6094	83.8955	62.6183	0.0926658	0	60.6492	40.2436	24.4205	21.4286	75.8023	23.711	21.1329	15.4683	6.66924	17.6798	17.3191	33.3018	28.4177	27.1701	19.5547	0	0	26.6793	0	24.0658	0	43.2533	46.606	44.4891	47.8477	46.6887	44.5601	45.7308	100	47.7235	100	0	0	0	83.2022	0
VTA1	15.6042	96.9864	92.6325	0	94.6407	100	8.91675	33.3668	29.281	47.0082	32.4622	29.1154	15.3737	12.8425	17.5851	29.0504	45.1277	54.7658	52.3297	31.5822	42.1239	35.7765	44.3945	46.9543	37.5473	0	62.8016	100	100	48.3976	100	100	60.188	100	54.3874	100	38.2635	0	0	5.4419	0
ALDH1A2	15.5969	93.1039	81.6698	0	87.868	65.4506	52.8264	19.7848	27.448	82.3612	22.014	27.6963	40.3855	11.4747	43.4957	29.9491	56.6343	41.438	44.3472	57.7314	44.5719	36.9943	39.8061	46.9543	41.5799	48.9357	77.7791	41.4026	39.9361	80.9484	41.7041	40.4565	85.7143	24.6748	88.1741	24.1176	47.6722	0	0	5.93054	0
TRMT5	15.5968	74.1065	46.3931	10.4132	0	65.4506	10.4305	17.3368	18.7323	49.5057	19.3295	19.0634	13.8482	4.32084	15.6812	17.3191	14.7233	0	0	14.3963	0	0	14.9125	0	15.8822	0	34.4312	39.8238	41.8283	38.7003	39.8179	41.781	39.8829	100	44.8262	100	0	0	0	85.0986	0
TMED10	15.5966	94.2187	84.7919	0	89.398	100	67.2422	93.543	93.7618	88.6563	93.0109	93.4011	80.0142	100	81.8117	100	83.0653	100	100	84.0813	100	100	86.3056	100	87.3226	100	22.7176	100	100	26.088	100	100	25.8751	100	30.1561	100	44.2083	76.1405	0	99.9084	0
FANCI	15.5947	82.4992	57.8051	0	0	100	31.9123	16.2666	16.036	70.4903	18.4957	16.4853	47.2327	4.32084	50.3784	17.3191	19.0161	0	0	18.9483	0	0	18.1055	0	19.1935	0	21.2334	100	100	24.5092	100	100	26.2654	100	30.5404	100	21.7455	0	0	56.75	0
PRND	15.5911	0	0	0	0	0	74.0539	8.50284	10.6197	91.3163	9.84508	11.1873	73.711	1.72602	75.9461	9.81552	88.2096	34.5553	36.4061	89.0647	36.9324	28.8533	82.403	46.9543	83.6802	48.9357	85.4896	65.4151	69.5837	87.772	64.3981	68.4484	91.7159	100	93.2711	100	100	51.8516	0	0.0834381	0
RRS1	15.5888	95.8097	88.517	0	92.0956	100	65.6812	62.5591	59.1533	88.0569	61.4593	58.9049	36.3765	48.336	39.605	59.1592	40.0899	34.5553	34.508	40.7034	36.9324	30.7087	29.7422	0	31.4451	0	60.8798	100	100	65.0485	100	100	73.5691	100	77.2824	100	0	0	0	100	0
DHX36	15.5882	77.0688	48.0605	0.00850612	0	65.4506	68.5312	56.4924	54.5648	89.1984	56.5161	54.553	29.1982	38.827	32.1547	56.0253	16.9465	0	0	16.7605	0	0	21.2867	0	22.5875	0	12.5059	100	100	14.2148	100	100	18.8505	100	22.0908	100	36.0736	0	0	97.3853	0
EVPL	15.5837	89.5612	76.5847	0.00850612	80.22	40.2791	85.4305	26.6556	27.0222	95.2562	28.4532	27.3415	89.3448	10.9053	90.1372	29.0504	25.201	28.4177	30.5227	25.2284	30.434	24.5233	24.4205	0	25.8396	0	89.6168	39.8238	38.0085	91.1719	39.4986	37.4527	92.325	23.0783	93.8269	22.5178	44.2283	0	0	6.21139	0
GEMIN5	15.5758	84.5789	63.3751	0	0	100	21.5941	37.973	37.3344	62.5431	39.3921	37.5118	18.5549	19.8285	21.0147	39.4631	13.5052	0	0	13.1713	0	0	19.1225	0	20.1987	0	14.1556	100	100	16.2547	100	100	10.9153	100	12.4645	100	0	0	0	100	0
GGT7	15.5741	61.6791	29.0918	67.6158	0	49.5979	77.85	73.2675	73.983	92.6997	70.0213	73.1788	76.833	60.8969	57.5331	70.9023	78.2994	81.1909	80.5996	79.496	79.2987	75.9178	83.4555	74.4854	84.6263	70.4175	51.9158	36.7136	36.4711	45.4411	36.6485	36.2583	54.6062	35.0402	15.5393	34.025	30.9746	76.1405	97.2849	2.25659	0
SRSF10	15.5642	97.3429	92.5851	0	100	100	48.3976	66.9584	70.6717	80.1152	67.9813	70.991	52.176	51.686	55.3808	70.9023	36.5184	67.2363	66.9229	36.9976	72.4752	67.7296	46.3813	74.4854	48.2852	77.513	13.9842	100	100	16.0182	100	100	11.7964	100	13.517	100	33.2379	0	0	96.9333	0
NCAPG2	15.5632	59.561	19.0989	0.978491	0	23.0724	26.0702	13.2805	12.299	66.2967	15.3264	12.9376	27.8027	4.32084	30.6883	17.3191	12.5237	0	0	12.1308	0	0	12.1097	0	12.8666	0	0	0	0	0	0	0	0	0	0	0	0	0	0	98.5112	0
ESS2	15.5627	62.867	28.0747	61.6433	0	60.6492	0	0	0	0	0	0	0	0	0	0	36.5303	24.0421	25.5322	37.0095	25.9816	17.7147	21.1566	0	22.4456	0	81.179	31.3564	32.0246	84.0823	31.1436	31.7644	48.6105	100	53.601	100	0	0	0	99.972	0
GEMIN6	15.5586	73.7483	46.1566	10.4132	0	100	6.17904	10.3418	9.74456	41.8642	12.0565	10.324	9.85099	2.98822	11.1637	14.0374	22.9896	24.0421	25.5322	22.9936	25.9816	17.7147	18.9806	0	20.0449	0	10.0166	18.2178	17.3013	10.7675	18.0641	16.9111	15.1076	20.6244	17.7389	19.9685	0	0	0	99.5387	0
ATP2A3	15.5539	95.964	89.7233	0	91.0198	51.6675	78.5833	44.2644	45.719	92.9524	46.0442	46.1447	78.7725	26.5181	80.6883	46.7774	56.6462	45.1218	41.5977	57.7435	48.2912	41.8344	46.3694	46.9543	48.2616	48.9357	36.4061	47.3037	41.1483	40.8053	46.6887	40.3619	43.2356	26.7621	48.3385	26.1134	34.2952	26.8858	0	8.60339	0
DMD	15.551	54.0193	13.7181	4.00687	0	26.3777	28.5833	29.825	28.3113	68.1694	31.6816	28.5951	35.8917	11.4747	39.0965	29.9491	38.5643	34.5553	34.6795	39.0739	36.9324	30.7087	36.0336	0	37.8311	0	64.6464	43.1469	40.5393	68.6495	42.798	39.9361	80.3335	26.7621	83.3609	26.1134	100	26.8858	0	0.625919	0
HNF1A	15.5488	81.1607	61.7195	4.00687	0	47.9364	6.26774	5.92479	9.12961	42.0829	6.81173	9.6263	6.05487	0	6.84721	0	25.6977	28.4177	28.6838	25.7278	30.434	24.5233	25.0828	0	26.5492	0	0	0	0	0	0	0	0	0	0	0	51.0323	0	0	40.3948	0
IBA57	15.5438	61.1664	33.2308	47.1297	0	51.6675	4.30464	5.67053	6.45695	36.6271	6.522	6.71712	6.39782	0	7.19016	0	6.7053	0	0	6.1232	0	0	8.47919	0	8.99953	0	42.2245	70.0331	70.4293	46.7124	69.087	69.3531	48.0369	100	53.0274	100	0	0	0	87.7612	0
NBEAL1	15.5225	83.017	65.5866	6.75342	0	54.1213	10.0993	8.69797	6.20861	48.7643	10.123	6.46878	5.96026	0	6.71712	0	6.69347	0	0	6.11244	0	0	7.58042	0	7.97067	0	61.7136	30.0201	29.0799	65.8526	30.1975	29.2928	38.724	29.6831	43.7145	28.9368	0	0	0	70.7936	0
CD99L2	15.5193	51.3363	16.2725	26.1273	0	32.2907	57.7578	73.0073	70.1159	84.5728	67.4018	68.6022	66.1897	56.9007	68.7677	66.4262	77.6372	81.1909	80.2389	65.3637	79.2987	75.9178	80.2625	74.4854	71.807	70.4175	85.9212	70.0331	70.4293	64.7292	69.087	69.3531	84.7978	100	78.9321	100	66.6448	51.8516	94.0609	0.175986	0
FCGBP	15.5125	70.6734	21.1921	0.369778	80.22	19.2585	89.4572	25.9934	26.0525	96.5873	27.649	26.4073	79.6121	9.55111	81.4451	27.1168	0	0	0	0	0	0	0	0	0	0	87.3049	29.89	29.3756	89.2739	30.0201	29.5057	40.9946	16.2488	46.0442	16.5242	40.1395	0	0	0	0
BRINP2	15.5077	90.8234	76.6675	0.00850612	80.22	65.4506	22.2623	17.0885	12.2812	57.9763	7.95885	10.3359	32.2138	9.55111	11.0218	9.81552	64.4158	49.7517	47.6585	29.6822	25.9816	20.0323	68.4721	46.9543	15.1608	0	27.2174	11.9797	11.2997	9.46074	10.6788	10.3063	55.3158	12.0211	9.6263	10.7918	0	0	0	42.2979	0
SF3B3	15.5052	97.8238	93.9333	0	100	100	29.6121	67.2481	67.2895	68.9263	69.8202	67.5024	50.0237	46.6976	53.264	70.9023	47.9068	75.3607	75.2483	48.6969	79.2987	75.9178	52.3652	68.0932	54.3638	70.4175	10.3181	100	100	11.1932	100	100	10.6079	100	12.0033	100	29.1963	0	0	100	0
CBR3	15.486	95.7441	89.9361	0	91.8453	100	66.509	40.0071	36.6604	88.3976	39.9716	36.7431	47.5166	20.5818	50.745	38.5584	19.1343	0	0	19.0283	0	0	17.8098	0	18.2829	0	81.8827	100	100	84.7032	100	100	83.3314	100	86.075	100	26.0161	0	0	1.35572	0
GGCX	15.4794	63.3373	29.1746	14.9288	0	38.653	20.3642	33.9877	37.4054	61.3631	34.7741	37.5591	15.8349	17.8127	18.1291	35.868	57.131	37.0388	36.0809	58.2289	39.5518	33.0195	62.6656	46.9543	64.7114	48.9357	59.2479	41.0596	39.8888	63.6057	41.0773	39.877	78.8966	100	82.0542	100	31.0226	51.8516	0	45.7933	0
UPK2	15.4695	0	0	0	0	0	83.5028	4.65941	7.75781	94.6487	5.26845	8.12441	23.2379	1.72602	26.0407	9.81552	11.8259	0	0	11.3953	0	0	8.17171	0	8.63292	0	0	0	0	0	0	0	0	0	0	0	43.9873	76.1405	0	0.992395	0
VCL	15.4571	96.3316	88.0913	0	91.8453	100	85.6197	65.0781	70.4943	95.3246	79.9905	73.368	88.3633	40.285	89.2502	77.0991	89.132	71.7893	74.5033	89.8595	76.1116	71.5144	85.9981	74.4854	87.0388	77.513	67.2718	65.4151	62.3285	71.1566	100	100	76.2122	100	79.6535	100	64.1077	0	0	57.8728	0
CFAP47	15.4455	87.0347	73.0724	0.0926658	0	100	7.60407	4.0622	5.54636	44.8462	4.28098	5.84201	4.37559	0	4.67124	0	7.72233	0	0	7.15001	0	0	5.64096	0	5.88931	0	0	0	0	0	0	0	0	0	0	0	0	51.8516	0	0.132245	0
ARID1B	15.4453	70.705	40.0426	26.1273	0	65.4506	5.27436	29.1272	30.2744	39.4176	30.1029	30.4813	10.6552	14.188	12.0743	31.4274	24.6216	24.0421	21.9193	24.6136	25.9816	20.0323	26.8803	0	28.3822	0	16.2311	100	100	18.8683	100	100	25.609	100	29.8664	100	34.5455	0	0	81.8326	0
CPSF6	15.4183	98.5688	96.062	0	100	100	48.4626	67.6561	68.0818	80.164	67.9813	68.07	59.307	49.9668	62.1334	66.4262	65.1845	78.5773	78.1693	66.5122	79.2987	75.7207	69.5128	100	71.5232	100	23.0014	100	100	26.4073	100	100	19.0397	100	22.2919	100	35.3137	0	0	97.6829	0
SEC61G	15.4138	76.4037	47.2091	10.4132	80.22	100	79.6831	92.6147	93.0996	93.3423	93.1469	93.1528	85.2767	100	86.5184	100	65.6339	85.4068	85.3832	66.9401	84.2597	80.9833	65.6457	100	67.5851	100	0	0	0	0	0	0	0	0	0	0	0	26.8858	91.5045	97.8179	0
PIK3IP1	15.4138	39.16	7.89972	0.00850612	0	8.86944	77.7259	73.3858	68.413	92.6589	68.413	66.8638	71.5232	60.8969	73.9475	70.9023	41.5326	59.1651	58.9463	42.1933	61.3233	55.014	41.1069	68.0932	42.8571	70.4175	41.9525	18.7145	19.0516	46.4167	18.7263	19.0634	26.0702	24.6748	30.3394	24.1176	33.7686	76.1405	93.8988	0.377896	0
FGF11	15.3982	80.2109	51.1116	0.00850612	0	32.2907	40.9	21.7183	19.6192	76.2071	23.4272	19.903	16.0833	7.50124	18.3775	23.6873	5.34532	0	0	4.75447	0	0	4.84863	0	5.08515	0	0	0	0	0	0	0	0	0	0	0	42.6289	0	0	39.4993	0
XYLT2	15.398	85.9519	66.6509	0.0926658	0	46.2275	65.486	49.2077	52.0281	87.9739	50.7096	52.4598	67.5615	30.5457	70.1632	53.0038	41.4262	31.6935	33.5028	42.074	33.8931	26.3692	33.3491	0	35.0993	0	18.9747	11.9797	9.41343	21.9489	12.1866	9.579	42.6857	12.0211	47.7235	12.3403	44.5487	26.8858	0	58.3551	0
DBH	15.3972	77.6571	44.6429	2.11866	0	40.2791	89.061	7.01868	10.9508	96.4561	8.07711	11.5303	17.2185	1.72602	19.5482	9.81552	18.4484	0	0	18.3772	0	0	14.3921	0	15.3382	0	89.8711	34.6381	31.6225	91.3966	35.0816	32.1902	39.9361	20.6244	44.8675	21.1132	42.137	26.8858	0	1.482	0
ELAVL4	15.3908	90.5816	81.2441	2.11866	86.5938	57.0956	23.4981	13.4106	7.49763	36.3199	5.72375	6.01939	24.3851	6.66924	6.14948	0	63.1623	60.2294	56.7112	64.5702	49.8285	43.5171	58.6566	59.4227	58.3136	48.9357	23.8411	13.9309	13.9487	27.2528	14.1734	14.1024	50.3193	15.35	55.2744	15.6517	45.74	0	0	3.91168	0
KRT84	15.385	95.5375	87.2044	0	88.8782	43.1824	58.562	4.55889	4.30464	84.9373	5.17975	4.56481	3.13387	0	3.16935	0	2.41249	0	0	1.90501	0	0	2.56623	0	2.38884	0	92.8571	17.869	18.1764	93.9333	17.8512	18.2001	97.1973	24.6748	97.5757	24.1176	0	0	0	0.825888	0
TFAP4	15.3841	70.6813	34.4016	39.9643	0	60.6492	14.0728	32.8642	34.1769	52.4038	33.2781	34.2715	18.9924	16.6363	14.8061	34.3188	8.52649	0	0	7.98814	0	0	9.29518	0	9.87465	0	20.6126	11.9797	10.6729	23.8351	10.6788	9.7623	45.9082	13.6235	50.9461	12.3403	30.8064	0	0	70.8048	0
RSF1	15.384	90.931	75.9461	0.00850612	83.0437	100	8.65658	35.5842	35.7025	46.6774	36.2819	35.8325	13.6353	19.1218	15.4328	37.6596	18.3302	0	0	18.2174	0	0	22.9423	0	24.2668	0	11.3706	100	100	12.772	100	100	20.3642	100	23.6932	100	0	0	0	32.4107	0
CCNK	15.3734	70.1887	37.5591	20.1962	0	51.6675	9.96925	36.4948	36.9442	48.5775	38.4875	37.3226	24.0066	18.4753	26.7857	38.5584	28.3349	24.0421	25.5322	28.6295	25.9816	17.7147	28.2994	0	29.8959	0	20.6126	60.0461	60.5251	23.8351	59.1947	59.2952	20.5712	100	23.9179	100	22.0884	0	0	100	0
[truncated: 6,995 more rows]

## Sheet: S10.NBL phenotypespecific param
Supplemental Table S10 - NBL IMMUNOTAR output using phenotype-specific optimization parameter values
[truncated: 8,458 more rows]

[truncated: 3 more sheets: S11.NBL restricted normal tissu, S12.Drug phase score, S13.Drug mode of action ]
